# Supplementary material for: Transcriptomic responses of Biomphalaria pfeifferi to Schistosoma mansoni: Investigation of a neglected African snail that supports more S. mansoni transmission than any other snail species
Source: PLoS Negl Trop Dis. 2017 Oct 18;11(10):e0005984. doi: 10.1371/journal.pntd.0005984 (PMC5685644; doi:10.1371/journal.pntd.0005984)
Supplement: S1 File — (XLSX) [file pntd.0005984.s009.xlsx]

## Sheet: Annotations
TRANSCRIPT NAME	NT LENGTH	AA LENGTH	BLASTP (top hit)	BLASTP GI	E-VALUE	%ID	ALIGNMENT LENGTH	BLASTP (consensus)	# HITS	E-VALUE	SIM MEAN	BLASTN NT	BLASTN GI	E-VALUE	%ID	ALIGNMENT LENGTH	TARGETED PROTEINS OF INTEREST BLASTP	E-VALUE	%ID	ALIGNMENT LENGTH	TARGETED GENES OF INTEREST (BLASTN)	E-VALUE	%ID	ALIGNMENT LENGTH	BIOMIN BLASTP	E-VALUE	%ID	ALIGNMENT LENGTH	GO term	KEGG pathway	InterProScan	MEGABLAST %ID	Superkingdom	Kingdom	Subkingdom	Superphylum	Phylum	Subphylum	Superclass	Class	Subclass	Superorder	Order	Suborder	Superfamily	Family	Subfamily	Tribe	Subtribe
evglcl|G0WVJSS01A000B	387	128	RecName: Full=Soma ferritin	gi|1169742|sp|P42577.2|FRIS_LYMST	3e-55	82.08	106	FRIS_LYMST ame: Full=Soma ferritin	1	2.52e-55	0.93	PREDICTED: Biomphalaria glabrata soma ferritin-like (LOC106053625), mRNA	gi|908508092|ref|XM_013209207.1|	2e-121	98.43	254					L.stagnalis L. mRNA for som fer gene	1e-56	78.08	73					P:cellular iron ion homeostasis; F:ferric iron binding; C:cytoplasm; P:iron ion transport; P:oxidation-reduction process; F:ferroxidase activity	Mineral absorption	IPR012347 (G3DSA:1.20.1260.GENE3D); IPR008331 (PFAM); IPR001519 (PANTHER); IPR009040 (PROSITE_PROFILES); cd01056 (CDD); IPR009078 (SUPERFAMILY)
evglcl|G0WVJSS01A003F	369	122	PREDICTED: uncharacterized protein LOC106062479, partial [Biomphalaria glabrata]	gi|908432069|ref|XP_013076200.1|	5e-38	92.75	69	PREDICTED: uncharacterized protein LOC106062479, partial	1	4.78e-38	0.98	PREDICTED: Biomphalaria glabrata uncharacterized LOC106062479 (LOC106062479), partial mRNA	gi|908432068|ref|XM_013220746.1|	4e-94	98.51	201															mobidb-lite (MOBIDB_LITE)
evglcl|G0WVJSS01A008R	357	118							0	0	0
evglcl|G0WVJSS01A00AE	441	147							0	0	0	PREDICTED: Biomphalaria glabrata uncharacterized LOC106076093 (LOC106076093), ncRNA	gi|908482322|ref|XR_001219286.1|	2e-92	97.1	207															Coil (COILS)
evglcl|G0WVJSS01A00DC	324	108	PREDICTED: E3 ubiquitin-protein ligase rififylin-like, partial [Biomphalaria glabrata]	gi|908503473|ref|XP_013063148.1|	8e-58	96.3	108	E3 ubiquitin- ligase rififylin- partial	1	6.96e-58	0.99	PREDICTED: Biomphalaria glabrata E3 ubiquitin-protein ligase rififylin-like (LOC106052327), partial mRNA	gi|908503472|ref|XM_013207694.1|	1e-153	97.52	323															mobidb-lite (MOBIDB_LITE)
evglcl|G0WVJSS01A00E4	474	158	PREDICTED: uncharacterized protein LOC106077752 [Biomphalaria glabrata]	gi|908486906|ref|XP_013093923.1|	1e-97	91.14	158	PREDICTED: uncharacterized protein LOC106077752	1	1.18e-97	0.96	PREDICTED: Biomphalaria glabrata uncharacterized LOC106077752 (LOC106077752), mRNA	gi|908486905|ref|XM_013238469.1|	0	94.09	474															IPR006703 (PFAM); IPR027417 (G3DSA:3.40.50.GENE3D); IPR027417 (G3DSA:3.40.50.GENE3D)
evglcl|G0WVJSS01A00MP	357	118	PREDICTED: uncharacterized protein LOC106079589 isoform X2 [Biomphalaria glabrata]	gi|908493495|ref|XP_013096228.1|	2e-56	83.76	117	PREDICTED: uncharacterized protein LOC106079589 isoform X2	1	1.52e-56	0.93	PREDICTED: Biomphalaria glabrata uncharacterized LOC106079589 (LOC106079589), transcript variant X2, mRNA	gi|908493494|ref|XM_013240774.1|	1e-128	90.33	362															mobidb-lite (MOBIDB_LITE)
evglcl|G0WVJSS01A00RS	315	104							0	0	0	PREDICTED: Biomphalaria glabrata neurobeachin-like (LOC106052206), transcript variant X6, mRNA	gi|908502985|ref|XM_013207523.1|	5e-107	97.05	237															mobidb-lite (MOBIDB_LITE)
evglcl|G0WVJSS01A0198	351	116	uncharacterized LOC106073546 precursor [Biomphalaria glabrata]	gi|910749457|ref|NP_001298229.1|	4e-69	95.61	114	uncharacterized LOC106073546 precursor; bpi fold-containing family c partial	1	2.56e-69	0.98	Biomphalaria glabrata uncharacterized LOC106073546 (LOC106073546), mRNA	gi|910749456|ref|NM_001311300.1|	3e-165	97.16	352	BgLBP/BPI1 [Biomphalaria glabrata]	5e-73	95.61	114									F:lipid binding		G3DSA:3.15.10.10 (GENE3D); IPR017943 (SUPERFAMILY)	97.16	Eukaryota	Metazoa	n	n	Mollusca	n	n	Gastropoda	n	n	n	n	Planorboidea	Planorbidae	n	n	n
evglcl|G0WVJSS01A019Z	402	133							0	0	0	PREDICTED: Biomphalaria glabrata uncharacterized LOC106055203 (LOC106055203), mRNA	gi|908411476|ref|XM_013211391.1|	0	97.52	403															mobidb-lite (MOBIDB_LITE)
evglcl|G0WVJSS01A01F7	489	163	PREDICTED: ankyrin repeat and KH domain-containing protein mask-like [Biomphalaria glabrata]	gi|908432703|ref|XP_013076417.1|	2e-101	98.16	163	ankyrin repeat and KH domain-containing mask-like	1	2.19e-101	0.98	PREDICTED: Biomphalaria glabrata ankyrin repeat and KH domain-containing protein mask-like (LOC106062665), mRNA	gi|908432702|ref|XM_013220963.1|	0	96.93	489	Ankyrin repeat and SAM domain-containing protein 3 [Crassostrea gigas]	1e-16	36.11	144					ES485276_3	5e-27	43.84	146			IPR002110 (SMART); IPR020683 (PFAM); IPR020683 (G3DSA:1.25.40.GENE3D); PTHR24149 (PANTHER); PTHR24149:SF12 (PANTHER); IPR002110 (PROSITE_PROFILES); IPR002110 (PROSITE_PROFILES); IPR002110 (PROSITE_PROFILES); IPR002110 (PROSITE_PROFILES); IPR020683 (PROSITE_PROFILES); IPR002110 (PROSITE_PROFILES); cd00204 (CDD); IPR020683 (SUPERFAMILY)
evglcl|G0WVJSS01A01FF	315	104							0	0	0	PREDICTED: Biomphalaria glabrata transmembrane emp24 domain-containing protein 10-like (LOC106051882), partial mRNA	gi|908501788|ref|XM_013207097.1|	5e-147	98.35	303															mobidb-lite (MOBIDB_LITE)
evglcl|G0WVJSS01A01QC	330	110	PREDICTED: LOW QUALITY PROTEIN: DIS3-like exonuclease 2 [Biomphalaria glabrata]	gi|908419853|ref|XP_013071254.1|	8e-44	92.93	99	DIS3-like exonuclease 2	1	7.36e-44	0.96	PREDICTED: Biomphalaria glabrata DIS3-like exonuclease 2 (LOC106058382), mRNA	gi|908419852|ref|XM_013215800.1|	5e-147	95.76	330															mobidb-lite (MOBIDB_LITE); mobidb-lite (MOBIDB_LITE)
evglcl|G0WVJSS01A01UA	426	141	PREDICTED: beta-1,3-glucan-binding protein-like [Biomphalaria glabrata]	gi|908500389|ref|XP_013062033.1|	5e-88	97.76	134	beta-1,3-glucan-binding -like; beta- -glucan-binding	1	4.37e-88	0.99	PREDICTED: Biomphalaria glabrata beta-1,3-glucan-binding protein-like (LOC106051403), mRNA	gi|908500388|ref|XM_013206579.1|	0	97.39	421	gram-negative bacteria binding protein [Biomphalaria glabrata]	9e-92	97.76	134									P:carbohydrate metabolic process; F:hydrolase activity, hydrolyzing O-glycosyl compounds		IPR013320 (G3DSA:2.60.120.GENE3D); PTHR10963 (PANTHER); PTHR10963:SF48 (PANTHER); IPR013320 (SUPERFAMILY)	97.39	Eukaryota	Metazoa	n	n	Mollusca	n	n	Gastropoda	n	n	n	n	Planorboidea	Planorbidae	n	n	n
evglcl|G0WVJSS01A021B	453	151	PREDICTED: uncharacterized protein LOC106073031 [Biomphalaria glabrata]	gi|908472245|ref|XP_013088957.1|	7e-99	96.05	152	PREDICTED: uncharacterized protein LOC106073031	1	6.02e-99	0.97	PREDICTED: Biomphalaria glabrata uncharacterized LOC106073031 (LOC106073031), mRNA	gi|908472244|ref|XM_013233503.1|	0	98.03	456
evglcl|G0WVJSS01A023F	450	149	Uncharacterized protein APZ42_009943, partial [Daphnia magna]	gi|1022712171|gb|KZR95977.1|	4e-69	71.53	144	hypothetical protein DAPPUDRAFT_317650	1	4.05e-69	0.86																				PTHR11439:SF206 (PANTHER); PTHR11439 (PANTHER)
evglcl|G0WVJSS01A027C	312	104	PREDICTED: LOW QUALITY PROTEIN: bifunctional polynucleotide phosphatase/kinase-like [Biomphalaria glabrata]	gi|908427122|ref|XP_013074512.1|	3e-57	95.83	96	bifunctional polynucleotide phosphatase kinase-like	1	2.51e-57	0.98	PREDICTED: Biomphalaria glabrata bifunctional polynucleotide phosphatase/kinase-like (LOC106061013), mRNA	gi|908427121|ref|XM_013219058.1|	2e-155	99.04	312													C:nucleus; P:polynucleotide 3' dephosphorylation; F:double-stranded DNA binding; F:nucleotide kinase activity; F:polynucleotide 3'-phosphatase activity; P:DNA 3' dephosphorylation involved in DNA repair; P:positive regulation of DNA replication; P:phosphorylation; P:positive regulation of telomere maintenance; P:positive regulation of DNA biosynthetic process; F:ATP-dependent polydeoxyribonucleot…		IPR027417 (G3DSA:3.40.50.GENE3D); PF13671 (PFAM); PTHR12083:SF17 (PANTHER); PTHR12083 (PANTHER); IPR027417 (SUPERFAMILY)
evglcl|G0WVJSS01A02B4	162	53							0	0	0
evglcl|G0WVJSS01A02C3	387	129	PREDICTED: pulmonary surfactant-associated protein D-like [Biomphalaria glabrata]	gi|908425887|ref|XP_013074031.1|	1e-28	52.1	119	pulmonary surfactant-associated D-like	1	9.78e-29	0.57	PREDICTED: Biomphalaria glabrata pulmonary surfactant-associated protein D-like (LOC106060623), transcript variant X2, mRNA	gi|908425888|ref|XM_013218578.1|	8e-146	92.88	365									EE049640_1	2e-15	65.22	46
evglcl|G0WVJSS01A02CW	369	122							0	0	0	Biomphalaria glabrata uncharacterized LOC106073546 (LOC106073546), mRNA	gi|910749456|ref|NM_001311300.1|	1e-178	97.83	369	BgLBP/BPI1 [Biomphalaria glabrata]	1e-65	95.37	108												97.83	Eukaryota	Metazoa	n	n	Mollusca	n	n	Gastropoda	n	n	n	n	Planorboidea	Planorbidae	n	n	n
evglcl|G0WVJSS01A02FD	369	122	PREDICTED: uncharacterized protein LOC106056588 [Biomphalaria glabrata]	gi|908415268|ref|XP_013068857.1|	6e-72	96.43	112	PREDICTED: uncharacterized protein LOC106056588; biogenesis of lysosome-related organelles complex 1 subunit 3-like	1	5.94e-72	0.97	PREDICTED: Biomphalaria glabrata uncharacterized LOC106056588 (LOC106056588), mRNA	gi|908415267|ref|XM_013213403.1|	1e-163	98.78	329													P:pigmentation; P:endosomal transport; C:cytosol; P:single-organism cellular process; P:response to stimulus		IPR017245 (PFAM); mobidb-lite (MOBIDB_LITE); PTHR31974:SF3 (PANTHER); IPR017245 (PANTHER)
evglcl|G0WVJSS01A02JP	495	165	PREDICTED: uncharacterized protein LOC106069356 [Biomphalaria glabrata]	gi|908404589|ref|XP_013084463.1|	1e-43	98.67	75	PREDICTED: uncharacterized protein LOC106069356	1	8.98e-44	0.98	PREDICTED: Biomphalaria glabrata uncharacterized LOC106069356 (LOC106069356), mRNA	gi|908404588|ref|XM_013229009.1|	0	96.97	495															IPR007110 (PROSITE_PROFILES)
evglcl|G0WVJSS01A02S4	483	161	PREDICTED: fibrillin-3-like [Biomphalaria glabrata]	gi|908450721|ref|XP_013082206.1|	8e-81	93.57	140	PREDICTED: fibrillin-3-like	1	7.06e-81	0.95	PREDICTED: Biomphalaria glabrata fibrillin-3-like (LOC106067559), transcript variant X3, misc_RNA	gi|908450725|ref|XR_001217744.1|	0	96.9	484
evglcl|G0WVJSS01A02XT	303	101	PREDICTED: endonuclease G, mitochondrial-like [Biomphalaria glabrata]	gi|908415627|ref|XP_013069042.1|	2e-50	94.44	90	endonuclease mitochondrial-like	1	1.51e-50	0.95	PREDICTED: Biomphalaria glabrata endonuclease G, mitochondrial-like (LOC106056746), mRNA	gi|908415626|ref|XM_013213588.1|	4e-123	97.03	269													P:metabolic process; P:single-organism process; P:cellular process	Apoptosis	IPR001604 (PFAM); IPR020821 (G3DSA:3.40.570.GENE3D); PTHR13966:SF10 (PANTHER); PTHR13966 (PANTHER); SSF54060 (SUPERFAMILY)
evglcl|G0WVJSS01A0355	306	101	PREDICTED: endonuclease G, mitochondrial-like [Aplysia californica]	gi|524872127|ref|XP_005092828.1|	4e-44	76.24	101	endonuclease mitochondrial-like; endonuclease partial	1	4e-44	0.83	PREDICTED: Biomphalaria glabrata endonuclease G, mitochondrial-like (LOC106050551), mRNA	gi|908497470|ref|XM_013205525.1|	4e-103	98.63	219													P:metabolic process; P:single-organism process; P:cellular process	Apoptosis	IPR001604 (PFAM); IPR020821 (G3DSA:3.40.570.GENE3D); PTHR13966:SF10 (PANTHER); PTHR13966 (PANTHER); SSF54060 (SUPERFAMILY)
evglcl|G0WVJSS01A03C4	384	127	PREDICTED: uncharacterized protein LOC106061295 [Biomphalaria glabrata]	gi|908428004|ref|XP_013074827.1|	1e-08	44.44	90	PREDICTED: uncharacterized protein LOC106061295	1	1.17e-08	0.57
evglcl|G0WVJSS01A03EI	507	169	PREDICTED: ADAM family mig-17-like isoform X2 [Biomphalaria glabrata]	gi|908417088|ref|XP_013069827.1|	2e-62	79.1	134	ADAM family mig-17-like isoform X2	1	2.09e-62	0.84	PREDICTED: Biomphalaria glabrata ADAM family mig-17-like (LOC106057257), transcript variant X2, mRNA	gi|908417087|ref|XM_013214373.1|	0	93.91	509
evglcl|G0WVJSS01A03OY	414	138							0	0	0
evglcl|G0WVJSS01A03SQ	372	123						pentatricopeptide repeat-containing	1	0.0593	0.56	PREDICTED: Biomphalaria glabrata very low-density lipoprotein receptor-like (LOC106051287), mRNA	gi|908500022|ref|XM_013206446.1|	1e-163	95.16	372
evglcl|G0WVJSS01A03WL	378	125	PREDICTED: uncharacterized protein LOC106060212 [Biomphalaria glabrata]	gi|908424314|ref|XP_013073465.1|	3e-51	78.3	106	PREDICTED: uncharacterized protein LOC106060212	1	1.63e-51	0.85	PREDICTED: Biomphalaria glabrata uncharacterized LOC106050693 (LOC106050693), mRNA	gi|908497998|ref|XM_013205717.1|	4e-124	89.16	369
evglcl|G0WVJSS01A03XT	489	163	PREDICTED: LOW QUALITY PROTEIN: hexosaminidase D-like [Biomphalaria glabrata]	gi|908454571|ref|XP_013083392.1|	1e-109	98.77	163	hexosaminidase D-like	1	1.07e-109	0.98	PREDICTED: Biomphalaria glabrata hexosaminidase D-like (LOC106068538), mRNA	gi|908454570|ref|XM_013227938.1|	0	98.16	489														Metabolic pathways	PTHR21040 (PANTHER); IPR017853 (SUPERFAMILY)
evglcl|G0WVJSS01A045Y	537	179							0	0	0	PREDICTED: Biomphalaria glabrata Y-box factor homolog (LOC106056075), mRNA	gi|908413869|ref|XM_013212651.1|	0	98.14	538
evglcl|G0WVJSS01A04EQ	318	106	PREDICTED: pleckstrin homology domain-containing family A member 8-like [Biomphalaria glabrata]	gi|908456578|ref|XP_013084003.1|	7e-62	100	98	pleckstrin homology domain-containing family A member 8-like; pleckstrin homology domain-containing family a member 8-like	1	6.05e-62	1	PREDICTED: Biomphalaria glabrata pleckstrin homology domain-containing family A member 8-like (LOC106068996), mRNA	gi|908456577|ref|XM_013228549.1|	2e-155	98.43	318													F:ceramide binding; F:phosphatidylinositol-4-phosphate binding; C:trans-Golgi network; F:glycolipid binding; F:glycolipid transporter activity; P:ER to Golgi ceramide transport		IPR014830 (G3DSA:1.10.3520.GENE3D); IPR014830 (PFAM); PTHR10219 (PANTHER); PTHR10219:SF55 (PANTHER); IPR014830 (SUPERFAMILY)
evglcl|G0WVJSS01A04IE	501	167	PREDICTED: LOW QUALITY PROTEIN: uncharacterized protein LOC106073546 [Biomphalaria glabrata]	gi|908474124|ref|XP_013089592.1|	2e-106	96.84	158	PREDICTED: LOW QUALITY PROTEIN: uncharacterized protein LOC106073546; bactericidal permeability-increasing	1	1.64e-106	0.98	PREDICTED: Biomphalaria glabrata uncharacterized LOC106073546 (LOC106073546), mRNA	gi|908474123|ref|XM_013234138.1|	0	97.21	501	BgLBP/BPI1 [Biomphalaria glabrata]	1e-98	96.84	158									F:lipid binding		IPR001124 (PFAM); G3DSA:3.15.20.10 (GENE3D); G3DSA:3.15.10.10 (GENE3D); mobidb-lite (MOBIDB_LITE); IPR032942 (PANTHER); IPR030181 (PTHR10504:PANTHER); IPR017943 (SUPERFAMILY); IPR017943 (SUPERFAMILY)	97.21	Eukaryota	Metazoa	n	n	Mollusca	n	n	Gastropoda	n	n	n	n	Planorboidea	Planorbidae	n	n	n
evglcl|G0WVJSS01A04IK	483	161	PREDICTED: lymphocyte antigen 75-like [Biomphalaria glabrata]	gi|908506076|ref|XP_013064035.1|	9e-29	46.48	142	lymphocyte antigen 75-like	1	8.11e-29	0.63	PREDICTED: Biomphalaria glabrata uncharacterized LOC106058713 (LOC106058713), ncRNA	gi|908420622|ref|XR_001216087.1|	9e-47	88.1	168														Phagosome	IPR001304 (PFAM); IPR016186 (G3DSA:3.10.100.GENE3D); PTHR22803 (PANTHER); IPR001304 (PROSITE_PROFILES); cd00037 (CDD); IPR016187 (SUPERFAMILY)
evglcl|G0WVJSS01A04IZ	420	139	PREDICTED: uncharacterized protein LOC106060062 [Biomphalaria glabrata]	gi|908423735|ref|XP_013073265.1|	2e-71	81.29	139	PREDICTED: uncharacterized protein LOC106060062	1	1.56e-71	0.9	PREDICTED: Biomphalaria glabrata uncharacterized LOC106053941 (LOC106053941), mRNA	gi|908509403|ref|XM_013209634.1|	5e-163	91.89	419
evglcl|G0WVJSS01A04J3	468	156	PREDICTED: neurogenic locus Notch protein-like isoform X2 [Biomphalaria glabrata]	gi|908495303|ref|XP_013096863.1|	2e-95	96.15	156	neurogenic locus Notch -like isoform X2	1	1.68e-95	0.97	PREDICTED: Biomphalaria glabrata neurogenic locus Notch protein-like (LOC106080097), transcript variant X2, mRNA	gi|908495302|ref|XM_013241409.1|	0	97.01	468									EV822555_3	3e-07	95.65	23
evglcl|G0WVJSS01A04XN	357	118							0	0	0	PREDICTED: Biomphalaria glabrata uncharacterized LOC106052479 (LOC106052479), transcript variant X2, mRNA	gi|908503981|ref|XM_013207866.1|	9e-160	96.08	357
evglcl|G0WVJSS01A04YV	492	164	PREDICTED: sodium-coupled monocarboxylate transporter 2-like [Biomphalaria glabrata]	gi|908426691|ref|XP_013074338.1|	9e-113	99.39	164	sodium-coupled monocarboxylate transporter 2-like	1	8.24e-113	1	PREDICTED: Biomphalaria glabrata sodium-coupled monocarboxylate transporter 2-like (LOC106060858), mRNA	gi|908426690|ref|XM_013218884.1|	0	97.55	489													C:membrane; P:single-organism transport		PTHR42985:SF15 (PANTHER); PTHR42985 (PANTHER)
evglcl|G0WVJSS01A04ZP	324	107	uncharacterized LOC106073546 precursor [Biomphalaria glabrata]	gi|910749457|ref|NP_001298229.1|	2e-12	50.6	83	uncharacterized LOC106073546 precursor	1	1.57e-12	0.66	Biomphalaria glabrata uncharacterized LOC106073546 (LOC106073546), mRNA	gi|910749456|ref|NM_001311300.1|	2e-156	98.15	324	BgLBP/BPI1 [Biomphalaria glabrata]	1e-35	67.26	113											mobidb-lite (MOBIDB_LITE)	98.15	Eukaryota	Metazoa	n	n	Mollusca	n	n	Gastropoda	n	n	n	n	Planorboidea	Planorbidae	n	n	n
evglcl|G0WVJSS01A052F	324	107							0	0	0	PREDICTED: Biomphalaria glabrata serine/arginine repetitive matrix protein 2-like (LOC106060343), transcript variant X2, mRNA	gi|908424770|ref|XM_013218178.1|	1e-158	98.46	324
evglcl|G0WVJSS01A0542	456	152	PREDICTED: uncharacterized protein LOC106068088 [Biomphalaria glabrata]	gi|908404250|ref|XP_013082846.1|	1e-92	96.71	152	PREDICTED: uncharacterized protein LOC106068088	1	8.96e-93	0.98	PREDICTED: Biomphalaria glabrata uncharacterized LOC106068088 (LOC106068088), mRNA	gi|908404249|ref|XM_013227392.1|	0	97.15	456															mobidb-lite (MOBIDB_LITE)
evglcl|G0WVJSS01A059Z	390	130	dermatopontin 3 [Biomphalaria glabrata]	gi|73695962|gb|AAZ80787.1|	7e-67	72.8	125	dermatopontin 3	1	4.55e-67	0.85	PREDICTED: Biomphalaria glabrata uncharacterized LOC106073221 (LOC106073221), ncRNA	gi|908472889|ref|XR_001218736.1|	4e-69	96.91	162	dermatopontin 3 [Biomphalaria glabrata]	6e-71	72.8	125	Biomphalaria glabrata strain CB dermatopontin 3 mRNA, complete cds	3e-72	74.59	122							PF14704 (PFAM); IPR026645 (PANTHER); PTHR15040:SF6 (PANTHER)
evglcl|G0WVJSS01A05JG	363	120	PREDICTED: uncharacterized protein LOC106055604 [Biomphalaria glabrata]	gi|908412484|ref|XP_013067378.1|	7e-56	82.91	117	ABC-2 type family	20	5.3e-56	0.493	PREDICTED: Biomphalaria glabrata uncharacterized LOC106055604 (LOC106055604), mRNA	gi|908412483|ref|XM_013211924.1|	3e-150	94.12	357															Coil (COILS)
evglcl|G0WVJSS01A05JU	432	144	PREDICTED: L-serine dehydratase/L-threonine deaminase-like [Biomphalaria glabrata]	gi|908452391|ref|XP_013082720.1|	1e-27	41.91	136	L-serine dehydratase L-threonine deaminase	20	8.9e-28	0.598																			Metabolic pathways	IPR001926 (PFAM); G3DSA:3.40.50.1100 (GENE3D); PTHR43419:SF2 (PANTHER); PTHR43419 (PANTHER); IPR001926 (SUPERFAMILY)
evglcl|G0WVJSS01A05KM	453	150	PREDICTED: superoxide dismutase [Cu-Zn]-like [Biomphalaria glabrata]	gi|908500938|ref|XP_013062232.1|	5e-101	98.67	150	superoxide dismutase [Cu-Zn]-like	1	3.27e-101	0.98	PREDICTED: Biomphalaria glabrata superoxide dismutase [Cu-Zn]-like (LOC106051577), mRNA	gi|908500937|ref|XM_013206778.1|	0	98.68	453	Cu/Zn superoxide dismutase [Biomphalaria glabrata]	4e-28	39.26	135									P:regulation of biological quality; P:single-multicellular organism process; P:single-organism cellular process; C:cytoplasmic part; P:response to reactive oxygen species; F:binding; P:single-organism metabolic process; P:positive regulation of biological process; C:membrane-bounded organelle; P:single-organism developmental process; P:system process; P:superoxide metabolic process; P:regulation …	Peroxisome	IPR001424 (PRINTS); IPR001424 (PFAM); IPR001424 (G3DSA:2.60.40.GENE3D); PTHR10003 (PANTHER); PTHR10003:SF56 (PANTHER); IPR001424 (SUPERFAMILY)
evglcl|G0WVJSS01A05L9	411	137	PREDICTED: uncharacterized protein LOC106079538 [Biomphalaria glabrata]	gi|908493331|ref|XP_013096168.1|	7e-75	96.55	116	PREDICTED: uncharacterized protein LOC106079538	1	6.23e-75	0.99	PREDICTED: Biomphalaria glabrata uncharacterized LOC106079538 (LOC106079538), mRNA	gi|908493330|ref|XM_013240714.1|	0	97.05	407															PTHR14880 (PANTHER); PTHR14880:SF3 (PANTHER)
evglcl|G0WVJSS01A05NJ	366	121	PREDICTED: ganglioside GM2 activator-like [Biomphalaria glabrata]	gi|908498867|ref|XP_013061493.1|	5e-71	98.21	112	ganglioside GM2 activator-like	1	4.45e-71	0.99	PREDICTED: Biomphalaria glabrata ganglioside GM2 activator-like (LOC106050947), mRNA	gi|908498866|ref|XM_013206039.1|	0	98.37	367														Lysosome	G3DSA:2.70.220.10 (GENE3D); IPR003172 (PFAM); IPR028996 (PANTHER); PS51257 (PROSITE_PROFILES); SSF63707 (SUPERFAMILY)
evglcl|G0WVJSS01A05Q2	255	84	PREDICTED: actin-depolymerizing factor 7-like [Biomphalaria glabrata]	gi|908435793|ref|XP_013077471.1|	7e-52	100	82	actin-depolymerizing factor 7-like; actin-depolymerizing factor 2-like	1	6.63e-52	1	PREDICTED: Biomphalaria glabrata actin-depolymerizing factor 7-like (LOC106063607), mRNA	gi|908435792|ref|XM_013222017.1|	1e-126	99.22	256													F:actin binding; P:actin filament depolymerization; C:actin cytoskeleton; C:actin filament	Regulation of actin cytoskeleton	IPR002108 (SMART); IPR029006 (G3DSA:3.40.20.GENE3D); IPR002108 (PFAM); IPR017904 (PANTHER); IPR002108 (PROSITE_PROFILES); SSF55753 (SUPERFAMILY)
evglcl|G0WVJSS01A05V8	288	95						ATP-dependent DEAD H RNA	20	5.9	0.4945
evglcl|G0WVJSS01A05Y5	306	101							0	0	0	PREDICTED: Biomphalaria glabrata isochorismatase domain-containing protein 2, mitochondrial-like (LOC106054417), mRNA	gi|908409369|ref|XM_013210257.1|	2e-150	98.69	306
evglcl|G0WVJSS01A0683	369	122	PREDICTED: myeloblastin-like [Biomphalaria glabrata]	gi|908463862|ref|XP_013086296.1|	3e-42	78.16	87	PREDICTED: myeloblastin-like; chymotrypsin-like elastase family member 3b; chymotrypsin-like elastase family member 3b isoform x1	1	2.92e-42	0.86	Biomphalaria glabrata serine protease beta (SP-beta) mRNA, partial cds	gi|11761889|gb|AF302260.1|	4e-94	94.76	229	AF302260_1 serine protease beta [Biomphalaria glabrata]	1e-22	97.56	41									P:proteolysis; F:serine-type endopeptidase activity		G3DSA:2.40.10.10 (GENE3D); IPR009003 (SUPERFAMILY)	94.76	Eukaryota	Metazoa	n	n	Mollusca	n	n	Gastropoda	n	n	n	n	Planorboidea	Planorbidae	n	n	n
evglcl|G0WVJSS01A06HB	495	165	PREDICTED: neprilysin-like [Biomphalaria glabrata]	gi|908419420|ref|XP_013071033.1|	7e-34	35.76	165	membrane metallo-endopeptidase-like 1	20	5.1e-34	0.5415	PREDICTED: Biomphalaria glabrata uncharacterized LOC106075681 (LOC106075681), ncRNA	gi|908481163|ref|XR_001219192.1|	1e-115	95.85	265															IPR018497 (PRINTS); IPR018497 (PFAM); IPR024079 (G3DSA:3.40.390.GENE3D); IPR030082 (PTHR11733:PANTHER); IPR000718 (PANTHER); SSF55486 (SUPERFAMILY)
evglcl|G0WVJSS01A06HG	477	159	PREDICTED: LOW QUALITY PROTEIN: ornithine decarboxylase antizyme 1-like [Biomphalaria glabrata]	gi|908413652|ref|XP_013067995.1|	3e-68	86.15	130	ornithine decarboxylase antizyme 1-like	1	3.05e-68	0.86	PREDICTED: Biomphalaria glabrata ornithine decarboxylase antizyme 1-like (LOC106056003), mRNA	gi|908413651|ref|XM_013212541.1|	0	98.74	478															IPR002993 (PFAM); IPR002993 (PANTHER); IPR002993 (PROSITE_PATTERNS); IPR016181 (SUPERFAMILY)
evglcl|G0WVJSS01A06KS	498	166	PREDICTED: uncharacterized protein LOC106072254 [Biomphalaria glabrata]	gi|908469495|ref|XP_013088052.1|	8e-108	96.99	166	PREDICTED: uncharacterized protein LOC106072254	1	6.97e-108	0.97	PREDICTED: Biomphalaria glabrata uncharacterized LOC106072254 (LOC106072254), mRNA	gi|908469494|ref|XM_013232598.1|	0	97.99	497
evglcl|G0WVJSS01A06T4	510	170	PREDICTED: organic solute transporter subunit alpha-like [Biomphalaria glabrata]	gi|908401048|ref|XP_013068537.1|	2e-106	98.12	160	organic solute transporter subunit alpha-like	1	1.05e-106	0.99	PREDICTED: Biomphalaria glabrata organic solute transporter subunit alpha-like (LOC106056374), transcript variant X3, mRNA	gi|908401051|ref|XM_013213099.1|	0	98.04	510															IPR005178 (PFAM); mobidb-lite (MOBIDB_LITE); PTHR23423:SF42 (PANTHER); IPR005178 (PANTHER)
evglcl|G0WVJSS01A06TR	306	102							0	0	0	PREDICTED: Biomphalaria glabrata uncharacterized LOC106057546 (LOC106057546), mRNA	gi|908417859|ref|XM_013214787.1|	3e-139	96.42	307
evglcl|G0WVJSS01A070N	456	151	PREDICTED: uncharacterized protein LOC106076586, partial [Biomphalaria glabrata]	gi|908483715|ref|XP_013092867.1|	1e-56	95.7	93	PREDICTED: uncharacterized protein LOC106076586, partial	1	9.39e-57	0.97	PREDICTED: Biomphalaria glabrata uncharacterized LOC106076586 (LOC106076586), partial mRNA	gi|908483714|ref|XM_013237413.1|	1e-154	96.19	341															PTHR23107 (PANTHER); PTHR23107:SF7 (PANTHER)
evglcl|G0WVJSS01A07JB	306	101							0	0	0	PREDICTED: Biomphalaria glabrata uncharacterized LOC106073221 (LOC106073221), ncRNA	gi|908472889|ref|XR_001218736.1|	3e-25	98.61	72	dermatopontin 3 [Biomphalaria glabrata]	4e-57	76.53	98	Biomphalaria glabrata strain CB dermatopontin 3 mRNA, complete cds	4e-60	76.53	98
evglcl|G0WVJSS01A07JT	402	134	PREDICTED: uncharacterized protein LOC106064910 isoform X2 [Biomphalaria glabrata]	gi|908440800|ref|XP_013079024.1|	4e-33	54.55	132	PREDICTED: uncharacterized protein LOC106064910 isoform X2	1	3.87e-33	0.61	PREDICTED: Biomphalaria glabrata uncharacterized LOC106064910 (LOC106064910), transcript variant X2, mRNA	gi|908440799|ref|XM_013223570.1|	0	96.78	404
evglcl|G0WVJSS01A07KR	381	126	PREDICTED: superoxide dismutase [Cu-Zn]-like [Biomphalaria glabrata]	gi|908500938|ref|XP_013062232.1|	5e-84	98.41	126	superoxide dismutase [Cu-Zn]-like	1	5.01e-84	0.98	PREDICTED: Biomphalaria glabrata superoxide dismutase [Cu-Zn]-like (LOC106051577), mRNA	gi|908500937|ref|XM_013206778.1|	0	97.88	378													P:regulation of biological quality; P:single-multicellular organism process; P:reproductive process; P:single-organism cellular process; C:cytoplasmic part; F:binding; P:response to reactive oxygen species; P:single-organism metabolic process; P:positive regulation of biological process; C:membrane-bounded organelle; P:single-organism developmental process; P:system process; P:superoxide metaboli…	Peroxisome	IPR001424 (PRINTS); IPR001424 (PFAM); IPR001424 (G3DSA:2.60.40.GENE3D); PTHR10003:SF56 (PANTHER); PTHR10003 (PANTHER); IPR001424 (SUPERFAMILY)
evglcl|G0WVJSS01A07MC	474	157	PREDICTED: uncharacterized protein LOC106055251 [Biomphalaria glabrata]	gi|908411571|ref|XP_013066894.1|	4e-49	66.39	119	PREDICTED: uncharacterized protein LOC106055251	1	3.65e-49	0.78	PREDICTED: Biomphalaria glabrata uncharacterized LOC106056016 (LOC106056016), ncRNA	gi|908413699|ref|XR_001215643.1|	3e-81	94.15	205															IPR027954 (PFAM); PTHR10559 (PANTHER)
evglcl|G0WVJSS01A07RL	474	157						voltage-dependent T-type calcium channel subunit alpha-1H-like isoform X1	20	5.1	0.524	PREDICTED: Biomphalaria glabrata breakpoint cluster region protein-like (LOC106068244), partial mRNA	gi|908404283|ref|XM_013227554.1|	0	94.33	476
evglcl|G0WVJSS01A07WQ	525	175	PREDICTED: protein disulfide-isomerase-like [Biomphalaria glabrata]	gi|908436522|ref|XP_013077736.1|	2e-113	98.27	173	PREDICTED: protein disulfide-isomerase-like; protein disulfide isomerase	1	1.58e-113	1	PREDICTED: Biomphalaria glabrata protein disulfide-isomerase-like (LOC106063818), mRNA	gi|908436521|ref|XM_013222282.1|	0	96.95	525	protein disulfide isomerase, partial [Biomphalaria glabrata]	2e-48	97.4	77									F:protein disulfide isomerase activity; F:protein disulfide oxidoreductase activity; P:cell redox homeostasis; C:endoplasmic reticulum; P:oxidation-reduction process; P:protein folding	Protein processing in endoplasmic reticulum	IPR012336 (G3DSA:3.40.30.GENE3D); PF13848 (PFAM); PTHR18929:SF151 (PANTHER); PTHR18929 (PANTHER); cd02982 (CDD); IPR012336 (SUPERFAMILY)	97.05	Eukaryota	Metazoa	n	n	Mollusca	n	n	Gastropoda	n	n	n	n	Planorboidea	Planorbidae	n	n	n
evglcl|G0WVJSS01A0819	438	146							0	0	0	PREDICTED: Biomphalaria glabrata uncharacterized LOC106069157 (LOC106069157), transcript variant X2, mRNA	gi|908457320|ref|XM_013228765.1|	0	96.82	440
evglcl|G0WVJSS01A08U5	189	62						hypothetical protein C815_00588	2	120	0.515
evglcl|G0WVJSS01A090T	420	139	PREDICTED: uncharacterized protein LOC106072493 [Biomphalaria glabrata]	gi|908470346|ref|XP_013088325.1|	8e-75	91.37	139	decapping 5-like	5	6.3e-75	0.56	PREDICTED: Biomphalaria glabrata uncharacterized LOC106072493 (LOC106072493), mRNA	gi|908470345|ref|XM_013232871.1|	0	95.24	420															mobidb-lite (MOBIDB_LITE); mobidb-lite (MOBIDB_LITE)
evglcl|G0WVJSS01A095V	315	104	PREDICTED: endonuclease G, mitochondrial-like [Biomphalaria glabrata]	gi|908415627|ref|XP_013069042.1|	6e-53	85.85	106	endonuclease mitochondrial-like	1	3.89e-53	0.88	PREDICTED: Biomphalaria glabrata endonuclease G, mitochondrial-like (LOC106056746), mRNA	gi|908415626|ref|XM_013213588.1|	8e-150	97.78	315														Apoptosis	IPR001604 (PFAM); IPR020821 (G3DSA:3.40.570.GENE3D); PTHR13966 (PANTHER); PTHR13966:SF10 (PANTHER); SSF54060 (SUPERFAMILY)
evglcl|G0WVJSS01A099F	456	152	haemoglobin type 1 [Biomphalaria glabrata]	gi|110319967|emb|CAJ44466.1|	7e-94	98.03	152	haemoglobin type 1; haemoglobin type partial; uncharacterized protein partial	1	6.43e-94	1	Biomphalaria glabrata mRNA for haemoglobin type 1 (hb1 gene)	gi|110319966|emb|AM167926.1|	0	98.9	456	haemoglobin type 1 [Biomphalaria glabrata]	6e-98	98.03	152									F:oxygen binding; P:oxygen transport; F:oxygen transporter activity; F:heme binding		IPR012292 (G3DSA:1.10.490.GENE3D); IPR000971 (PROSITE_PROFILES); cd01040 (CDD); IPR009050 (SUPERFAMILY); IPR009050 (SUPERFAMILY)	98.9	Eukaryota	Metazoa	n	n	Mollusca	n	n	Gastropoda	n	n	n	n	Planorboidea	Planorbidae	n	n	n
evglcl|G0WVJSS01A09MN	453	151	PREDICTED: antitrypsin-like isoform X1 [Biomphalaria glabrata]	gi|908448076|ref|XP_013081322.1|	2e-83	95.56	135	antitrypsin-like isoform X1	1	1.25e-83	0.97	PREDICTED: Biomphalaria glabrata antitrypsin-like (LOC106066784), transcript variant X1, mRNA	gi|908448075|ref|XM_013225868.1|	0	96.68	452															G3DSA:3.30.497.10 (GENE3D); IPR023796 (PFAM); IPR000215 (PANTHER); PTHR11461:SF237 (PANTHER); IPR023796 (SUPERFAMILY)
evglcl|G0WVJSS01A09N8	312	104							0	0	0	PREDICTED: Biomphalaria glabrata uncharacterized LOC106057511 (LOC106057511), mRNA	gi|908417759|ref|XM_013214732.1|	6e-146	97.12	312
evglcl|G0WVJSS01A09O8	312	103							0	0	0	PREDICTED: Biomphalaria glabrata uncharacterized LOC106071610 (LOC106071610), mRNA	gi|908466863|ref|XM_013231753.1|	1e-147	97.44	312
evglcl|G0WVJSS01A09VH	378	126	PREDICTED: uncharacterized protein LOC106061385 [Biomphalaria glabrata]	gi|908428368|ref|XP_013074959.1|	2e-72	92	125	PREDICTED: uncharacterized protein LOC106061385	1	1.85e-72	0.96	PREDICTED: Biomphalaria glabrata uncharacterized LOC106061385 (LOC106061385), mRNA	gi|908428367|ref|XM_013219505.1|	3e-165	94.97	378
evglcl|G0WVJSS01A09VP	384	127	PREDICTED: uncharacterized protein LOC106070431 [Biomphalaria glabrata]	gi|908462219|ref|XP_013085793.1|	3e-70	96.64	119	PREDICTED: uncharacterized protein LOC106070431	1	1.92e-70	0.97	PREDICTED: Biomphalaria glabrata uncharacterized LOC106070431 (LOC106070431), transcript variant X3, mRNA	gi|908462224|ref|XM_013230342.1|	1e-178	96.61	384															IPR027417 (G3DSA:3.40.50.GENE3D); IPR006703 (PFAM); PTHR10903:SF87 (PANTHER); PTHR10903 (PANTHER); IPR027417 (SUPERFAMILY)
evglcl|G0WVJSS01A09WK	492	164	PREDICTED: dimethylaniline monooxygenase [N-oxide-forming] 5-like [Biomphalaria glabrata]	gi|908452478|ref|XP_013082745.1|	4e-105	95.73	164	dimethylaniline monooxygenase [N-oxide-forming] 5-like	1	3.54e-105	0.96	PREDICTED: Biomphalaria glabrata dimethylaniline monooxygenase [N-oxide-forming] 5-like (LOC106068006), mRNA	gi|908452477|ref|XM_013227291.1|	0	96.73	489													C:cytoplasm; C:intracellular membrane-bounded organelle; P:metabolic process; C:membrane; F:monooxygenase activity	Microbial metabolism in diverse environments	IPR023753 (G3DSA:3.50.50.GENE3D); IPR020946 (PFAM); PTHR23023:SF169 (PANTHER); PTHR23023 (PANTHER); IPR023753 (SUPERFAMILY)
evglcl|G0WVJSS01A09YW	465	154	PREDICTED: fructose-bisphosphate aldolase-like [Biomphalaria glabrata]	gi|908479656|ref|XP_013091519.1|	4e-97	94.19	155	fructose-bisphosphate aldolase-like	1	3.79e-97	0.96	PREDICTED: Biomphalaria glabrata fructose-bisphosphate aldolase-like (LOC106075140), mRNA	gi|908479655|ref|XM_013236065.1|	0	98.07	466	fructose-biphosphate aldolase [Biomphalaria glabrata]	2e-53	65.58	154									F:lyase activity	Metabolic pathways	Coil (COILS); IPR000741 (PFAM); IPR013785 (G3DSA:3.20.20.GENE3D); PTHR11627:SF31 (PANTHER); PTHR11627 (PANTHER); SSF51569 (SUPERFAMILY)
evglcl|G0WVJSS01A0A4Q	342	113	PREDICTED: uncharacterized protein LOC106066222 [Biomphalaria glabrata]	gi|908446001|ref|XP_013080650.1|	1e-54	94.68	94	ADP-ribose mitochondrial	20	9.7e-55	0.59	PREDICTED: Biomphalaria glabrata uncharacterized LOC106066222 (LOC106066222), mRNA	gi|908446000|ref|XM_013225196.1|	2e-137	94.46	325
evglcl|G0WVJSS01A0AE3	339	112	PREDICTED: uncharacterized protein LOC101862106 [Aplysia californica]	gi|524877829|ref|XP_005095611.1|	2e-07	33.72	86	PREDICTED: uncharacterized protein LOC101862106	1	1.4e-07	0.51	Biomphalaria glabrata BAC clone BG_BBa-137H24 from chromosome unknown, complete sequence	gi|215212845|gb|AC233256.1|	6e-117	91.19	318																91.28	Eukaryota	Metazoa	n	n	Mollusca	n	n	Gastropoda	n	n	n	n	Planorboidea	Planorbidae	n	n	n
evglcl|G0WVJSS01A0AN7	363	120						anti-anti-sigma factor	20	7.6	0.4905																				mobidb-lite (MOBIDB_LITE)
evglcl|G0WVJSS01A0B4V	135	44							0	0	0	PREDICTED: Biomphalaria glabrata uncharacterized LOC106059063 (LOC106059063), mRNA	gi|908421370|ref|XM_013216594.1|	2e-17	92.75	69																86.84	Eukaryota	Metazoa	n	n	Mollusca	n	n	Gastropoda	n	n	n	n	Planorboidea	Planorbidae	n	n	n
evglcl|G0WVJSS01A0B7I	321	106	PREDICTED: uncharacterized protein LOC106059151 [Biomphalaria glabrata]	gi|908421585|ref|XP_013072160.1|	6e-57	89.9	99	PREDICTED: uncharacterized protein LOC106059151	1	3.52e-57	0.94	PREDICTED: Biomphalaria glabrata uncharacterized LOC106051780 (LOC106051780), mRNA	gi|908501513|ref|XM_013206985.1|	5e-137	95.79	309
evglcl|G0WVJSS01A0BK8	336	112							0	0	0	PREDICTED: Biomphalaria glabrata uncharacterized LOC106068677 (LOC106068677), ncRNA	gi|908455205|ref|XR_001217936.1|	3e-79	85.81	289
evglcl|G0WVJSS01A0BLD	312	103	PREDICTED: uncharacterized protein LOC109468467 [Branchiostoma belcheri]	gi|1126179710|ref|XP_019622270.1|	1e-14	39.81	108	RNA-directed DNA polymerase from mobile element jockey	20	1.8e-12	0.54
evglcl|G0WVJSS01A0BN1	387	128	PREDICTED: uncharacterized protein LOC106052598 [Biomphalaria glabrata]	gi|908504408|ref|XP_013063468.1|	4e-46	73.79	103	PREDICTED: uncharacterized protein LOC106052598	1	4.04e-46	0.83
evglcl|G0WVJSS01A0BOL	486	162	hemocyanin-like 1, partial [Biomphalaria glabrata]	gi|1104701059|gb|APD77446.1|	5e-90	95.21	146	hemocyanin G- units Oda to Odg-like isoform X2	1	3.39e-88	0.97	PREDICTED: Biomphalaria glabrata hemocyanin G-type, units Oda to Odg-like (LOC106074327), transcript variant X2, mRNA	gi|908476816|ref|XM_013235076.1|	0	96.71	486	haemocyanin [Aplysia californica]	8e-26	38.1	147					ES748875_1	1e-19	93.02	43			IPR028999 (G3DSA:2.60.310.GENE3D); IPR028999 (PFAM); IPR028999 (SUPERFAMILY)
evglcl|G0WVJSS01A0BVD	396	131	PREDICTED: uncharacterized protein LOC106075684, partial [Biomphalaria glabrata]	gi|908481171|ref|XP_013092043.1|	3e-71	84.73	131	PREDICTED: uncharacterized protein LOC106075684, partial	1	2.66e-71	0.88	PREDICTED: Biomphalaria glabrata uncharacterized LOC106075684 (LOC106075684), partial mRNA	gi|908481170|ref|XM_013236589.1|	1e-164	93.67	395
evglcl|G0WVJSS01A0C4R	444	148	PREDICTED: uncharacterized protein LOC106079027 [Biomphalaria glabrata]	gi|908491702|ref|XP_013095585.1|	1e-97	97.97	148	PREDICTED: uncharacterized protein LOC106079027	1	6.1e-98	0.97	PREDICTED: Biomphalaria glabrata uncharacterized LOC106079027 (LOC106079027), mRNA	gi|908491701|ref|XM_013240131.1|	0	97.3	444
evglcl|G0WVJSS01A0C6E	363	120	PREDICTED: LOW QUALITY PROTEIN: uncharacterized protein LOC106057046 [Biomphalaria glabrata]	gi|908416538|ref|XP_013069531.1|	3e-48	95.56	90	PREDICTED: LOW QUALITY PROTEIN: uncharacterized protein LOC106057046	1	3.09e-48	0.97	PREDICTED: Biomphalaria glabrata uncharacterized LOC106057046 (LOC106057046), mRNA	gi|908416537|ref|XM_013214077.1|	1e-173	97.52	363															Coil (COILS); mobidb-lite (MOBIDB_LITE)
evglcl|G0WVJSS01A0C6L	513	171	PREDICTED: heterogeneous nuclear ribonucleoprotein D-like isoform X2 [Biomphalaria glabrata]	gi|908506378|ref|XP_013064144.1|	8e-101	93.02	172	heterogeneous nuclear ribonucleo D-like isoform X2; heterogeneous nuclear ribonucleoprotein d-like isoform x2	1	6.99e-101	0.94	PREDICTED: Biomphalaria glabrata heterogeneous nuclear ribonucleoprotein D-like-B (LOC106053193), transcript variant X6, mRNA	gi|908506389|ref|XM_013208693.1|	0	98.84	516	tar DNA-binding protein 43-like protein, partial [Biomphalaria glabrata]	8e-16	35.92	103					CN809944_3	2e-99	88.89	171	F:nucleic acid binding; F:nucleotide binding		IPR000504 (SMART); IPR000504 (PFAM); IPR012677 (G3DSA:3.30.70.GENE3D); IPR012677 (G3DSA:3.30.70.GENE3D); mobidb-lite (MOBIDB_LITE); PTHR15241:SF7 (PANTHER); PTHR15241 (PANTHER); IPR000504 (PROSITE_PROFILES); IPR000504 (PROSITE_PROFILES); cd12325 (CDD); IPR000504 (SUPERFAMILY)
evglcl|G0WVJSS01A0C8J	171	56							0	0	0	PREDICTED: Biomphalaria glabrata actin, adductor muscle (LOC106058166), mRNA	gi|908419349|ref|XM_013215543.1|	8e-73	96.55	174
evglcl|G0WVJSS01A0CC7	516	172	PREDICTED: uncharacterized protein LOC106062334 [Biomphalaria glabrata]	gi|908431640|ref|XP_013076057.1|	7e-97	86.96	161	PREDICTED: uncharacterized protein LOC106062334	1	6.2e-97	0.92	PREDICTED: Biomphalaria glabrata uncharacterized LOC106062334 (LOC106062334), mRNA	gi|908431639|ref|XM_013220603.1|	0	92.44	516															mobidb-lite (MOBIDB_LITE)
evglcl|G0WVJSS01A0CDI	336	111	PREDICTED: Werner syndrome ATP-dependent helicase homolog [Biomphalaria glabrata]	gi|908417992|ref|XP_013070309.1|	8e-45	96.15	78	Werner syndrome ATP-dependent helicase homolog; werner syndrome atp-dependent helicase	1	7.43e-45	0.97	PREDICTED: Biomphalaria glabrata Werner syndrome ATP-dependent helicase homolog (LOC106057603), mRNA	gi|908417991|ref|XM_013214855.1|	5e-162	97.92	336													P:DNA repair; F:heterocyclic compound binding; P:DNA replication; P:DNA recombination; F:ion binding; P:response to radiation; P:telomere maintenance; C:intracellular non-membrane-bounded organelle; F:helicase activity; F:ATP-dependent DNA helicase activity; F:3'-5' DNA helicase activity; P:DNA metabolic process; P:cell aging; F:DNA binding; F:organic cyclic compound binding; C:nuclear lumen
evglcl|G0WVJSS01A0CGK	354	118	PREDICTED: semaphorin-5A-like isoform X2 [Biomphalaria glabrata]	gi|908410886|ref|XP_013066529.1|	8e-66	99.02	102	semaphorin-5A-like isoform X2	1	6.92e-66	1	PREDICTED: Biomphalaria glabrata semaphorin-5A-like (LOC106054979), transcript variant X2, mRNA	gi|908410885|ref|XM_013211075.1|	3e-164	96.88	352														Axon guidance	IPR001627 (PFAM); IPR015943 (G3DSA:2.130.10.GENE3D); IPR027231 (PANTHER); PTHR11036:SF112 (PANTHER); IPR001627 (PROSITE_PROFILES); IPR001627 (SUPERFAMILY)
evglcl|G0WVJSS01A0DCH	480	160	PREDICTED: amino acid transporter ANTL1-like isoform X2 [Biomphalaria glabrata]	gi|908497640|ref|XP_013061042.1|	7e-107	98.75	160	amino acid transporter ANTL1-like isoform X2; amino acid transporter antl1-like isoform x2	1	6.83e-107	0.99	PREDICTED: Biomphalaria glabrata amino acid transporter ANTL1-like (LOC106050587), transcript variant X3, mRNA	gi|908497642|ref|XM_013205589.1|	0	96.86	477													C:membrane; F:amino acid transmembrane transporter activity; P:amino acid transmembrane transport		IPR013057 (PFAM); PTHR22950 (PANTHER); PTHR22950:SF387 (PANTHER)
evglcl|G0WVJSS01A0DEZ	423	140	PREDICTED: bactericidal permeability-increasing protein-like [Biomphalaria glabrata]	gi|908474121|ref|XP_013089591.1|	2e-83	93.23	133	bactericidal permeability-increasing -like	1	1.08e-83	0.97	PREDICTED: Biomphalaria glabrata bactericidal permeability-increasing protein-like (LOC106073545), mRNA	gi|908474120|ref|XM_013234137.1|	0	95.65	414	BgLBP/BPI1 [Biomphalaria glabrata]	1e-65	71.43	133									F:lipid binding		G3DSA:3.15.10.10 (GENE3D); G3DSA:3.15.20.10 (GENE3D); mobidb-lite (MOBIDB_LITE); IPR030181 (PTHR10504:PANTHER); IPR032942 (PANTHER); IPR017943 (SUPERFAMILY)
evglcl|G0WVJSS01A0DHM	441	147	PREDICTED: tubulin polyglutamylase TTLL5-like isoform X3 [Biomphalaria glabrata]	gi|908416551|ref|XP_013069537.1|	2e-90	96.69	151	tubulin polyglutamylase TTLL5-like isoform X3	1	1.53e-90	0.96	PREDICTED: Biomphalaria glabrata tubulin polyglutamylase TTLL5-like (LOC106057052), transcript variant X7, mRNA	gi|908416558|ref|XM_013214088.1|	0	96.46	452															mobidb-lite (MOBIDB_LITE)
evglcl|G0WVJSS01A0DHR	498	166	PREDICTED: DNA-directed RNA polymerase II subunit RPB1-like [Biomphalaria glabrata]	gi|908418567|ref|XP_013070606.1|	1e-96	98.72	156	DNA-directed RNA polymerase II subunit RPB1-like	1	1.36e-96	1	PREDICTED: Biomphalaria glabrata DNA-directed RNA polymerase II subunit RPB1-like (LOC106057833), transcript variant X2, mRNA	gi|908418568|ref|XM_013215153.1|	0	99	498															mobidb-lite (MOBIDB_LITE)
evglcl|G0WVJSS01A0DIZ	465	155	PREDICTED: MAM and LDL-receptor class A domain-containing protein 2-like [Biomphalaria glabrata]	gi|908409377|ref|XP_013065714.1|	5e-86	99.28	139	MAM and LDL-receptor class A domain-containing 2-like	1	4.89e-86	1	PREDICTED: Biomphalaria glabrata MAM and LDL-receptor class A domain-containing protein 2-like (LOC106054421), mRNA	gi|908409376|ref|XM_013210260.1|	0	98.71	465	Deleted in malignant brain tumors 1 protein [Crassostrea gigas]	1e-25	48.42	95					EB255183_1	3e-14	44.19	86			IPR000998 (SMART); IPR000998 (PFAM); PTHR23282 (PANTHER); IPR000998 (PROSITE_PATTERNS); IPR000998 (PROSITE_PROFILES); IPR000998 (PROSITE_PROFILES); IPR000998 (CDD); IPR013320 (SUPERFAMILY); IPR013320 (SUPERFAMILY)
evglcl|G0WVJSS01A0DRH	354	117	PREDICTED: superoxide dismutase [Cu-Zn]-like [Biomphalaria glabrata]	gi|908500938|ref|XP_013062232.1|	2e-75	97.44	117	superoxide dismutase [Cu-Zn]-like	1	1.86e-75	0.97	PREDICTED: Biomphalaria glabrata superoxide dismutase [Cu-Zn]-like (LOC106051577), mRNA	gi|908500937|ref|XM_013206778.1|	1e-168	97.45	353													P:regulation of biological quality; P:regulation of macromolecule metabolic process; P:single-multicellular organism process; P:single-organism cellular process; C:cytoplasmic part; P:response to reactive oxygen species; F:binding; P:negative regulation of biological process; P:single-organism metabolic process; P:positive regulation of biological process; C:membrane-bounded organelle; P:single-o…	Peroxisome	IPR001424 (PRINTS); IPR001424 (G3DSA:2.60.40.GENE3D); IPR001424 (PFAM); PTHR10003 (PANTHER); PTHR10003:SF56 (PANTHER); IPR001424 (SUPERFAMILY)
evglcl|G0WVJSS01A0E3D	291	96	PREDICTED: uncharacterized protein LOC106074570 [Biomphalaria glabrata]	gi|908405952|ref|XP_013090815.1|	3e-27	79.45	73	PREDICTED: uncharacterized protein LOC106074570	1	2.93e-27	0.82	PREDICTED: Biomphalaria glabrata uncharacterized LOC106074570 (LOC106074570), transcript variant X6, mRNA	gi|908405961|ref|XM_013235400.1|	1e-128	95.88	291
evglcl|G0WVJSS01A0E9Y	327	109	PREDICTED: uncharacterized protein LOC106061161 [Biomphalaria glabrata]	gi|908427589|ref|XP_013074688.1|	1e-39	90.67	75	PREDICTED: uncharacterized protein LOC106061161	1	1.12e-39	0.92	PREDICTED: Biomphalaria glabrata uncharacterized LOC106061161 (LOC106061161), mRNA	gi|908427588|ref|XM_013219234.1|	2e-145	95.72	327															mobidb-lite (MOBIDB_LITE)
evglcl|G0WVJSS01A0EB3	357	119							0	0	0	PREDICTED: Biomphalaria glabrata interferon alpha-inducible protein 27-like protein 2A (LOC106068581), mRNA	gi|908454788|ref|XM_013228009.1|	4e-133	96.91	291															mobidb-lite (MOBIDB_LITE)
evglcl|G0WVJSS01A0EBH	483	161	PREDICTED: MAGUK p55 subfamily member 6-like [Biomphalaria glabrata]	gi|908476239|ref|XP_013090334.1|	5e-108	99.38	161	MAGUK p55 subfamily member 6-like; maguk p55 subfamily member 6-like	1	3.09e-108	1	PREDICTED: Biomphalaria glabrata MAGUK p55 subfamily member 6-like (LOC106074150), mRNA	gi|908476238|ref|XM_013234880.1|	0	97.52	483	AF484096_1 calcium/calmodulin-dependent serine protein kinase 1 [Lymnaea stagnalis]	4e-32	42.86	140					FC577802_3	4e-52	59.4	133	C:membrane		IPR001478 (SMART); IPR001478 (PFAM); G3DSA:2.30.30.40 (GENE3D); IPR001452 (PFAM); IPR001478 (G3DSA:2.30.42.GENE3D); PTHR23122:SF52 (PANTHER); PTHR23122 (PANTHER); IPR001478 (PROSITE_PROFILES); IPR001452 (PROSITE_PROFILES); cd00992 (CDD); IPR001452 (SUPERFAMILY); IPR001478 (SUPERFAMILY)
evglcl|G0WVJSS01A0EG9	330	109	PREDICTED: uncharacterized protein LOC106078928, partial [Biomphalaria glabrata]	gi|908491336|ref|XP_013095474.1|	1e-05	77.42	31		0	0	0	PREDICTED: Biomphalaria glabrata uncharacterized LOC106078928 (LOC106078928), partial mRNA	gi|908491335|ref|XM_013240020.1|	2e-82	85.45	330															mobidb-lite (MOBIDB_LITE)
evglcl|G0WVJSS01A0EIS	426	142	PREDICTED: 60S ribosomal protein L15-like [Biomphalaria glabrata]	gi|908506114|ref|XP_013064049.1|	1e-77	85.71	140	60S ribosomal L15-like; 60s ribosomal protein l15	1	1.27e-77	0.85	PREDICTED: Biomphalaria glabrata 60S ribosomal protein L15-like (LOC106053123), mRNA	gi|908506113|ref|XM_013208595.1|	0	97.44	430													C:nucleus; C:extracellular exosome; F:structural constituent of ribosome; P:cytoplasmic translation; C:cytosolic large ribosomal subunit; F:poly(A) RNA binding	Ribosome	IPR000439 (SMART); IPR024794 (G3DSA:3.40.1120.GENE3D); IPR000439 (PFAM); IPR000439 (PANTHER); IPR020925 (PROSITE_PATTERNS); IPR012678 (SUPERFAMILY)
evglcl|G0WVJSS01A0EKE	291	96							0	0	0	PREDICTED: Biomphalaria glabrata interferon alpha-inducible protein 27-like protein 2A (LOC106068581), mRNA	gi|908454788|ref|XM_013228009.1|	2e-135	97.9	286															mobidb-lite (MOBIDB_LITE)
evglcl|G0WVJSS01A0EM3	501	167	PREDICTED: RNA-binding protein with serine-rich domain 1-like [Biomphalaria glabrata]	gi|908501168|ref|XP_013062317.1|	8e-67	98.98	98	RNA-binding with serine-rich domain 1-like; rna-binding protein with serine-rich domain 1	1	6.94e-67	0.98	PREDICTED: Biomphalaria glabrata RNA-binding protein with serine-rich domain 1-like (LOC106051658), mRNA	gi|908501167|ref|XM_013206863.1|	0	98.8	501									AM856412_2	5e-43	56.59	129	F:nucleic acid binding; F:nucleotide binding; C:nucleus; P:RNA processing	RNA transport	IPR000504 (SMART); IPR012677 (G3DSA:3.30.70.GENE3D); IPR000504 (PFAM); mobidb-lite (MOBIDB_LITE); PTHR15481 (PANTHER); PTHR15481:SF2 (PANTHER); IPR000504 (PROSITE_PROFILES); IPR034201 (CDD); IPR000504 (SUPERFAMILY)
evglcl|G0WVJSS01A0EVT	462	154	PREDICTED: uncharacterized protein LOC106073507 isoform X3 [Biomphalaria glabrata]	gi|908473983|ref|XP_013089538.1|	1e-87	84.42	154	PREDICTED: uncharacterized protein LOC106073507 isoform X3	1	9.83e-88	0.9	PREDICTED: Biomphalaria glabrata uncharacterized LOC106051780 (LOC106051780), mRNA	gi|908501513|ref|XM_013206985.1|	0	93.94	462															mobidb-lite (MOBIDB_LITE)
evglcl|G0WVJSS01A0F49	447	148	PREDICTED: calmodulin-like [Biomphalaria glabrata]	gi|908497307|ref|XP_013060919.1|	1e-85	93.43	137	PREDICTED: calmodulin-like	1	8.77e-86	0.97	PREDICTED: Biomphalaria glabrata calmodulin-like (LOC106050497), mRNA	gi|908497306|ref|XM_013205465.1|	0	95.97	447	PREDICTED: calmodulin-like isoform X2 [Aplysia californica]	1e-15	30.15	136					EV821427_1	5e-89	93.43	137			IPR002048 (SMART); IPR011992 (G3DSA:1.10.238.GENE3D); IPR011992 (G3DSA:1.10.238.GENE3D); IPR011992 (G3DSA:1.10.238.GENE3D); IPR002048 (PFAM); PTHR10891 (PANTHER); PTHR10891:SF650 (PANTHER); IPR018247 (PROSITE_PATTERNS); IPR018247 (PROSITE_PATTERNS); IPR018247 (PROSITE_PATTERNS); IPR018247 (PROSITE_PATTERNS); IPR002048 (PROSITE_PROFILES); IPR002048 (PROSITE_PROFILES); IPR002048 (PROSITE_PROFILES);…
evglcl|G0WVJSS01A0F51	372	124	PREDICTED: cysteine and glycine-rich protein 2-like isoform X1 [Biomphalaria glabrata]	gi|908410130|ref|XP_013066121.1|	4e-32	92.19	64	cysteine and glycine-rich 2-like isoform X1; muscle lim protein 1-like	1	2.69e-32	0.93	PREDICTED: Biomphalaria glabrata cysteine and glycine-rich protein 2-like (LOC106054682), transcript variant X2, mRNA	gi|908410131|ref|XM_013210668.1|	4e-178	97.58	372									GE763335_1	3e-18	45.26	95	F:zinc ion binding		PTHR24215 (PANTHER); PTHR24215:SF25 (PANTHER); SSF57716 (SUPERFAMILY)
evglcl|G0WVJSS01A0F57	489	163	PREDICTED: 60S ribosomal protein L7-like [Biomphalaria glabrata]	gi|908456526|ref|XP_013083987.1|	8e-107	95.62	160	60S ribosomal L7-like; 60s ribosomal protein l7-like; ribosomal protein l30p l7e	1	7.66e-107	0.96	PREDICTED: Biomphalaria glabrata 60S ribosomal protein L7-like (LOC106068986), mRNA	gi|908456525|ref|XM_013228533.1|	0	98.36	489													P:maturation of LSU-rRNA from tricistronic rRNA transcript (SSU-rRNA, 5.8S rRNA, LSU-rRNA); F:structural constituent of ribosome; P:cytoplasmic translation; C:cytosolic large ribosomal subunit; C:ribosome; F:poly(A) RNA binding	Ribosome	IPR016082 (PFAM); IPR016082 (G3DSA:3.30.1390.GENE3D); PTHR11524 (PANTHER); IPR018038 (PROSITE_PATTERNS); cd01657 (CDD); IPR016082 (SUPERFAMILY)
evglcl|G0WVJSS01A0F7F	459	152	PREDICTED: pulmonary surfactant-associated protein D-like [Biomphalaria glabrata]	gi|908425887|ref|XP_013074031.1|	5e-71	85.16	128	pulmonary surfactant-associated D-like	1	4.52e-71	0.89	PREDICTED: Biomphalaria glabrata pulmonary surfactant-associated protein D-like (LOC106060623), transcript variant X2, mRNA	gi|908425888|ref|XM_013218578.1|	3e-175	92.82	432									FC859533_5	3e-33	46.62	133			IPR016186 (G3DSA:3.10.100.GENE3D); cd00037 (CDD); IPR016187 (SUPERFAMILY)
evglcl|G0WVJSS01A0F92	498	166	PREDICTED: uncharacterized protein LOC106053164 [Biomphalaria glabrata]	gi|908506253|ref|XP_013064096.1|	2e-91	95.21	167	PREDICTED: uncharacterized protein LOC106053164	1	1.77e-91	0.97	PREDICTED: Biomphalaria glabrata uncharacterized LOC106053164 (LOC106053164), mRNA	gi|908506252|ref|XM_013208642.1|	0	97.01	501															mobidb-lite (MOBIDB_LITE); mobidb-lite (MOBIDB_LITE)
evglcl|G0WVJSS01A0FCG	456	152	PREDICTED: receptor-transporting protein 4-like isoform X1 [Biomphalaria glabrata]	gi|908446591|ref|XP_013080840.1|	1e-98	99.28	139	receptor-transporting 4-like isoform X1; receptor-transporting protein 4-like isoform x1	1	9.04e-99	0.99	PREDICTED: Biomphalaria glabrata receptor-transporting protein 4-like (LOC106066399), transcript variant X8, mRNA	gi|908446612|ref|XM_013225395.1|	0	99.04	418													P:sensory perception of chemical stimulus; F:olfactory receptor binding; P:protein targeting to membrane; C:intracellular; P:protein insertion into membrane		IPR027377 (SMART); IPR027377 (PFAM); PTHR14402:SF20 (PANTHER); IPR026096 (PANTHER)
evglcl|G0WVJSS01A0G00	258	85	Mytimacin-6 [Mytilus galloprovincialis]	gi|575396585|gb|AHG59339.1|	3e-16	53.12	64	Mytimacin-6; antimicrobial peptide hydramacin	1	2.93e-16	0.7	PREDICTED: Biomphalaria glabrata uncharacterized LOC106074198 (LOC106074198), ncRNA	gi|908476404|ref|XR_001218897.1|	3e-118	96.9	258	macin [Scapharca broughtonii]	7e-20	46.05	76									C:other organism membrane; P:defense response; P:immune system process		IPR029230 (PFAM)
evglcl|G0WVJSS01A0G1N	438	145	PREDICTED: extensin-2-like, partial [Biomphalaria glabrata]	gi|908482205|ref|XP_013092384.1|	1e-46	98.72	78	extensin-2- partial; l-amino-acid oxidase-like	1	1.08e-46	0.98	PREDICTED: Biomphalaria glabrata extensin-2-like (LOC106076048), partial mRNA	gi|908482204|ref|XM_013236930.1|	4e-109	97.47	237													F:L-amino-acid oxidase activity; P:oxidation-reduction process; C:extracellular region; P:defense response to bacterium		Coil (COILS); IPR016040 (G3DSA:3.40.50.GENE3D); PF13450 (PFAM); G3DSA:3.90.660.10 (GENE3D); PTHR42923:SF8 (PANTHER); PTHR42923 (PANTHER); IPR023753 (SUPERFAMILY)
evglcl|G0WVJSS01A0G28	315	104	PREDICTED: uncharacterized protein LOC106064125 [Biomphalaria glabrata]	gi|908437651|ref|XP_013078078.1|	2e-47	90.36	83	PREDICTED: uncharacterized protein LOC106064125	1	1.86e-47	0.95	PREDICTED: Biomphalaria glabrata uncharacterized LOC106064125 (LOC106064125), mRNA	gi|908437650|ref|XM_013222624.1|	3e-129	93.67	316
evglcl|G0WVJSS01A0G9K	378	125	PREDICTED: transient receptor potential cation channel subfamily M member 1-like, partial [Biomphalaria glabrata]	gi|908418861|ref|XP_013070750.1|	2e-75	94.21	121	transient receptor potential cation channel subfamily M member 1- partial	1	1.98e-75	0.94	PREDICTED: Biomphalaria glabrata transient receptor potential cation channel subfamily M member 1-like (LOC106057945), partial mRNA	gi|908418860|ref|XM_013215296.1|	3e-174	96.33	381														NOD-like receptor signaling pathway
evglcl|G0WVJSS01A0GBG	171	56						Uncharacterised [	4	73	0.565	PREDICTED: Biomphalaria glabrata soma ferritin-like (LOC106051724), mRNA	gi|908501353|ref|XM_013206928.1|	2e-53	89.94	179
evglcl|G0WVJSS01A0GCT	135	44							0	0	0	Biomphalaria sp. CJS-2010 haplotype H159 16S ribosomal RNA gene, partial sequence; mitochondrial	gi|302425850|gb|HM769108.1|	1e-55	97.06	136																97.06	Eukaryota	Metazoa	n	n	Mollusca	n	n	Gastropoda	n	n	n	n	Planorboidea	Planorbidae	n	n	n
evglcl|G0WVJSS01A0GID	273	90						TLK kinase	9	1.6	0.5044	Biomphalaria glabrata BAC clone BG_BBa-10D22 from chromosome unknown, complete sequence	gi|254039784|gb|AC235813.3|	2e-70	94.09	186																94.09	Eukaryota	Metazoa	n	n	Mollusca	n	n	Gastropoda	n	n	n	n	Planorboidea	Planorbidae	n	n	n
evglcl|G0WVJSS01A0GJL	441	147	PREDICTED: LOW QUALITY PROTEIN: uncharacterized protein LOC106073546 [Biomphalaria glabrata]	gi|908474124|ref|XP_013089592.1|	2e-95	95.92	147	PREDICTED: LOW QUALITY PROTEIN: uncharacterized protein LOC106073546; bactericidal permeability-increasing	1	1.01e-95	0.98	PREDICTED: Biomphalaria glabrata uncharacterized LOC106073546 (LOC106073546), mRNA	gi|908474123|ref|XM_013234138.1|	0	98.17	438	BgLBP/BPI1 [Biomphalaria glabrata]	3e-88	95.92	147									F:lipid binding		G3DSA:3.15.10.10 (GENE3D); G3DSA:3.15.20.10 (GENE3D); mobidb-lite (MOBIDB_LITE); IPR032942 (PANTHER); IPR030181 (PTHR10504:PANTHER); IPR017943 (SUPERFAMILY)	97.95	Eukaryota	Metazoa	n	n	Mollusca	n	n	Gastropoda	n	n	n	n	Planorboidea	Planorbidae	n	n	n
evglcl|G0WVJSS01A0GLW	273	90	PREDICTED: uncharacterized protein LOC106053460 [Biomphalaria glabrata]	gi|908507328|ref|XP_013064465.1|	3e-48	88.89	90	DNA helicase	19	2e-48	0.5711	PREDICTED: Biomphalaria glabrata uncharacterized LOC106053460 (LOC106053460), mRNA	gi|908507327|ref|XM_013209011.1|	1e-112	94.44	270
evglcl|G0WVJSS01A0GQZ	417	139	PREDICTED: uncharacterized protein LOC106070045 [Biomphalaria glabrata]	gi|908460758|ref|XP_013085322.1|	1e-44	100	76	Amino acid polyamine transporter I	17	9.7e-45	0.5647	PREDICTED: Biomphalaria glabrata uncharacterized LOC106070045 (LOC106070045), mRNA	gi|908460757|ref|XM_013229868.1|	2e-117	95.56	270
evglcl|G0WVJSS01A0GT7	498	166	PREDICTED: vitellogenin-4-like [Biomphalaria glabrata]	gi|908403127|ref|XP_013077711.1|	5e-107	95.78	166	PREDICTED: vitellogenin-4-like	1	4.23e-107	0.96	PREDICTED: Biomphalaria glabrata vitellogenin-4-like (LOC106063786), mRNA	gi|908403126|ref|XM_013222257.1|	0	98.19	498	vitellogenin [Haliotis discus hannai]	2e-13	27.82	133											IPR001846 (PFAM); PTHR23345:SF27 (PANTHER); PTHR23345 (PANTHER); IPR001846 (PROSITE_PROFILES)
evglcl|G0WVJSS01A0GTY	396	131	PREDICTED: NADH dehydrogenase [ubiquinone] 1 beta subcomplex subunit 11, mitochondrial-like [Biomphalaria glabrata]	gi|908413964|ref|XP_013068153.1|	8e-74	86.61	127	NADH dehydrogenase [ubiquinone] 1 beta subcomplex subunit mitochondrial-like; nadh dehydrogenase	1	7.75e-74	0.9	PREDICTED: Biomphalaria glabrata NADH dehydrogenase [ubiquinone] 1 beta subcomplex subunit 11, mitochondrial-like (LOC106056108), mRNA	gi|908413963|ref|XM_013212699.1|	0	98.49	398													C:membrane	Metabolic pathways	IPR019329 (PFAM); PTHR13327 (PANTHER); PTHR13327:SF4 (PANTHER)
evglcl|G0WVJSS01A0GWE	408	135	PREDICTED: uncharacterized protein LOC106065138 [Biomphalaria glabrata]	gi|908441878|ref|XP_013079348.1|	2e-22	39.82	113	PREDICTED: uncharacterized protein LOC106065138	1	1.87e-22	0.65
evglcl|G0WVJSS01A0H1T	381	126							0	0	0
evglcl|G0WVJSS01A0HD3	198	65							0	0	0
evglcl|G0WVJSS01A0HD8	315	104	PREDICTED: uncharacterized protein LOC106071610 [Biomphalaria glabrata]	gi|908466864|ref|XP_013087207.1|	1e-32	76.15	109	PREDICTED: uncharacterized protein LOC106071610	1	8.09e-33	0.77	PREDICTED: Biomphalaria glabrata uncharacterized LOC106071610 (LOC106071610), mRNA	gi|908466863|ref|XM_013231753.1|	1e-88	96.15	208															mobidb-lite (MOBIDB_LITE)
evglcl|G0WVJSS01A0HIA	459	153	PREDICTED: MICOS complex subunit Mic27-like [Biomphalaria glabrata]	gi|908458206|ref|XP_013084509.1|	4e-85	95.42	131	MICOS complex subunit Mic27-like	1	3.6e-85	0.97	PREDICTED: Biomphalaria glabrata MICOS complex subunit Mic27-like (LOC106069399), mRNA	gi|908458205|ref|XM_013229055.1|	0	98.26	459															IPR019166 (PFAM); IPR033182 (PANTHER)
evglcl|G0WVJSS01A0HM9	435	145							0	0	0	PREDICTED: Biomphalaria glabrata heterogeneous nuclear ribonucleoprotein A1-like (LOC106058974), transcript variant X4, mRNA	gi|908421192|ref|XM_013216498.1|	0	98.63	437
evglcl|G0WVJSS01A0HMZ	486	162	PREDICTED: F-box/WD repeat-containing protein 2-like [Biomphalaria glabrata]	gi|908464369|ref|XP_013086438.1|	7e-108	98.15	162	F-box WD repeat-containing 2-like; f-box wd repeat-containing protein 2-like	1	6.1e-108	0.99	PREDICTED: Biomphalaria glabrata F-box/WD repeat-containing protein 2-like (LOC106070967), transcript variant X2, mRNA	gi|908464372|ref|XM_013230985.1|	0	98.77	486													P:protein metabolic process; C:intracellular part		IPR015943 (G3DSA:2.130.10.GENE3D); G3DSA:1.20.1280.50 (GENE3D); PTHR22844:SF243 (PANTHER); PTHR22844 (PANTHER); IPR001680 (PROSITE_PROFILES); IPR017986 (SUPERFAMILY); IPR001810 (SUPERFAMILY)
evglcl|G0WVJSS01A0HRY	489	163	PREDICTED: uncharacterized protein LOC106060062 [Biomphalaria glabrata]	gi|908423735|ref|XP_013073265.1|	1e-94	86.42	162	PREDICTED: uncharacterized protein LOC106060062	1	1.09e-94	0.91	PREDICTED: Biomphalaria glabrata uncharacterized LOC106060062 (LOC106060062), mRNA	gi|908423734|ref|XM_013217811.1|	0	93.84	487
evglcl|G0WVJSS01A0HSR	510	170	PREDICTED: putative uncharacterized protein DDB_G0290521 [Biomphalaria glabrata]	gi|908431781|ref|XP_013076102.1|	8e-14	78.95	57	PREDICTED: putative uncharacterized protein DDB_G0290521	1	7.71e-14	0.87	PREDICTED: Biomphalaria glabrata putative uncharacterized protein DDB_G0290521 (LOC106062388), mRNA	gi|908431780|ref|XM_013220648.1|	6e-64	86.44	236															mobidb-lite (MOBIDB_LITE)
evglcl|G0WVJSS01A0HV4	132	43						F0 V0 subunit C	7	37	0.5514
evglcl|G0WVJSS01A0HXF	411	136							0	0	0	PREDICTED: Biomphalaria glabrata uncharacterized LOC106076093 (LOC106076093), ncRNA	gi|908482322|ref|XR_001219286.1|	4e-94	97.58	207															Coil (COILS)
evglcl|G0WVJSS01A0HXN	384	127	PREDICTED: polyadenylate-binding protein 4-like [Biomphalaria glabrata]	gi|908499336|ref|XP_013061656.1|	3e-27	75	84	polyadenylate-binding 4-like; polyadenylate-binding protein 1-like	1	2.5e-27	0.79	PREDICTED: Biomphalaria glabrata polyadenylate-binding protein 4-like (LOC106051073), mRNA	gi|908499335|ref|XM_013206202.1|	3e-180	97.14	384									CK656788_1	5e-34	76.19	84	P:positive regulation of translation; C:cytoplasmic stress granule; F:protein C-terminus binding; F:poly(A) binding; F:translation activator activity; F:poly(U) RNA binding; P:translational initiation; P:positive regulation of nuclear-transcribed mRNA poly(A) tail shortening; P:mRNA polyadenylation; F:poly(A) RNA binding; P:mRNA splicing, via spliceosome; C:extracellular exosome; C:focal adhesion…	RNA transport	IPR000504 (SMART); IPR000504 (PFAM); IPR012677 (G3DSA:3.30.70.GENE3D); IPR000504 (PROSITE_PROFILES); IPR000504 (SUPERFAMILY)
evglcl|G0WVJSS01A0I3M	486	162							0	0	0
evglcl|G0WVJSS01A0INY	372	123	PREDICTED: cadherin-23-like isoform X2 [Biomphalaria glabrata]	gi|908399750|ref|XP_013082577.1|	1e-65	97.35	113	cadherin-23-like isoform X2	1	1.16e-65	0.97	PREDICTED: Biomphalaria glabrata cadherin-23-like (LOC106067759), transcript variant X2, mRNA	gi|908399749|ref|XM_013227123.1|	1e-178	97.83	369															IPR002126 (G3DSA:2.60.40.GENE3D); IPR020894 (PROSITE_PATTERNS); IPR002126 (PROSITE_PROFILES); cd11304 (CDD); IPR015919 (SUPERFAMILY)
evglcl|G0WVJSS01A0IW6	447	149	PREDICTED: uncharacterized protein LOC106065710 isoform X2 [Biomphalaria glabrata]	gi|908444173|ref|XP_013080059.1|	4e-80	91.37	139	Genome sequencing contig C288	20	3.4e-80	0.5105	PREDICTED: Biomphalaria glabrata uncharacterized LOC106065710 (LOC106065710), transcript variant X2, mRNA	gi|908444172|ref|XM_013224605.1|	0	96.2	447															mobidb-lite (MOBIDB_LITE)
evglcl|G0WVJSS01A0IXT	471	156	PREDICTED: adhesive plaque matrix protein-like [Biomphalaria glabrata]	gi|908417966|ref|XP_013070296.1|	7e-14	43.27	104	adhesive plaque matrix -like	1	6.87e-14	0.5	PREDICTED: Biomphalaria glabrata adhesive plaque matrix protein-like (LOC106057594), mRNA	gi|908417965|ref|XM_013214842.1|	0	94.79	480															mobidb-lite (MOBIDB_LITE)
evglcl|G0WVJSS01A0J1S	471	157	hemocyanin-like 1, partial [Biomphalaria glabrata]	gi|1104701059|gb|APD77446.1|	5e-98	97.39	153	hemocyanin G- units Oda to Odg-like isoform X2	1	8.74e-96	0.98	PREDICTED: Biomphalaria glabrata hemocyanin G-type, units Oda to Odg-like (LOC106074327), transcript variant X3, mRNA	gi|908476820|ref|XM_013235078.1|	0	97.88	471	haemocyanin [Aplysia californica]	1e-35	43.54	147											IPR028999 (G3DSA:2.60.310.GENE3D); IPR028999 (PFAM); IPR008922 (SUPERFAMILY); IPR028999 (SUPERFAMILY)
evglcl|G0WVJSS01A0J2I	231	76						DNA helicase	19	3.9	0.5111
evglcl|G0WVJSS01A0J2U	309	102							0	0	0	PREDICTED: Biomphalaria glabrata dentin sialophosphoprotein-like (LOC106050809), partial mRNA	gi|908498357|ref|XM_013205852.1|	3e-139	96.13	310
evglcl|G0WVJSS01A0J58	306	101	PREDICTED: histone H2A.V [Biomphalaria glabrata]	gi|908497433|ref|XP_013060966.1|	1e-60	100	97	PREDICTED: histone H2A.V	1	1.27e-60	1	PREDICTED: Biomphalaria glabrata histone H2A.V (LOC106050536), mRNA	gi|908497432|ref|XM_013205512.1|	1e-153	99.35	306	histone H2A [Haliotis discus discus]	1e-26	69.44	72									C:site of double-strand break; P:multicellular organism development; P:male germ-line stem cell population maintenance; P:chromatin assembly or disassembly; P:chromatin silencing; C:nucleosome; P:cellular response to DNA damage stimulus; C:polytene chromosome chromocenter; C:lipid particle; F:DNA binding; C:nuclear chromatin; C:extracellular exosome; F:protein heterodimerization activity; P:prote…	Systemic lupus erythematosus	IPR002119 (PRINTS); IPR002119 (SMART); IPR009072 (G3DSA:1.10.20.GENE3D); IPR007125 (PFAM); mobidb-lite (MOBIDB_LITE); PTHR23430 (PANTHER); PTHR23430:SF162 (PANTHER); IPR032458 (PROSITE_PATTERNS); IPR009072 (SUPERFAMILY)
evglcl|G0WVJSS01A0JD0	483	161	PREDICTED: RNA-directed DNA polymerase from mobile element jockey-like [Sinocyclocheilus rhinocerous]	gi|1025248751|ref|XP_016368572.1|	1e-38	50.71	140	RNA-directed DNA polymerase from mobile element jockey-like	20	1.1e-38	0.6325	Biomphalaria glabrata BAC clone BG_BBa-11B23 from chromosome unknown, complete sequence	gi|296785143|gb|AC238540.4|	0	94.13	494															IPR000477 (PFAM)	94.14	Eukaryota	Metazoa	n	n	Mollusca	n	n	Gastropoda	n	n	n	n	Planorboidea	Planorbidae	n	n	n
evglcl|G0WVJSS01A0JJH	312	103						double zinc ribbon and ankyrin repeat-containing 1	20	1.9	0.525	PREDICTED: Biomphalaria glabrata glucose-6-phosphate isomerase-like (LOC106063350), transcript variant X1, mRNA	gi|908434889|ref|XM_013221683.1|	2e-111	92.86	294
evglcl|G0WVJSS01A0JMH	345	114	putative 60S ribosomal protein L26, partial [Daphnia magna]	gi|942321649|gb|JAN42757.1|	1e-12	40.45	89	60S ribosomal partial	1	8.84e-13	0.64	PREDICTED: Biomphalaria glabrata 60S ribosomal protein L26-like (LOC106060810), transcript variant X3, mRNA	gi|908426503|ref|XM_013218813.1|	9e-175	99.13	346
evglcl|G0WVJSS01A0JO5	501	167	PREDICTED: uncharacterized protein LOC106057546 [Biomphalaria glabrata]	gi|908417860|ref|XP_013070241.1|	2e-94	93.14	175	PREDICTED: uncharacterized protein LOC106057546	1	1.94e-94	0.93	PREDICTED: Biomphalaria glabrata uncharacterized LOC106057546 (LOC106057546), mRNA	gi|908417859|ref|XM_013214787.1|	0	93.33	525															mobidb-lite (MOBIDB_LITE); mobidb-lite (MOBIDB_LITE)
evglcl|G0WVJSS01A0JOM	462	153	PREDICTED: putative uncharacterized protein DDB_G0290521 [Biomphalaria glabrata]	gi|908431781|ref|XP_013076102.1|	4e-41	77.78	99	PREDICTED: putative uncharacterized protein DDB_G0290521	1	3.28e-41	0.83	PREDICTED: Biomphalaria glabrata putative uncharacterized protein DDB_G0290521 (LOC106062388), mRNA	gi|908431780|ref|XM_013220648.1|	2e-107	97.05	237
evglcl|G0WVJSS01A0JOQ	477	158	PREDICTED: uncharacterized protein LOC106051968, partial [Biomphalaria glabrata]	gi|908502071|ref|XP_013062651.1|	1e-35	94.03	67	glucoamylase GMY2	20	1e-35	0.5325	PREDICTED: Biomphalaria glabrata uncharacterized LOC106051968 (LOC106051968), partial mRNA	gi|908502070|ref|XM_013207197.1|	5e-99	94.61	241
evglcl|G0WVJSS01A0JQA	309	102	PREDICTED: claspin-like isoform X1 [Biomphalaria glabrata]	gi|908495753|ref|XP_013097026.1|	1e-27	84.44	90	claspin-like isoform X1	1	1.33e-27	0.87	PREDICTED: Biomphalaria glabrata claspin-like (LOC106080242), transcript variant X1, mRNA	gi|908495752|ref|XM_013241572.1|	3e-139	95.89	316															mobidb-lite (MOBIDB_LITE)
evglcl|G0WVJSS01A0JRG	390	129	PREDICTED: uncharacterized protein LOC106051730, partial [Biomphalaria glabrata]	gi|908501365|ref|XP_013062388.1|	7e-38	69.15	94	PREDICTED: uncharacterized protein LOC106051730, partial	1	4.77e-38	0.81	PREDICTED: Biomphalaria glabrata uncharacterized LOC106057086 (LOC106057086), mRNA	gi|908416647|ref|XM_013214137.1|	2e-81	91.63	227
evglcl|G0WVJSS01A0K4K	339	113	uncharacterized LOC106073546 precursor [Biomphalaria glabrata]	gi|910749457|ref|NP_001298229.1|	2e-19	68.49	73	uncharacterized LOC106073546 precursor; uncharacterized loc106073546 precursor	1	1.48e-19	0.79	Biomphalaria glabrata uncharacterized LOC106073546 (LOC106073546), mRNA	gi|910749456|ref|NM_001311300.1|	2e-161	97.64	339	BgLBP/BPI1 [Biomphalaria glabrata]	2e-48	96.61	59									F:lipid binding		mobidb-lite (MOBIDB_LITE)	97.64	Eukaryota	Metazoa	n	n	Mollusca	n	n	Gastropoda	n	n	n	n	Planorboidea	Planorbidae	n	n	n
evglcl|G0WVJSS01A0KIV	465	154	PREDICTED: uncharacterized protein LOC106063993, partial [Biomphalaria glabrata]	gi|908437137|ref|XP_013077935.1|	3e-94	93.84	146	PREDICTED: uncharacterized protein LOC106063993, partial	1	2.42e-94	0.95	PREDICTED: Biomphalaria glabrata uncharacterized LOC106063993 (LOC106063993), partial mRNA	gi|908437136|ref|XM_013222481.1|	0	96.98	463															G3DSA:1.20.1070.10 (GENE3D); SSF81321 (SUPERFAMILY)
evglcl|G0WVJSS01A0KOD	492	164	PREDICTED: uncharacterized protein LOC106053804 [Biomphalaria glabrata]	gi|908508743|ref|XP_013064881.1|	1e-85	80.98	163	PREDICTED: uncharacterized protein LOC106053804	1	1.06e-85	0.87	PREDICTED: Biomphalaria glabrata uncharacterized LOC106050693 (LOC106050693), mRNA	gi|908497998|ref|XM_013205717.1|	0	92.29	493
evglcl|G0WVJSS01A0KTU	480	160	PREDICTED: uncharacterized protein LOC106059053 [Biomphalaria glabrata]	gi|908421353|ref|XP_013072037.1|	5e-66	76.25	160	PREDICTED: uncharacterized protein LOC106059053	1	3.43e-66	0.79	PREDICTED: Biomphalaria glabrata uncharacterized LOC106059053 (LOC106059053), mRNA	gi|908421352|ref|XM_013216583.1|	6e-163	94.68	376
evglcl|G0WVJSS01A0L0C	438	145							0	0	0
evglcl|G0WVJSS01A0L76	435	144	PREDICTED: uncharacterized protein LOC106051057 [Biomphalaria glabrata]	gi|908499266|ref|XP_013061633.1|	8e-87	93.43	137	PREDICTED: uncharacterized protein LOC106051057	1	5.29e-87	0.96	PREDICTED: Biomphalaria glabrata uncharacterized LOC106051057 (LOC106051057), mRNA	gi|908499265|ref|XM_013206179.1|	0	95.86	435
evglcl|G0WVJSS01A0LDM	474	158	PREDICTED: uncharacterized protein LOC106061295 [Biomphalaria glabrata]	gi|908428004|ref|XP_013074827.1|	1e-07	46.75	77	PREDICTED: uncharacterized protein LOC106061295	1	1.34e-07	0.61
evglcl|G0WVJSS01A0LE7	171	56						virulence factor	19	5.3	0.5926	PREDICTED: Biomphalaria glabrata uncharacterized LOC106073519 (LOC106073519), transcript variant X2, mRNA	gi|908474025|ref|XM_013234102.1|	6e-69	96.36	165
evglcl|G0WVJSS01A0LFM	369	122	uncharacterized LOC106073546 precursor [Biomphalaria glabrata]	gi|910749457|ref|NP_001298229.1|	9e-40	84.78	92	uncharacterized LOC106073546 precursor; uncharacterized loc106073546 precursor	1	7.94e-40	0.89	Biomphalaria glabrata uncharacterized LOC106073546 (LOC106073546), mRNA	gi|910749456|ref|NM_001311300.1|	1e-178	97.83	369	BgLBP/BPI1 [Biomphalaria glabrata]	5e-36	82.5	80									F:lipid binding		IPR001124 (PFAM); G3DSA:3.15.20.10 (GENE3D); IPR017943 (SUPERFAMILY)	97.83	Eukaryota	Metazoa	n	n	Mollusca	n	n	Gastropoda	n	n	n	n	Planorboidea	Planorbidae	n	n	n
evglcl|G0WVJSS01A0LHL	249	82							0	0	0																				mobidb-lite (MOBIDB_LITE)
evglcl|G0WVJSS01A0LMH	486	162	PREDICTED: uncharacterized protein LOC106066028 [Biomphalaria glabrata]	gi|908445387|ref|XP_013080454.1|	1e-100	92.5	160	PREDICTED: uncharacterized protein LOC106066028	1	9.61e-101	0.96	PREDICTED: Biomphalaria glabrata uncharacterized LOC106066028 (LOC106066028), mRNA	gi|908445386|ref|XM_013225000.1|	0	95.63	481
evglcl|G0WVJSS01A0LTK	357	118	PREDICTED: uncharacterized protein LOC106052907 [Biomphalaria glabrata]	gi|908505448|ref|XP_013063824.1|	1e-29	94.44	72	PREDICTED: uncharacterized protein LOC106052907	1	1.18e-29	0.94	PREDICTED: Biomphalaria glabrata uncharacterized LOC106052907 (LOC106052907), mRNA	gi|908505447|ref|XM_013208370.1|	9e-165	96.65	358															mobidb-lite (MOBIDB_LITE)
evglcl|G0WVJSS01A0LZC	516	172	PREDICTED: uncharacterized protein LOC106051057 [Biomphalaria glabrata]	gi|908499266|ref|XP_013061633.1|	1e-107	95.03	161	PREDICTED: uncharacterized protein LOC106051057	1	9.11e-108	0.98	PREDICTED: Biomphalaria glabrata uncharacterized LOC106051057 (LOC106051057), mRNA	gi|908499265|ref|XM_013206179.1|	0	96.03	504
evglcl|G0WVJSS01A0M34	462	153	PREDICTED: 60S ribosomal protein L7-like [Biomphalaria glabrata]	gi|908456526|ref|XP_013083987.1|	2e-97	100	139	60S ribosomal L7-like; 60s ribosomal protein l7	1	1.58e-97	1	PREDICTED: Biomphalaria glabrata 60S ribosomal protein L7-like (LOC106068986), mRNA	gi|908456525|ref|XM_013228533.1|	0	98.48	462													C:ribosome	Ribosome	IPR016082 (G3DSA:3.30.1390.GENE3D); IPR016082 (PFAM); PTHR11524 (PANTHER); PTHR11524:SF18 (PANTHER); cd01657 (CDD); IPR016082 (SUPERFAMILY)
evglcl|G0WVJSS01A0M4B	324	108							0	0	0	Biomphalaria glabrata BAC clone BG_BBa-67P16 from chromosome unknown, complete sequence	gi|302699275|gb|AC236054.3|	7e-131	93.05	331																93.05	Eukaryota	Metazoa	n	n	Mollusca	n	n	Gastropoda	n	n	n	n	Planorboidea	Planorbidae	n	n	n
evglcl|G0WVJSS01A0M5C	420	139	PREDICTED: uncharacterized protein LOC106056234 isoform X1 [Biomphalaria glabrata]	gi|908414269|ref|XP_013068314.1|	4e-54	72.13	122	MFS transporter	20	3.1e-54	0.508	PREDICTED: Biomphalaria glabrata uncharacterized LOC106056234 (LOC106056234), transcript variant X2, mRNA	gi|908414270|ref|XM_013212861.1|	3e-86	94.44	216
evglcl|G0WVJSS01A0M6Z	414	137	PREDICTED: protein transport protein Sec24C-like [Biomphalaria glabrata]	gi|908467654|ref|XP_013087457.1|	2e-75	94.85	136	transport Sec24C-like	1	1.77e-75	0.96	PREDICTED: Biomphalaria glabrata protein transport protein Sec24C-like (LOC106071824), mRNA	gi|908467653|ref|XM_013232003.1|	0	97.57	411															mobidb-lite (MOBIDB_LITE)
evglcl|G0WVJSS01A0MTE	399	132	PREDICTED: paired amphipathic helix protein Sin3a-like isoform X2 [Biomphalaria glabrata]	gi|908487564|ref|XP_013094164.1|	6e-29	95.8	119	paired amphipathic helix Sin3a-like isoform X2	1	5.2e-29	0.99	PREDICTED: Biomphalaria glabrata paired amphipathic helix protein Sin3a-like (LOC106077992), transcript variant X2, mRNA	gi|908487563|ref|XM_013238710.1|	0	97.01	402															mobidb-lite (MOBIDB_LITE)
evglcl|G0WVJSS01A0MVG	498	166	PREDICTED: LOW QUALITY PROTEIN: uncharacterized protein LOC106080301 [Biomphalaria glabrata]	gi|908495962|ref|XP_013097094.1|	2e-30	48.19	166	PREDICTED: LOW QUALITY PROTEIN: uncharacterized protein LOC106080301	20	1.3e-30	0.57	PREDICTED: Biomphalaria glabrata uncharacterized LOC106073008 (LOC106073008), ncRNA	gi|908472159|ref|XR_001218692.1|	3e-161	95.59	363															IPR007527 (PROSITE_PROFILES)
evglcl|G0WVJSS01A0N3Q	456	151							0	0	0
evglcl|G0WVJSS01A0N90	399	132	PREDICTED: uncharacterized protein LOC106050526 [Biomphalaria glabrata]	gi|908497408|ref|XP_013060956.1|	1e-14	40	100	PREDICTED: uncharacterized protein LOC106050526	1	9.94e-15	0.62
evglcl|G0WVJSS01A0NAD	387	128	PREDICTED: alpha-2-macroglobulin-like [Aplysia californica]	gi|871227224|ref|XP_005096670.2|	0.0003	29.47	95	PREDICTED: alpha-2-macroglobulin-like	1	0.000288	0.52	PREDICTED: Biomphalaria glabrata CD109 antigen-like (LOC106077962), transcript variant X8, mRNA	gi|908487482|ref|XM_013238677.1|	5e-58	97.81	137
evglcl|G0WVJSS01A0NAZ	471	157	PREDICTED: uncharacterized protein LOC106079847 [Biomphalaria glabrata]	gi|908494348|ref|XP_013096525.1|	2e-81	85.35	157	PREDICTED: uncharacterized protein LOC106079847	1	1.57e-81	0.91	PREDICTED: Biomphalaria glabrata uncharacterized LOC106079847 (LOC106079847), transcript variant X2, mRNA	gi|908494350|ref|XM_013241072.1|	1e-115	83.69	466															PD031131 (PRODOM)
evglcl|G0WVJSS01A0NBU	378	125	PREDICTED: transmembrane protein 53-B-like [Biomphalaria glabrata]	gi|908405813|ref|XP_013090135.1|	3e-70	97.35	113	transmembrane 53-B-like	1	2.85e-70	0.99	PREDICTED: Biomphalaria glabrata transmembrane protein 53-B-like (LOC106073976), transcript variant X2, mRNA	gi|908405814|ref|XM_013234691.1|	0	98.15	378															IPR008547 (PFAM); PTHR20908 (PANTHER)
evglcl|G0WVJSS01A0ND3	378	125	PREDICTED: heat shock 70 kDa protein 4-like [Aplysia californica]	gi|524892331|ref|XP_005102694.1|	1e-49	69.75	119	heat shock 70 kDa 4-like; heat shock 70 kda protein 4-like; heat shock 70 kda protein 4l	1	1.02e-49	0.84						PREDICTED: heat shock 70 kDa protein 4-like isoform X1 [Aplysia californica]	6e-54	69.75	119									P:negative regulation of cell death; F:transcription factor binding; P:protein folding; P:protein phosphorylation; P:response to unfolded protein; C:nucleus; F:ATP binding; P:negative regulation of macromolecule metabolic process; P:regulation of binding; P:regulation of gene expression; P:cellular component organization; C:cytosol; F:kinase activity	Protein processing in endoplasmic reticulum	G3DSA:3.30.30.30 (GENE3D); IPR013126 (PFAM); G3DSA:3.30.420.40 (GENE3D); PTHR19375:SF280 (PANTHER); PTHR19375 (PANTHER); SSF53067 (SUPERFAMILY)
evglcl|G0WVJSS01A0NW3	417	138	PREDICTED: coiled-coil domain-containing protein 136-like [Biomphalaria glabrata]	gi|908472388|ref|XP_013089003.1|	1e-62	94.64	112	coiled-coil domain-containing 136-like	1	1.35e-62	0.96	PREDICTED: Biomphalaria glabrata coiled-coil domain-containing protein 136-like (LOC106073080), mRNA	gi|908472387|ref|XM_013233549.1|	1e-159	97.89	331															Coil (COILS)
evglcl|G0WVJSS01A0NWI	333	110	PREDICTED: superoxide dismutase [Cu-Zn]-like [Biomphalaria glabrata]	gi|908500938|ref|XP_013062232.1|	3e-67	99.05	105	superoxide dismutase [Cu-Zn]-like	1	2.37e-67	0.99	PREDICTED: Biomphalaria glabrata superoxide dismutase [Cu-Zn]-like (LOC106051577), mRNA	gi|908500937|ref|XM_013206778.1|	1e-158	97.6	333	Cu/Zn superoxide dismutase [Biomphalaria glabrata]	1e-12	33.33	93										Peroxisome	IPR001424 (PRINTS); IPR001424 (PFAM); IPR001424 (G3DSA:2.60.40.GENE3D); PTHR10003 (PANTHER); PTHR10003:SF56 (PANTHER); IPR001424 (SUPERFAMILY)
evglcl|G0WVJSS01A0NXG	273	90							0	0	0	PREDICTED: Biomphalaria glabrata uncharacterized LOC106071611 (LOC106071611), ncRNA	gi|908466866|ref|XR_001218448.1|	2e-70	95.91	171
evglcl|G0WVJSS01A0O1U	219	72							0	0	0	PREDICTED: Biomphalaria glabrata uncharacterized LOC106050179 (LOC106050179), mRNA	gi|908496352|ref|XM_013205125.1|	3e-23	93.67	79
evglcl|G0WVJSS01A0OC5	363	121	PREDICTED: uncharacterized protein LOC106065172 [Biomphalaria glabrata]	gi|908441995|ref|XP_013079387.1|	2e-45	68.18	110	deleted in malignant brain tumors 1 -like	20	1.8e-45	0.577	PREDICTED: Biomphalaria glabrata uromodulin-like (LOC106057718), partial mRNA	gi|908418332|ref|XM_013215032.1|	1e-98	99.03	206															IPR001507 (PFAM); IPR001507 (PROSITE_PROFILES)
evglcl|G0WVJSS01A0ON5	312	104	elongation factor 1-alpha-like isoform X1, partial [Biomphalaria glabrata]	gi|577029909|gb|AHH81789.1|	8e-67	98.04	102	elongation factor 1-alpha-like isoform partial	1	7.05e-67	0.99	Biomphalaria glabrata clone E5 elongation factor 1-alpha-like isoform X1 mRNA, partial cds	gi|577029856|gb|KF648295.1|	5e-157	99.36	312	elongation factor 1-alpha-like isoform X1, partial [Biomphalaria glabrata]	6e-71	98.04	102									F:protein kinase binding; F:nucleotidyltransferase activity; C:myelin sheath; P:regulation of transcription, DNA-templated; C:nucleolus; F:tRNA binding; P:translational elongation; C:eukaryotic translation elongation factor 1 complex; F:poly(A) RNA binding; P:regulation of chaperone-mediated autophagy; F:GTP binding; C:extracellular space; C:cytoplasmic side of lysosomal membrane; C:extracellular…	RNA transport	G3DSA:2.40.30.10 (GENE3D); IPR004160 (PFAM); PTHR23115 (PANTHER); PTHR23115:SF218 (PANTHER); cd03705 (CDD); IPR009001 (SUPERFAMILY)	99.36	Eukaryota	Metazoa	n	n	Mollusca	n	n	Gastropoda	n	n	n	n	Planorboidea	Planorbidae	n	n	n
evglcl|G0WVJSS01A0OR4	408	135							0	0	0	PREDICTED: Biomphalaria glabrata uncharacterized LOC106077648 (LOC106077648), ncRNA	gi|908486663|ref|XR_001219681.1|	1e-109	92.04	289
evglcl|G0WVJSS01A0OS2	525	175							0	0	0
evglcl|G0WVJSS01A0OWU	309	102	PREDICTED: uncharacterized protein LOC106062044 [Biomphalaria glabrata]	gi|908430672|ref|XP_013075753.1|	1e-05	86.21	29		0	0	0	PREDICTED: Biomphalaria glabrata uncharacterized LOC106062044 (LOC106062044), mRNA	gi|908430671|ref|XM_013220299.1|	9e-50	96.8	125															mobidb-lite (MOBIDB_LITE)
evglcl|G0WVJSS01A0OYI	360	119							0	0	0	PREDICTED: Biomphalaria glabrata thioredoxin domain-containing protein 12-like (LOC106064350), transcript variant X2, mRNA	gi|908438551|ref|XM_013222879.1|	3e-179	98.61	361	PREDICTED: dual oxidase 1-like [Aplysia californica]	7e-15	40.24	82
evglcl|G0WVJSS01A0P2I	417	138	PREDICTED: uncharacterized RNA-binding protein C1827.05c-like [Biomphalaria glabrata]	gi|908462539|ref|XP_013085909.1|	1e-61	92.86	98	uncharacterized RNA-binding -like; mki67 fha domain-interacting nucleolar phosphoprotein	1	9.17e-62	0.94	PREDICTED: Biomphalaria glabrata uncharacterized RNA-binding protein C1827.05c-like (LOC106070529), mRNA	gi|908462538|ref|XM_013230455.1|	0	98.63	366									CK990123_3	3e-92	94.74	133	F:RNA binding; F:organic cyclic compound binding; F:heterocyclic compound binding; P:negative regulation of phosphatase activity; C:nuclear lumen; C:intracellular non-membrane-bounded organelle		IPR000504 (SMART); IPR000504 (PFAM); IPR012677 (G3DSA:3.30.70.GENE3D); IPR000504 (PROSITE_PROFILES); cd12307 (CDD); IPR000504 (SUPERFAMILY)
evglcl|G0WVJSS01A0PAH	357	118	PREDICTED: ankyrin repeat domain-containing protein 29-like, partial [Biomphalaria glabrata]	gi|908478990|ref|XP_013091281.1|	1e-21	54.29	105	ankyrin repeat domain-containing 29- partial	1	1.36e-21	0.66																				IPR020683 (PFAM); IPR020683 (G3DSA:1.25.40.GENE3D); IPR002110 (PROSITE_PROFILES); IPR020683 (PROSITE_PROFILES); cd00204 (CDD); IPR020683 (SUPERFAMILY)
evglcl|G0WVJSS01A0PNU	339	113						Kynurenine 3-monooxygenase	20	1.9	0.5295	PREDICTED: Biomphalaria glabrata solute carrier family 2, facilitated glucose transporter member 1-like (LOC106075361), mRNA	gi|908480335|ref|XM_013236315.1|	6e-92	96.23	212
evglcl|G0WVJSS01A0PS9	318	106						SHC-transforming 4 isoform X2	20	6.4	0.5265	PREDICTED: Biomphalaria glabrata uncharacterized LOC106061881 (LOC106061881), partial mRNA	gi|908402619|ref|XM_013220111.1|	5e-18	88.51	87															mobidb-lite (MOBIDB_LITE)	86.36	Eukaryota	Metazoa	n	n	Mollusca	n	n	Gastropoda	n	n	n	n	Planorboidea	Planorbidae	n	n	n
evglcl|G0WVJSS01A0PUF	510	170	PREDICTED: uncharacterized protein LOC106073316 [Biomphalaria glabrata]	gi|908473255|ref|XP_013089303.1|	1e-63	96.19	105	PREDICTED: uncharacterized protein LOC106073316	1	9.15e-64	0.97	PREDICTED: Biomphalaria glabrata uncharacterized LOC106073316 (LOC106073316), mRNA	gi|908473254|ref|XM_013233849.1|	1e-150	97.78	315															mobidb-lite (MOBIDB_LITE)
evglcl|G0WVJSS01A0Q2P	354	117	PREDICTED: serpin B3-like [Biomphalaria glabrata]	gi|908467333|ref|XP_013087359.1|	5e-46	93.59	78	serpin B3-like	1	4.33e-46	0.98	PREDICTED: Biomphalaria glabrata serpin B3-like (LOC106071742), mRNA	gi|908467332|ref|XM_013231905.1|	3e-165	96.89	354															IPR023796 (PFAM); G3DSA:3.30.497.10 (GENE3D); IPR023796 (SUPERFAMILY)
evglcl|G0WVJSS01A0Q6L	489	163	PREDICTED: uncharacterized protein LOC106070583 [Biomphalaria glabrata]	gi|908462720|ref|XP_013085974.1|	1e-45	95.18	83	PREDICTED: uncharacterized protein LOC106070583	1	1.21e-45	0.95	PREDICTED: Biomphalaria glabrata uncharacterized LOC106070583 (LOC106070583), mRNA	gi|908462719|ref|XM_013230520.1|	0	98.64	368
evglcl|G0WVJSS01A0Q7H	501	167	PREDICTED: uncharacterized protein LOC106071610 [Biomphalaria glabrata]	gi|908466864|ref|XP_013087207.1|	2e-59	81.43	140	PREDICTED: uncharacterized protein LOC106071610	1	1.66e-59	0.83	PREDICTED: Biomphalaria glabrata uncharacterized LOC106071610 (LOC106071610), mRNA	gi|908466863|ref|XM_013231753.1|	0	95.38	433															mobidb-lite (MOBIDB_LITE); mobidb-lite (MOBIDB_LITE)
evglcl|G0WVJSS01A0QQI	432	143	PREDICTED: uncharacterized protein LOC106054248 [Biomphalaria glabrata]	gi|908408957|ref|XP_013065490.1|	2e-63	82.58	132	PREDICTED: uncharacterized protein LOC106054248	1	1.06e-63	0.83	PREDICTED: Biomphalaria glabrata uncharacterized LOC106054248 (LOC106054248), mRNA	gi|908408956|ref|XM_013210036.1|	3e-120	94.76	286
evglcl|G0WVJSS01A0QSV	513	171	PREDICTED: uncharacterized protein LOC106058234, partial [Biomphalaria glabrata]	gi|908419489|ref|XP_013071067.1|	4e-83	93.08	130	c-binding -like	20	3.2e-83	0.521	PREDICTED: Biomphalaria glabrata uncharacterized LOC106058234 (LOC106058234), partial mRNA	gi|908419488|ref|XM_013215613.1|	0	96.88	417
evglcl|G0WVJSS01A0QWH	462	154	PREDICTED: uncharacterized protein LOC106055064 [Biomphalaria glabrata]	gi|908411094|ref|XP_013066638.1|	5e-96	99.3	143	PREDICTED: uncharacterized protein LOC106055064	1	4.27e-96	0.99	PREDICTED: Biomphalaria glabrata uncharacterized LOC106055064 (LOC106055064), mRNA	gi|908411093|ref|XM_013211184.1|	0	99.35	462
evglcl|G0WVJSS01A0QXF	441	146	PREDICTED: uncharacterized protein LOC106060212 [Biomphalaria glabrata]	gi|908424314|ref|XP_013073465.1|	3e-73	80.82	146	PREDICTED: uncharacterized protein LOC106060212	20	2.3e-73	0.8325	PREDICTED: Biomphalaria glabrata uncharacterized LOC106053941 (LOC106053941), mRNA	gi|908509403|ref|XM_013209634.1|	3e-161	90.85	437
evglcl|G0WVJSS01A0R90	480	160	uncharacterized LOC106073546 precursor [Biomphalaria glabrata]	gi|910749457|ref|NP_001298229.1|	8e-96	96.62	148	uncharacterized LOC106073546 precursor; bactericidal permeability-increasing	1	7.44e-96	0.98	Biomphalaria glabrata uncharacterized LOC106073546 (LOC106073546), mRNA	gi|910749456|ref|NM_001311300.1|	0	98.34	481	BgLBP/BPI1 [Biomphalaria glabrata]	7e-100	96.62	148									F:lipid binding		IPR017942 (SMART); G3DSA:3.15.10.10 (GENE3D); IPR030181 (PTHR10504:PANTHER); IPR032942 (PANTHER); IPR017943 (SUPERFAMILY)	98.34	Eukaryota	Metazoa	n	n	Mollusca	n	n	Gastropoda	n	n	n	n	Planorboidea	Planorbidae	n	n	n
evglcl|G0WVJSS01A0R93	351	116	uncharacterized LOC106073546 precursor [Biomphalaria glabrata]	gi|910749457|ref|NP_001298229.1|	2e-66	95.65	115	uncharacterized LOC106073546 precursor; uncharacterized loc106073546 precursor	1	1.51e-66	0.97	Biomphalaria glabrata uncharacterized LOC106073546 (LOC106073546), mRNA	gi|910749456|ref|NM_001311300.1|	2e-170	97.73	352	BgLBP/BPI1 [Biomphalaria glabrata]	1e-60	95.65	115									F:lipid binding		G3DSA:3.15.20.10 (GENE3D); IPR001124 (PFAM); IPR017943 (SUPERFAMILY)	97.73	Eukaryota	Metazoa	n	n	Mollusca	n	n	Gastropoda	n	n	n	n	Planorboidea	Planorbidae	n	n	n
evglcl|G0WVJSS01A0RBU	489	163	PREDICTED: tetraspanin-9-like, partial [Biomphalaria glabrata]	gi|908467709|ref|XP_013087474.1|	1e-95	91.98	162	tetraspanin-9- partial	1	1.26e-95	0.96	PREDICTED: Biomphalaria glabrata tetraspanin-9-like (LOC106071837), partial mRNA	gi|908467708|ref|XM_013232020.1|	0	94.27	489															IPR000301 (PRINTS); IPR018499 (PFAM); PTHR19282 (PANTHER); IPR008952 (SUPERFAMILY)
evglcl|G0WVJSS01A0RDV	363	120							0	0	0	PREDICTED: Biomphalaria glabrata uncharacterized LOC106074198 (LOC106074198), ncRNA	gi|908476404|ref|XR_001218897.1|	1e-154	94.77	363	macin [Scapharca broughtonii]	4e-17	55.93	59
evglcl|G0WVJSS01A0RI3	387	129	PREDICTED: innexin unc-9-like isoform X2 [Aplysia californica]	gi|524888112|ref|XP_005100632.1|	6e-41	60.34	116	innexin unc-9-like isoform X2	1	5.19e-41	0.73																		P:transmembrane transport; P:cell communication by electrical coupling; F:gap junction channel activity; C:synapse		IPR000990 (PFAM); mobidb-lite (MOBIDB_LITE); IPR000990 (PANTHER)
evglcl|G0WVJSS01A0RS8	516	172	PREDICTED: lisH domain-containing protein ARMC9-like [Biomphalaria glabrata]	gi|908471827|ref|XP_013088812.1|	1e-113	98.84	172	lisH domain-containing ARMC9-like	1	1.11e-113	0.99	PREDICTED: Biomphalaria glabrata lisH domain-containing protein ARMC9-like (LOC106072906), mRNA	gi|908471826|ref|XM_013233358.1|	0	98.64	516	PREDICTED: lisH domain-containing protein ARMC9-like [Aplysia californica]	1e-75	67.42	178											PTHR14881 (PANTHER)
evglcl|G0WVJSS01A0RTI	450	150	PREDICTED: bactericidal permeability-increasing protein-like [Biomphalaria glabrata]	gi|908474121|ref|XP_013089591.1|	1e-73	93.55	124	bactericidal permeability-increasing -like	1	9.8e-74	0.96	PREDICTED: Biomphalaria glabrata bactericidal permeability-increasing protein-like (LOC106073545), mRNA	gi|908474120|ref|XM_013234137.1|	0	96.63	445	BgLBP/BPI1 [Biomphalaria glabrata]	1e-55	68.55	124									F:lipid binding		IPR017942 (PFAM); G3DSA:3.15.10.10 (GENE3D); IPR032942 (PANTHER); IPR030181 (PTHR10504:PANTHER); IPR017943 (SUPERFAMILY)
evglcl|G0WVJSS01A0RYA	519	173	PREDICTED: junction-mediating and -regulatory protein-like [Biomphalaria glabrata]	gi|908506193|ref|XP_013064076.1|	5e-89	96.53	144	junction-mediating and -regulatory -like	1	4.42e-89	0.97	PREDICTED: Biomphalaria glabrata junction-mediating and -regulatory protein-like (LOC106053148), transcript variant X2, misc_RNA	gi|908506194|ref|XR_001215199.1|	0	97.69	520															mobidb-lite (MOBIDB_LITE); mobidb-lite (MOBIDB_LITE)
evglcl|G0WVJSS01A0S6C	351	116							0	0	0	PREDICTED: Biomphalaria glabrata putative uncharacterized protein DDB_G0290521 (LOC106062388), mRNA	gi|908431780|ref|XM_013220648.1|	0.001	100	29
evglcl|G0WVJSS01A0SE7	294	97	PREDICTED: brain tumor protein-like isoform X2 [Biomphalaria glabrata]	gi|908497033|ref|XP_013060829.1|	3e-33	100	69	brain tumor -like isoform X2	1	2.46e-33	1	PREDICTED: Biomphalaria glabrata brain tumor protein-like (LOC106050410), transcript variant X2, mRNA	gi|908497032|ref|XM_013205375.1|	1e-143	98.64	294															mobidb-lite (MOBIDB_LITE)
evglcl|G0WVJSS01A0SMA	438	146	PREDICTED: uncharacterized protein LOC106067953 [Biomphalaria glabrata]	gi|908452250|ref|XP_013082678.1|	0.0005	56.1	41	PREDICTED: uncharacterized protein LOC106067953	1	0.000295	0.68
evglcl|G0WVJSS01A0STV	480	160	developmentally regulated albumen gland, partial [Biomphalaria glabrata]	gi|1323800|gb|AAB00448.1|	1e-12	48.15	81	developmentally regulated albumen partial	1	1.04e-12	0.6	PREDICTED: Biomphalaria glabrata uncharacterized LOC106073546 (LOC106073546), mRNA	gi|908474123|ref|XM_013234138.1|	0	97.49	479	BgLBP/BPI1 [Biomphalaria glabrata]	3e-68	80.37	163											mobidb-lite (MOBIDB_LITE)	97.5	Eukaryota	Metazoa	n	n	Mollusca	n	n	Gastropoda	n	n	n	n	Planorboidea	Planorbidae	n	n	n
evglcl|G0WVJSS01A0SYR	480	159	PREDICTED: elongation factor 1-alpha [Biomphalaria glabrata]	gi|908412431|ref|XP_013067348.1|	3e-79	98.35	121	elongation factor 1-alpha; elongation factor 1 partial	1	2.91e-79	1	PREDICTED: Biomphalaria glabrata elongation factor 1-alpha (LOC106055588), mRNA	gi|908412430|ref|XM_013211894.1|	0	98.34	481	elongation factor 1-alpha-like isoform X1, partial [Biomphalaria glabrata]	6e-33	100	39									F:GTP binding; F:translation elongation factor activity; F:GTPase activity; P:translational elongation	RNA transport	IPR027417 (G3DSA:3.40.50.GENE3D); PF00009 (PFAM); PTHR23115:SF218 (PANTHER); PTHR23115 (PANTHER); IPR027417 (SUPERFAMILY)	98.21	Eukaryota	Metazoa	n	n	Mollusca	n	n	Gastropoda	n	n	n	n	Planorboidea	Planorbidae	n	n	n
evglcl|G0WVJSS01A0SZX	480	160	PREDICTED: NSFL1 cofactor p47 [Neodiprion lecontei]	gi|998519352|ref|XP_015520606.1|	0.09	31.13	106		0	0	0
evglcl|G0WVJSS01A0T34	327	109							0	0	0
evglcl|G0WVJSS01A0T3O	288	95	PREDICTED: catalase-like [Biomphalaria glabrata]	gi|908459441|ref|XP_013084898.1|	7e-46	95.95	74	PREDICTED: catalase-like; partial	1	6.29e-46	0.98	PREDICTED: Biomphalaria glabrata catalase-like (LOC106070987), mRNA	gi|908464462|ref|XM_013231013.1|	2e-135	97.57	288	CATA_HUMAN RecName: Full=Catalase	1e-34	57.14	98									P:response to oxidative stress; F:metal ion binding; F:catalase activity; P:cellular oxidant detoxification; P:oxidation-reduction process; P:hydrogen peroxide catabolic process; F:heme binding	Biosynthesis of secondary metabolites	IPR011614 (G3DSA:2.40.180.GENE3D); IPR011614 (PFAM); IPR018028 (PANTHER); IPR018028 (PROSITE_PROFILES); IPR020835 (SUPERFAMILY)
evglcl|G0WVJSS01A0TBX	357	118							0	0	0	PREDICTED: Biomphalaria glabrata heat shock 70 kDa protein II-like (LOC106078843), mRNA	gi|908406980|ref|XM_013239890.1|	1e-143	92.82	362
evglcl|G0WVJSS01A0TH3	357	118	PREDICTED: perlucin-like protein [Biomphalaria glabrata]	gi|908410750|ref|XP_013066457.1|	4e-55	82.52	103	PREDICTED: perlucin-like protein	1	3.57e-55	0.92	PREDICTED: Biomphalaria glabrata perlucin-like protein (LOC106054915), mRNA	gi|908410749|ref|XM_013211003.1|	2e-102	87.06	340									FC859501_2	2e-63	87.62	105			IPR016186 (G3DSA:3.10.100.GENE3D); IPR001304 (PFAM); cd00037 (CDD); IPR016187 (SUPERFAMILY)
evglcl|G0WVJSS01A0TL5	486	162	PREDICTED: alkaline phosphatase-like [Biomphalaria glabrata]	gi|908413820|ref|XP_013068079.1|	2e-53	56.77	155	alkaline phosphatase-like	20	1.4e-53	0.692	PREDICTED: Biomphalaria glabrata uncharacterized LOC106062021 (LOC106062021), ncRNA	gi|908430604|ref|XR_001216734.1|	7e-58	93.12	160													F:hydrolase activity	Metabolic pathways	IPR001952 (SMART); IPR017849 (G3DSA:3.40.720.GENE3D); IPR001952 (PFAM); PTHR11596:SF53 (PANTHER); IPR001952 (PANTHER); IPR017850 (SUPERFAMILY)
evglcl|G0WVJSS01A0TMK	309	103	PREDICTED: long-chain specific acyl-CoA dehydrogenase, mitochondrial-like [Hyalella azteca]	gi|1067081483|ref|XP_018024517.1|	3e-05	46.77	62	RAD (Pv-fam-e)	20	0.0002	0.5595
evglcl|G0WVJSS01A0TT9	504	168	PREDICTED: cytochrome b-c1 complex subunit 2, mitochondrial-like [Biomphalaria glabrata]	gi|908401044|ref|XP_013068515.1|	2e-113	98.81	168	cytochrome b-c1 complex subunit mitochondrial-like	1	1.77e-113	0.99	PREDICTED: Biomphalaria glabrata cytochrome b-c1 complex subunit 2, mitochondrial-like (LOC106056354), mRNA	gi|908401043|ref|XM_013213061.1|	0	98.8	501													P:metabolic process; P:primary metabolic process; P:organic substance metabolic process	Metabolic pathways	IPR011237 (G3DSA:3.30.830.GENE3D); IPR011765 (PFAM); PTHR11851:SF172 (PANTHER); PTHR11851 (PANTHER); IPR011249 (SUPERFAMILY)
evglcl|G0WVJSS01A0TUX	492	163	PREDICTED: uncharacterized protein LOC106080264 [Biomphalaria glabrata]	gi|908407328|ref|XP_013097064.1|	2e-78	80.28	142	PREDICTED: uncharacterized protein LOC106080264	1	2.13e-78	0.92	PREDICTED: Biomphalaria glabrata uncharacterized LOC106080255 (LOC106080255), mRNA	gi|908407325|ref|XM_013241598.1|	2e-138	88.08	428
evglcl|G0WVJSS01A0TXL	459	153	PREDICTED: uncharacterized protein LOC106053941 [Biomphalaria glabrata]	gi|908509404|ref|XP_013065088.1|	6e-79	78.43	153	PREDICTED: uncharacterized protein LOC106053941	1	3.91e-79	0.85	PREDICTED: Biomphalaria glabrata uncharacterized LOC106053941 (LOC106053941), mRNA	gi|908509403|ref|XM_013209634.1|	2e-172	92.2	436
evglcl|G0WVJSS01A0U34	483	161	PREDICTED: L-amino-acid oxidase-like [Biomphalaria glabrata]	gi|908507084|ref|XP_013064392.1|	6e-23	37.04	162	L-amino-acid oxidase-like; l-amino-acid oxidase-like	1	5.04e-23	0.6	PREDICTED: Biomphalaria glabrata uncharacterized LOC106059147 (LOC106059147), ncRNA	gi|908421579|ref|XR_001216157.1|	2e-34	97.8	91													P:defense response to other organism; F:oxidoreductase activity
evglcl|G0WVJSS01A0U3C	510	170	PREDICTED: uncharacterized protein LOC106072154 isoform X1 [Biomphalaria glabrata]	gi|908469095|ref|XP_013087925.1|	1e-111	97.52	161	PREDICTED: uncharacterized protein LOC106072154 isoform X1	1	9.02e-112	0.98	PREDICTED: Biomphalaria glabrata uncharacterized LOC106072154 (LOC106072154), transcript variant X2, mRNA	gi|908469098|ref|XM_013232472.1|	0	95.49	510
evglcl|G0WVJSS01A0U4E	387	129	PREDICTED: uncharacterized protein LOC106068512 [Biomphalaria glabrata]	gi|908454383|ref|XP_013083330.1|	4e-63	89.47	114	PREDICTED: uncharacterized protein LOC106068512	1	3.55e-63	0.93	PREDICTED: Biomphalaria glabrata uncharacterized LOC106068512 (LOC106068512), mRNA	gi|908454382|ref|XM_013227876.1|	3e-160	94.01	384
evglcl|G0WVJSS01A0U5I	459	152	PREDICTED: LOW QUALITY PROTEIN: uncharacterized protein LOC106073546 [Biomphalaria glabrata]	gi|908474124|ref|XP_013089592.1|	7e-88	90.79	152	PREDICTED: LOW QUALITY PROTEIN: uncharacterized protein LOC106073546; bactericidal permeability-increasing	1	6.55e-88	0.93	Biomphalaria glabrata uncharacterized LOC106073546 (LOC106073546), mRNA	gi|910749456|ref|NM_001311300.1|	0	97.6	459	BgLBP/BPI1 [Biomphalaria glabrata]	1e-75	96.3	135									F:lipid binding		IPR001124 (PFAM); G3DSA:3.15.20.10 (GENE3D); mobidb-lite (MOBIDB_LITE); IPR017943 (SUPERFAMILY)	97.61	Eukaryota	Metazoa	n	n	Mollusca	n	n	Gastropoda	n	n	n	n	Planorboidea	Planorbidae	n	n	n
evglcl|G0WVJSS01A0UFB	504	168	PREDICTED: kelch-like protein 10 isoform X1 [Biomphalaria glabrata]	gi|908405356|ref|XP_013087996.1|	1e-115	99.4	168	kelch 10 isoform X1	1	1.24e-115	0.99	PREDICTED: Biomphalaria glabrata kelch-like protein 10 (LOC106072202), transcript variant X4, mRNA	gi|908405361|ref|XM_013232563.1|	0	98.02	504															PR00501 (PRINTS); IPR006652 (SMART); IPR015915 (G3DSA:2.120.10.GENE3D); IPR006652 (PFAM); PTHR24412:SF331 (PANTHER); PTHR24412 (PANTHER); SSF117281 (SUPERFAMILY)
evglcl|G0WVJSS01A0UOS	288	95	developmentally regulated albumen gland, partial [Biomphalaria glabrata]	gi|1323800|gb|AAB00448.1|	2e-21	80.65	62	developmentally regulated albumen partial; developmentally regulated albumen gland	1	1.91e-21	0.85	Biomphalaria glabrata uncharacterized LOC106073546 (LOC106073546), mRNA	gi|910749456|ref|NM_001311300.1|	1e-132	96.9	290	developmentally regulated albumen gland, partial [Biomphalaria glabrata]	1e-25	80.65	62									F:lipid binding		G3DSA:3.15.10.10 (GENE3D)	96.9	Eukaryota	Metazoa	n	n	Mollusca	n	n	Gastropoda	n	n	n	n	Planorboidea	Planorbidae	n	n	n
evglcl|G0WVJSS01A0V0A	450	150	PREDICTED: E3 ubiquitin-protein ligase MIB2-like [Biomphalaria glabrata]	gi|908453821|ref|XP_013083163.1|	1e-16	95	40	E3 ubiquitin- ligase MIB2-like; e3 ubiquitin-protein ligase mib2	1	1.16e-16	0.97	PREDICTED: Biomphalaria glabrata E3 ubiquitin-protein ligase MIB2-like (LOC106068366), mRNA	gi|908453820|ref|XM_013227709.1|	1e-45	95.83	120									FK717903_4	2e-14	46.67	75	F:ubiquitin-protein transferase activity; P:melanocyte differentiation; P:regulation of receptor internalization; C:perinuclear region of cytoplasm; F:protein homodimerization activity; C:ubiquitin ligase complex; F:metal ion binding; F:catalytic activity; P:positive regulation of protein ubiquitination; C:cytoplasmic vesicle; P:protein autoubiquitination		mobidb-lite (MOBIDB_LITE); PTHR24202 (PANTHER); PTHR24202:SF56 (PANTHER)
evglcl|G0WVJSS01A0V7U	351	116	PREDICTED: uncharacterized protein LOC106068445 [Biomphalaria glabrata]	gi|908454137|ref|XP_013083260.1|	7e-34	69.23	91	PREDICTED: uncharacterized protein LOC106068445	1	6.27e-34	0.78	PREDICTED: Biomphalaria glabrata uncharacterized LOC106068445 (LOC106068445), mRNA	gi|908454136|ref|XM_013227806.1|	7e-126	90.91	352
evglcl|G0WVJSS01A0V8S	333	110	PREDICTED: uncharacterized protein LOC106062881, partial [Biomphalaria glabrata]	gi|908433459|ref|XP_013076649.1|	5e-15	100	35	PREDICTED: uncharacterized protein LOC106062881, partial	1	4.59e-15	1	PREDICTED: Biomphalaria glabrata uncharacterized LOC106062881 (LOC106062881), partial mRNA	gi|908433458|ref|XM_013221195.1|	1e-39	96.23	106															IPR013122 (PFAM)
evglcl|G0WVJSS01A0VDC	459	153	PREDICTED: uncharacterized protein LOC106069866 [Biomphalaria glabrata]	gi|908460044|ref|XP_013085080.1|	3e-100	95.42	153	PREDICTED: uncharacterized protein LOC106069866	1	2.54e-100	0.97	PREDICTED: Biomphalaria glabrata uncharacterized LOC106069866 (LOC106069866), transcript variant X3, mRNA	gi|908460048|ref|XM_013229628.1|	0	96.51	459
evglcl|G0WVJSS01A0VE0	399	132	PREDICTED: 28S ribosomal protein S29, mitochondrial-like [Biomphalaria glabrata]	gi|908479334|ref|XP_013091410.1|	3e-89	97.73	132	28S ribosomal mitochondrial-like; 28s ribosomal protein mitochondrial isoform x1	1	2.37e-89	0.98	PREDICTED: Biomphalaria glabrata 28S ribosomal protein S29, mitochondrial-like (LOC106075036), mRNA	gi|908479333|ref|XM_013235956.1|	0	98.5	400													C:intracellular organelle; C:cytoplasmic part		IPR008092 (PRINTS); IPR019368 (PFAM); IPR019368 (PTHR12810:PANTHER); PTHR12810 (PANTHER)
evglcl|G0WVJSS01A0VFQ	465	154	PREDICTED: Y-box factor homolog [Biomphalaria glabrata]	gi|908413870|ref|XP_013068105.1|	1e-50	91.67	96	Y-box factor homolog; y-box factor homolog	1	1.14e-50	0.92	PREDICTED: Biomphalaria glabrata Y-box factor homolog (LOC106056075), mRNA	gi|908413869|ref|XM_013212651.1|	0	98.06	465													F:nucleic acid binding; P:transcription, DNA-templated		mobidb-lite (MOBIDB_LITE)
evglcl|G0WVJSS01A0VKG	207	68						calcium-transporting ATPase plasma membrane-type	11	17	0.5464	PREDICTED: Biomphalaria glabrata alpha-ketoglutarate-dependent dioxygenase alkB homolog 3-like (LOC106056468), transcript variant X4, mRNA	gi|908414985|ref|XM_013213249.1|	1e-56	87.98	208
evglcl|G0WVJSS01A0VMY	462	153	PREDICTED: extensin-2-like, partial [Biomphalaria glabrata]	gi|908482205|ref|XP_013092384.1|	1e-29	88.89	63	extensin-2- partial; l-amino-acid oxidase-like	1	1e-29	0.9	PREDICTED: Biomphalaria glabrata extensin-2-like (LOC106076048), partial mRNA	gi|908482204|ref|XM_013236930.1|	1e-74	97.63	169													F:L-amino-acid oxidase activity; P:oxidation-reduction process; C:extracellular region; P:defense response to bacterium		Coil (COILS); G3DSA:3.90.660.10 (GENE3D); IPR002937 (PFAM); IPR023753 (SUPERFAMILY)
evglcl|G0WVJSS01A0VZ1	438	146	uncharacterized protein LOC106073545 precursor [Biomphalaria glabrata]	gi|910749378|ref|NP_001298228.1|	3e-80	92.48	133	uncharacterized protein LOC106073545 precursor; uncharacterized protein loc106073545 precursor	1	2.42e-80	0.96	PREDICTED: Biomphalaria glabrata bactericidal permeability-increasing protein-like (LOC106073545), mRNA	gi|908474120|ref|XM_013234137.1|	0	97.94	436	BgLBP/BPI1 [Biomphalaria glabrata]	1e-57	71.43	133									F:lipid binding		IPR001124 (PFAM); G3DSA:3.15.20.10 (GENE3D); IPR017943 (SUPERFAMILY)
evglcl|G0WVJSS01A0VZE	441	147	PREDICTED: uncharacterized protein LOC106069423 isoform X2 [Biomphalaria glabrata]	gi|908458284|ref|XP_013084530.1|	4e-87	94.24	139	PREDICTED: uncharacterized protein LOC106069423 isoform X2	1	3.64e-87	0.94	PREDICTED: Biomphalaria glabrata uncharacterized LOC106069423 (LOC106069423), transcript variant X2, mRNA	gi|908458283|ref|XM_013229076.1|	0	96.06	431															mobidb-lite (MOBIDB_LITE); mobidb-lite (MOBIDB_LITE)
evglcl|G0WVJSS01A0W2I	408	136	PREDICTED: RNA-directed DNA polymerase from mobile element jockey-like [Crassostrea gigas]	gi|762089381|ref|XP_011427037.1|	6e-22	47.37	95	RNA-directed DNA polymerase from mobile element jockey-like	1	5.93e-22	0.67	Biomphalaria glabrata BAC clone BG_BBa-137H24 from chromosome unknown, complete sequence	gi|215212845|gb|AC233256.1|	0	97.06	408															IPR001965 (SMART); IPR013083 (G3DSA:3.30.40.GENE3D); IPR019787 (PFAM); IPR019786 (PROSITE_PATTERNS); IPR019787 (PROSITE_PROFILES); cd15489 (CDD); IPR011011 (SUPERFAMILY)	97.06	Eukaryota	Metazoa	n	n	Mollusca	n	n	Gastropoda	n	n	n	n	Planorboidea	Planorbidae	n	n	n
evglcl|G0WVJSS01A0W2Q	162	53							0	0	0
evglcl|G0WVJSS01A0W3U	303	101	Cytochrome b-c1 complex subunit 1, mitochondrial [Daphnia magna]	gi|942376689|gb|JAN70274.1|	0.003	35.71	42	Cytochrome b-c1 complex subunit mitochondrial	1	0.00299	0.8	PREDICTED: Biomphalaria glabrata mitochondrial-processing peptidase subunit beta-like (LOC106064808), mRNA	gi|908440362|ref|XM_013223432.1|	5e-132	99.25	266	mitochondrial-processing peptidase, partial [Biomphalaria glabrata]	3e-61	98.88	89												98.5	Eukaryota	Metazoa	n	n	Mollusca	n	n	Gastropoda	n	n	n	n	Planorboidea	Planorbidae	n	n	n
evglcl|G0WVJSS01A0W9Z	438	146							0	0	0	PREDICTED: Biomphalaria glabrata spidroin-1-like (LOC106063393), mRNA	gi|908403019|ref|XM_013221749.1|	0	98.62	435
evglcl|G0WVJSS01A0WB9	492	164	PREDICTED: uncharacterized protein LOC106072926 [Biomphalaria glabrata]	gi|908471909|ref|XP_013088841.1|	2e-57	57.41	162	PREDICTED: uncharacterized protein LOC106072926	1	1.55e-57	0.73
evglcl|G0WVJSS01A0WEE	270	89	PREDICTED: tetratricopeptide repeat protein 30A-like [Biomphalaria glabrata]	gi|908430038|ref|XP_013075541.1|	2e-50	97.65	85	tetratricopeptide repeat 30A-like; tetratricopeptide repeat protein 30a-like	1	2.09e-50	1	PREDICTED: Biomphalaria glabrata tetratricopeptide repeat protein 30A-like (LOC106061872), mRNA	gi|908430037|ref|XM_013220087.1|	3e-128	97.79	272									ES390601_2	5e-49	84.71	85	C:axonemal microtubule; C:motile cilium; P:protein polyglutamylation; F:tubulin-glycine ligase activity; P:intraciliary transport; P:opsin transport; P:cilium assembly; P:establishment of planar polarity; C:intraciliary transport particle B; F:transporter activity; P:determination of left/right symmetry		IPR011990 (G3DSA:1.25.40.GENE3D); PTHR20931 (PANTHER); PTHR20931:SF8 (PANTHER); IPR011990 (SUPERFAMILY)
evglcl|G0WVJSS01A0WH1	480	160	PREDICTED: poly(A) RNA polymerase, mitochondrial-like [Biomphalaria glabrata]	gi|908420960|ref|XP_013071830.1|	6e-81	99.15	118	poly(A) RNA mitochondrial-like	1	3.87e-81	1	PREDICTED: Biomphalaria glabrata poly(A) RNA polymerase, mitochondrial-like (LOC106058865), mRNA	gi|908420959|ref|XM_013216376.1|	8e-172	98.02	353															G3DSA:3.30.460.10 (GENE3D); PTHR12271:SF71 (PANTHER); PTHR12271 (PANTHER); cd05402 (CDD); SSF81301 (SUPERFAMILY)
evglcl|G0WVJSS01A0WIL	498	166	PREDICTED: E3 ubiquitin-protein ligase TRIM37-like [Aplysia californica]	gi|524877422|ref|XP_005095413.1|	2e-17	45.36	183	E3 ubiquitin- ligase TRIM37-like	1	1.4e-17	0.59	PREDICTED: Biomphalaria glabrata uncharacterized LOC106072120 (LOC106072120), ncRNA	gi|908468907|ref|XR_001218539.1|	2e-18	100	56															mobidb-lite (MOBIDB_LITE); mobidb-lite (MOBIDB_LITE)
evglcl|G0WVJSS01A0X8D	330	109	PREDICTED: LOW QUALITY PROTEIN: BTB/POZ domain-containing protein At3g08570-like [Biomphalaria glabrata]	gi|908466010|ref|XP_013086923.1|	7e-39	97.4	77	BTB POZ domain-containing At5g03250-like	20	5.1e-39	0.579	PREDICTED: Biomphalaria glabrata BTB/POZ domain-containing protein At3g08570-like (LOC106071386), mRNA	gi|908466009|ref|XM_013231469.1|	9e-110	98.28	232
evglcl|G0WVJSS01A0XGL	534	178	PREDICTED: uncharacterized protein LOC106077200 [Biomphalaria glabrata]	gi|908485424|ref|XP_013093431.1|	1e-115	94.94	178	PREDICTED: uncharacterized protein LOC106077200	1	1.05e-115	0.96	PREDICTED: Biomphalaria glabrata uncharacterized LOC106077200 (LOC106077200), mRNA	gi|908485423|ref|XM_013237977.1|	0	96.82	534
evglcl|G0WVJSS01A0XWI	477	159	PREDICTED: uncharacterized protein LOC106061295 [Biomphalaria glabrata]	gi|908428004|ref|XP_013074827.1|	2e-06	35.66	129	PREDICTED: uncharacterized protein LOC106061295	1	2.18e-06	0.48
evglcl|G0WVJSS01A0XYA	312	103	PREDICTED: LOW QUALITY PROTEIN: NADP-dependent malic enzyme-like [Biomphalaria glabrata]	gi|908459405|ref|XP_013084886.1|	4e-58	94	100	NADP-dependent malic enzyme-like; nadp-dependent malic enzyme-like	1	3.52e-58	0.96	PREDICTED: Biomphalaria glabrata NADP-dependent malic enzyme-like (LOC106069707), mRNA	gi|908459404|ref|XM_013229432.1|	2e-135	95.22	314													P:regulation of NADP metabolic process; P:malate metabolic process; F:NAD binding; P:protein tetramerization; C:mitochondrion; F:malate dehydrogenase (decarboxylating) (NAD+) activity; P:oxidation-reduction process; F:manganese ion binding; F:malate dehydrogenase (decarboxylating) (NADP+) activity	Metabolic pathways	IPR012302 (SMART); IPR016040 (G3DSA:3.40.50.GENE3D); IPR012302 (PFAM); PTHR23406:SF47 (PANTHER); PTHR23406 (PANTHER); IPR016040 (SUPERFAMILY)
evglcl|G0WVJSS01A0XYF	420	139	PREDICTED: uncharacterized protein LOC106064266 [Biomphalaria glabrata]	gi|908438148|ref|XP_013078216.1|	2e-56	69.11	123	PREDICTED: uncharacterized protein LOC106064266	1	1.38e-56	0.87	PREDICTED: Biomphalaria glabrata uncharacterized LOC106058656 (LOC106058656), mRNA	gi|908420456|ref|XM_013216113.1|	1e-89	94.2	224															IPR021381 (PFAM)
evglcl|G0WVJSS01A0Y6N	462	154	PREDICTED: adhesive plaque matrix protein-like [Biomphalaria glabrata]	gi|908417966|ref|XP_013070296.1|	0.002	77.78	27		0	0	0	PREDICTED: Biomphalaria glabrata adhesive plaque matrix protein-like (LOC106057594), mRNA	gi|908417965|ref|XM_013214842.1|	0	94.4	464
evglcl|G0WVJSS01A0Y8U	498	166	PREDICTED: uncharacterized protein LOC106068212 [Biomphalaria glabrata]	gi|908404278|ref|XP_013082973.1|	1e-66	81.4	172	PREDICTED: uncharacterized protein LOC106068212	1	1.09e-66	0.86	PREDICTED: Biomphalaria glabrata uncharacterized LOC106068212 (LOC106068212), mRNA	gi|908404277|ref|XM_013227519.1|	0	91.23	513															mobidb-lite (MOBIDB_LITE)
evglcl|G0WVJSS01A0YC2	399	133	PREDICTED: soma ferritin-like [Biomphalaria glabrata]	gi|908508093|ref|XP_013064661.1|	3e-19	93.02	43	soma ferritin-like	1	3.15e-19	0.97	PREDICTED: Biomphalaria glabrata soma ferritin-like (LOC106053625), mRNA	gi|908508092|ref|XM_013209207.1|	0	97.74	399					L.stagnalis L. mRNA for som fer gene	4e-53	83.91	87						Mineral absorption	mobidb-lite (MOBIDB_LITE)
evglcl|G0WVJSS01A0YE6	336	111							0	0	0	PREDICTED: Biomphalaria glabrata uncharacterized LOC106076093 (LOC106076093), ncRNA	gi|908482322|ref|XR_001219286.1|	7e-91	96.63	208															Coil (COILS)
evglcl|G0WVJSS01A0YI6	411	136							0	0	0	PREDICTED: Biomphalaria glabrata fibrous sheath CABYR-binding protein-like (LOC106066445), transcript variant X2, misc_RNA	gi|908403863|ref|XR_001217549.1|	0	98.55	413															mobidb-lite (MOBIDB_LITE); mobidb-lite (MOBIDB_LITE)
evglcl|G0WVJSS01A0YRU	357	119	PREDICTED: tRNA (uracil-5-)-methyltransferase homolog A-like [Aplysia californica]	gi|871246135|ref|XP_012940454.1|	3e-33	70.33	91	tRNA (uracil-5-)-methyltransferase homolog A-like; trna (uracil-5-)-methyltransferase homolog a	1	3.13e-33	0.81																		F:heterocyclic compound binding; F:organic cyclic compound binding		mobidb-lite (MOBIDB_LITE); IPR034262 (CDD); IPR000504 (SUPERFAMILY)
evglcl|G0WVJSS01A0YUT	336	112	PREDICTED: merlin-like, partial [Biomphalaria glabrata]	gi|908483972|ref|XP_013092954.1|	1e-60	97.32	112	merlin isoform X6; merlin isoform x6	20	1.1e-60	0.838	PREDICTED: Biomphalaria glabrata merlin-like (LOC106076688), partial mRNA	gi|908483971|ref|XM_013237500.1|	3e-164	98.22	337													P:negative regulation of tyrosine phosphorylation of Stat3 protein; P:negative regulation of MAPK cascade; C:cleavage furrow; P:negative regulation of cell proliferation; P:negative regulation of cell-cell adhesion; P:regulation of stem cell proliferation; P:odontogenesis of dentin-containing tooth; F:integrin binding; P:ectoderm development; C:synapse; C:nucleolus; C:neuron projection; P:negativ…	Hippo signaling pathway	Coil (COILS); Coil (COILS); G3DSA:1.20.5.450 (GENE3D); IPR011259 (PFAM); mobidb-lite (MOBIDB_LITE); PTHR23281:SF28 (PANTHER); PTHR23281 (PANTHER)
evglcl|G0WVJSS01A0Z49	438	146							0	0	0	PREDICTED: Biomphalaria glabrata fibrous sheath CABYR-binding protein-like (LOC106066445), transcript variant X2, misc_RNA	gi|908403863|ref|XR_001217549.1|	0	98.41	439															mobidb-lite (MOBIDB_LITE)
evglcl|G0WVJSS01A0Z56	426	142	PREDICTED: uncharacterized protein LOC106054975 isoform X2 [Biomphalaria glabrata]	gi|908410877|ref|XP_013066525.1|	2e-91	100	142	PREDICTED: uncharacterized protein LOC106054975 isoform X2; protein tanc1-like isoform x1	1	1.85e-91	1	PREDICTED: Biomphalaria glabrata uncharacterized LOC106054975 (LOC106054975), transcript variant X4, mRNA	gi|908410876|ref|XM_013211071.1|	0	99.06	426									EB254195_2	3e-74	86.18	123	F:zinc ion binding		IPR002110 (SMART); IPR020683 (G3DSA:1.25.40.GENE3D); IPR020683 (PFAM); PTHR24166:SF36 (PANTHER); PTHR24166 (PANTHER); IPR002110 (PROSITE_PROFILES); IPR020683 (PROSITE_PROFILES); IPR002110 (PROSITE_PROFILES); cd00204 (CDD); IPR020683 (SUPERFAMILY)
evglcl|G0WVJSS01A0Z89	363	121	PREDICTED: melanotransferrin-like [Biomphalaria glabrata]	gi|908434327|ref|XP_013076939.1|	3e-51	97.67	86	PREDICTED: melanotransferrin-like	1	3.09e-51	0.98	PREDICTED: Biomphalaria glabrata melanotransferrin-like (LOC106079524), transcript variant X2, mRNA	gi|908407153|ref|XM_013240709.1|	2e-172	97.25	364													P:transport		G3DSA:3.40.190.10 (GENE3D); IPR001156 (PFAM); SSF53850 (SUPERFAMILY)
evglcl|G0WVJSS01A0ZBB	489	163	PREDICTED: multiple epidermal growth factor-like domains protein 10, partial [Biomphalaria glabrata]	gi|908495942|ref|XP_013097087.1|	5e-72	68.99	158	multiple epidermal growth factor-like domains partial	1	4.39e-72	0.79	PREDICTED: Biomphalaria glabrata platelet endothelial aggregation receptor 1-like (LOC106069886), partial mRNA	gi|908460101|ref|XM_013229653.1|	7e-98	97.66	214															PTHR24035 (PANTHER); PTHR24035:SF114 (PANTHER)
evglcl|G0WVJSS01A0ZC0	330	110	PREDICTED: uncharacterized protein LOC106061930, partial [Biomphalaria glabrata]	gi|908430255|ref|XP_013075618.1|	1e-30	93.65	63	PREDICTED: uncharacterized protein LOC106061930, partial	1	1.25e-30	0.93	PREDICTED: Biomphalaria glabrata uncharacterized LOC106061930 (LOC106061930), partial mRNA	gi|908430254|ref|XM_013220164.1|	3e-74	94.71	189
evglcl|G0WVJSS01A0ZEY	480	159	PREDICTED: uncharacterized protein LOC106069866 [Biomphalaria glabrata]	gi|908460044|ref|XP_013085080.1|	3e-18	100	40	PREDICTED: uncharacterized protein LOC106069866	1	2.51e-18	1	PREDICTED: Biomphalaria glabrata uncharacterized LOC106069866 (LOC106069866), transcript variant X3, mRNA	gi|908460048|ref|XM_013229628.1|	0	96.67	480
evglcl|G0WVJSS01A0ZG8	465	154							0	0	0	PREDICTED: Biomphalaria glabrata uncharacterized LOC106076093 (LOC106076093), ncRNA	gi|908482322|ref|XR_001219286.1|	2e-92	97.12	208															Coil (COILS)
evglcl|G0WVJSS01A0ZKG	141	46						hydrolase	20	13	0.557
evglcl|G0WVJSS01A0ZL5	435	145	PREDICTED: cell wall protein DAN4-like [Biomphalaria glabrata]	gi|908435890|ref|XP_013077506.1|	6e-11	51.22	82	very low-density lipo receptor-like isoform X2	20	5e-11	0.465	PREDICTED: Biomphalaria glabrata uncharacterized LOC106063636 (LOC106063636), transcript variant X1, ncRNA	gi|908435883|ref|XR_001217027.1|	2e-92	95.05	222
evglcl|G0WVJSS01A0ZX3	480	160	PREDICTED: uncharacterized protein LOC106062389 [Biomphalaria glabrata]	gi|908431783|ref|XP_013076103.1|	5e-77	85.71	133	PREDICTED: uncharacterized protein LOC106062389	1	4.39e-77	0.9	PREDICTED: Biomphalaria glabrata uncharacterized LOC106062389 (LOC106062389), mRNA	gi|908431782|ref|XM_013220649.1|	0	91.27	481
evglcl|G0WVJSS01A1002	459	153	PREDICTED: probable deferrochelatase/peroxidase YfeX [Biomphalaria glabrata]	gi|908425921|ref|XP_013074041.1|	5e-96	97.89	142	probable deferrochelatase peroxidase	1	3.07e-96	0.99	PREDICTED: Biomphalaria glabrata probable deferrochelatase/peroxidase YfeX (LOC106060635), mRNA	gi|908425920|ref|XM_013218587.1|	0	96.96	460															IPR006314 (PFAM); PTHR30521:SF5 (PANTHER); PTHR30521 (PANTHER); IPR011008 (SUPERFAMILY)
evglcl|G0WVJSS01A1012	399	133	PREDICTED: TM2 domain-containing protein 3-like isoform X1 [Biomphalaria glabrata]	gi|908406109|ref|XP_013091561.1|	2e-73	92.44	119	TM2 domain-containing 3-like isoform X1	1	1.04e-73	0.92	PREDICTED: Biomphalaria glabrata TM2 domain-containing protein 3-like (LOC106075173), transcript variant X3, mRNA	gi|908406112|ref|XM_013236122.1|	0	97.99	399															PTHR21016:SF9 (PANTHER); PTHR21016 (PANTHER)
evglcl|G0WVJSS01A102W	462	154	PREDICTED: glycosylphosphatidylinositol anchor attachment 1 protein-like [Aplysia californica]	gi|524907060|ref|XP_005108658.1|	1e-51	58.71	155	glycosylphosphatidylinositol anchor attachment 1 -like	1	1.25e-51	0.77	PREDICTED: Biomphalaria glabrata glycosylphosphatidylinositol anchor attachment 1 protein-like (LOC106066167), mRNA	gi|908445813|ref|XM_013225139.1|	2e-122	98.06	258													C:membrane		IPR007246 (PFAM)
evglcl|G0WVJSS01A106R	450	149							0	0	0
evglcl|G0WVJSS01A10FL	339	112							0	0	0	PREDICTED: Biomphalaria glabrata H(+)/Cl(-) exchange transporter 7-like (LOC106054258), mRNA	gi|908400407|ref|XM_013210054.1|	3e-169	98.82	340
evglcl|G0WVJSS01A10HJ	492	164	60S ribosomal protein L4 [Trypanosoma brucei gambiense DAL972]	gi|788000896|ref|XP_011772514.1|	3e-67	66.25	160	ribosomal L1a; ribosomal protein l1a	20	2.2e-67	0.8075																		F:structural constituent of ribosome; P:ribosome biogenesis; C:ribosome; P:translation	Ribosome	IPR002136 (PFAM); IPR023574 (G3DSA:3.40.1370.GENE3D); PTHR19431 (PANTHER); IPR013000 (PROSITE_PATTERNS); IPR023574 (SUPERFAMILY)
evglcl|G0WVJSS01A114F	516	172	haemoglobin type 1 [Biomphalaria glabrata]	gi|110319967|emb|CAJ44466.1|	3e-106	96.51	172	haemoglobin type 1; haemoglobin type partial; uncharacterized protein partial	1	2.68e-106	0.98	Biomphalaria glabrata mRNA for haemoglobin type 1 (hb1 gene)	gi|110319966|emb|AM167926.1|	0	97.48	515	haemoglobin type 1 [Biomphalaria glabrata]	2e-110	96.51	172									F:oxygen binding; P:oxygen transport; F:oxygen transporter activity; F:heme binding		IPR000971 (PFAM); IPR012292 (G3DSA:1.10.490.GENE3D); IPR000971 (PROSITE_PROFILES); cd01040 (CDD); IPR009050 (SUPERFAMILY); IPR009050 (SUPERFAMILY)	97.48	Eukaryota	Metazoa	n	n	Mollusca	n	n	Gastropoda	n	n	n	n	Planorboidea	Planorbidae	n	n	n
evglcl|G0WVJSS01A117S	489	163	PREDICTED: uncharacterized protein LOC106060212 [Biomphalaria glabrata]	gi|908424314|ref|XP_013073465.1|	4e-85	80.86	162	PREDICTED: uncharacterized protein LOC106060212	1	3.84e-85	0.85	PREDICTED: Biomphalaria glabrata uncharacterized LOC106060062 (LOC106060062), mRNA	gi|908423734|ref|XM_013217811.1|	0	92.66	477
evglcl|G0WVJSS01A11DL	456	151	PREDICTED: aldo-keto reductase family 4 member C9 isoform X2 [Vitis vinifera]	gi|731401316|ref|XP_010654239.1|	0.019	42.31	52	aldo-keto reductase family 4 member C9 isoform X2	1	0.0173	0.63	PREDICTED: Biomphalaria glabrata uncharacterized LOC106055456 (LOC106055456), ncRNA	gi|908400766|ref|XR_001215557.1|	0	92.26	478															mobidb-lite (MOBIDB_LITE)
evglcl|G0WVJSS01A11G6	399	132	PREDICTED: uncharacterized protein LOC106061295 [Biomphalaria glabrata]	gi|908428004|ref|XP_013074827.1|	4e-09	46.84	79	PREDICTED: uncharacterized protein LOC106061295	1	3.5e-09	0.6
evglcl|G0WVJSS01A11HP	384	127	PREDICTED: allene oxide synthase-lipoxygenase protein-like [Biomphalaria glabrata]	gi|908464893|ref|XP_013086587.1|	1e-70	97.41	116	allene oxide synthase-lipoxygenase -like	1	1.25e-70	0.99	PREDICTED: Biomphalaria glabrata allene oxide synthase-lipoxygenase protein-like (LOC106071096), mRNA	gi|908464892|ref|XM_013231133.1|	0	98.18	384									FC727231_1	3e-27	43.1	116	F:oxidoreductase activity		IPR001024 (G3DSA:2.60.60.GENE3D); IPR001024 (PFAM); PTHR10877:SF159 (PANTHER); PTHR10877 (PANTHER); IPR001024 (PROSITE_PROFILES); IPR001024 (SUPERFAMILY)
evglcl|G0WVJSS01A11O7	438	146	PREDICTED: LOW QUALITY PROTEIN: uncharacterized protein LOC106073546 [Biomphalaria glabrata]	gi|908474124|ref|XP_013089592.1|	1e-93	95.89	146	PREDICTED: LOW QUALITY PROTEIN: uncharacterized protein LOC106073546; bactericidal permeability-increasing	1	9.91e-94	0.97	PREDICTED: Biomphalaria glabrata uncharacterized LOC106073546 (LOC106073546), mRNA	gi|908474123|ref|XM_013234138.1|	0	98.17	438	BgLBP/BPI1 [Biomphalaria glabrata]	3e-85	95.89	146									F:lipid binding		IPR001124 (PFAM); G3DSA:3.15.20.10 (GENE3D); mobidb-lite (MOBIDB_LITE); IPR017943 (SUPERFAMILY); IPR017943 (SUPERFAMILY)	98.18	Eukaryota	Metazoa	n	n	Mollusca	n	n	Gastropoda	n	n	n	n	Planorboidea	Planorbidae	n	n	n
evglcl|G0WVJSS01A11RM	486	162	PREDICTED: angiotensin-converting enzyme-like isoform X2 [Biomphalaria glabrata]	gi|908473177|ref|XP_013089276.1|	1e-108	95.68	162	angiotensin-converting enzyme-like isoform X2	1	1.13e-108	0.98	PREDICTED: Biomphalaria glabrata angiotensin-converting enzyme-like (LOC106073291), transcript variant X2, mRNA	gi|908473176|ref|XM_013233822.1|	0	97.33	487													F:carboxypeptidase activity; F:metal ion binding; F:peptidyl-dipeptidase activity; P:proteolysis; C:integral component of membrane; F:metallopeptidase activity	Renin secretion	IPR001548 (PRINTS); IPR001548 (PFAM); PTHR10514:SF28 (PANTHER); IPR001548 (PANTHER); SSF55486 (SUPERFAMILY)
evglcl|G0WVJSS01A11SA	474	158	PREDICTED: perlucin-like [Biomphalaria glabrata]	gi|908492380|ref|XP_013095831.1|	5e-80	99.15	117	PREDICTED: perlucin-like	1	4.63e-80	1	PREDICTED: Biomphalaria glabrata perlucin-like (LOC106079229), mRNA	gi|908492379|ref|XM_013240377.1|	0	95.15	474	PREDICTED: C-type lectin domain family 11 member A-like [Aplysia californica]	2e-18	27.7	148					FC859543_2	5e-98	95.07	142			IPR016186 (G3DSA:3.10.100.GENE3D); cd00037 (CDD); IPR016187 (SUPERFAMILY)
evglcl|G0WVJSS01A11VQ	516	172	PREDICTED: probable deferrochelatase/peroxidase YfeX [Biomphalaria glabrata]	gi|908425921|ref|XP_013074041.1|	4e-102	94.08	169	probable deferrochelatase peroxidase	1	2.46e-102	0.94	PREDICTED: Biomphalaria glabrata probable deferrochelatase/peroxidase YfeX (LOC106060635), mRNA	gi|908425920|ref|XM_013218587.1|	0	96.95	525
evglcl|G0WVJSS01A120R	477	159	PREDICTED: succinate dehydrogenase cytochrome b560 subunit, mitochondrial-like [Biomphalaria glabrata]	gi|908411382|ref|XP_013066791.1|	2e-107	98.11	159	succinate dehydrogenase cytochrome b560 mitochondrial-like	1	2.03e-107	0.98	PREDICTED: Biomphalaria glabrata succinate dehydrogenase cytochrome b560 subunit, mitochondrial-like (LOC106055175), mRNA	gi|908411381|ref|XM_013211337.1|	0	98.11	477	succinate dehydrogenase cytochrome b560, partial [Biomphalaria glabrata]	7e-79	97.46	118									C:succinate dehydrogenase complex; F:electron carrier activity; C:mitochondrion; C:integral component of membrane; P:tricarboxylic acid cycle; F:succinate dehydrogenase activity	Metabolic pathways	IPR014314 (TIGRFAM); G3DSA:1.20.1300.10 (GENE3D); IPR000701 (PFAM); G3DSA:1.20.5.540 (GENE3D); PIRSF000178 (PIRSF); PTHR10978 (PANTHER); IPR018495 (PROSITE_PATTERNS); IPR018495 (PROSITE_PATTERNS); cd03499 (CDD); SSF81343 (SUPERFAMILY)	97.18	Eukaryota	Metazoa	n	n	Mollusca	n	n	Gastropoda	n	n	n	n	Planorboidea	Planorbidae	n	n	n
evglcl|G0WVJSS01A125J	324	108						ATPase P	20	1.8	0.4935																				mobidb-lite (MOBIDB_LITE)
evglcl|G0WVJSS01A12EL	402	133	PREDICTED: actin-interacting protein 1-like [Biomphalaria glabrata]	gi|908454518|ref|XP_013083373.1|	2e-68	99.1	111	actin-interacting 1-like; actin-interacting protein 1-like	1	1.93e-68	1	PREDICTED: Biomphalaria glabrata actin-interacting protein 1-like (LOC106068531), mRNA	gi|908454517|ref|XM_013227919.1|	0	97.76	401									EB244926_1	4e-64	81.08	111	P:regulation of biological quality; P:regulation of cellular process; C:membrane; C:cell part; P:actin cytoskeleton organization		IPR001680 (SMART); IPR015943 (G3DSA:2.130.10.GENE3D); IPR001680 (PFAM); mobidb-lite (MOBIDB_LITE); PTHR19856 (PANTHER); IPR019775 (PROSITE_PATTERNS); IPR001680 (PROSITE_PROFILES); IPR017986 (PROSITE_PROFILES); IPR017986 (SUPERFAMILY)
evglcl|G0WVJSS01A12KT	480	160	NaPi-2 beta [Rattus norvegicus]	gi|3868788|dbj|BAA34221.1|	1e-15	42.27	97	i-2 beta	1	1.07e-15	0.61	PREDICTED: Biomphalaria glabrata 60S ribosomal protein L17-like (LOC106077794), mRNA	gi|908487011|ref|XM_013238506.1|	0	98.34	481
evglcl|G0WVJSS01A12LU	393	131	uncharacterized LOC106073546 precursor [Biomphalaria glabrata]	gi|910749457|ref|NP_001298229.1|	2e-28	93.75	64	uncharacterized LOC106073546 precursor; uncharacterized loc106073546 precursor	1	1.43e-28	0.98	Biomphalaria glabrata uncharacterized LOC106073546 (LOC106073546), mRNA	gi|910749456|ref|NM_001311300.1|	0	96.95	393	BgLBP/BPI1 [Biomphalaria glabrata]	4e-63	92.86	70									F:lipid binding		G3DSA:3.15.20.10 (GENE3D); mobidb-lite (MOBIDB_LITE); IPR017943 (SUPERFAMILY)	96.95	Eukaryota	Metazoa	n	n	Mollusca	n	n	Gastropoda	n	n	n	n	Planorboidea	Planorbidae	n	n	n
evglcl|G0WVJSS01A12P1	516	172	PREDICTED: arginine kinase-like [Biomphalaria glabrata]	gi|908496401|ref|XP_013060597.1|	7e-117	95.93	172	arginine kinase-like	1	4.61e-117	0.99	PREDICTED: Biomphalaria glabrata arginine kinase-like (LOC106050195), mRNA	gi|908496400|ref|XM_013205143.1|	0	96.51	516	arginine kinase [Biomphalaria glabrata]	1e-26	40.85	142									F:transferase activity	Metabolic pathways	IPR014746 (G3DSA:3.30.590.GENE3D); IPR022413 (PFAM); IPR022413 (G3DSA:1.10.135.GENE3D); IPR000749 (PANTHER); IPR022413 (PROSITE_PROFILES); IPR022414 (PROSITE_PROFILES); IPR022413 (SUPERFAMILY); SSF55931 (SUPERFAMILY)
evglcl|G0WVJSS01A12WM	456	151	PREDICTED: protein YIPF5-like [Biomphalaria glabrata]	gi|908428700|ref|XP_013075073.1|	3e-89	97.81	137	PREDICTED: protein YIPF5-like; protein yipf5 isoform x2	1	2.58e-89	0.98	PREDICTED: Biomphalaria glabrata protein YIPF5-like (LOC106061465), mRNA	gi|908428699|ref|XM_013219619.1|	0	98.69	457													P:vesicle-mediated transport; F:protein binding; C:bounding membrane of organelle; C:nuclear outer membrane-endoplasmic reticulum membrane network; C:integral component of membrane; C:endoplasmic reticulum part; C:cytoplasmic vesicle; C:Golgi apparatus		IPR006977 (PFAM); PTHR21236:SF11 (PANTHER); PTHR21236 (PANTHER)
evglcl|G0WVJSS01A13AU	504	168	PREDICTED: uncharacterized protein LOC106053804 [Biomphalaria glabrata]	gi|908508743|ref|XP_013064881.1|	2e-97	84.52	168	PREDICTED: uncharacterized protein LOC106053804	1	2.11e-97	0.91	PREDICTED: Biomphalaria glabrata uncharacterized LOC106060062 (LOC106060062), mRNA	gi|908423734|ref|XM_013217811.1|	0	92.46	504															mobidb-lite (MOBIDB_LITE)
evglcl|G0WVJSS01A13G3	462	154	PREDICTED: elongation factor 1-delta-like isoform X2 [Biomphalaria glabrata]	gi|908437573|ref|XP_013078056.1|	3e-73	95.21	146	elongation factor 1-delta-like isoform X2; elongation factor 1-delta isoform x6; elongation factor 1-delta isoform x5	1	2.52e-73	0.97	PREDICTED: Biomphalaria glabrata elongation factor 1-delta-like (LOC106064103), transcript variant X2, mRNA	gi|908437572|ref|XM_013222602.1|	0	97.62	462													P:cellular nitrogen compound biosynthetic process; P:gene expression; F:binding; P:primary metabolic process; C:intracellular part; P:cellular process; P:cellular macromolecule biosynthetic process	Herpes simplex infection	Coil (COILS); IPR018940 (PFAM); mobidb-lite (MOBIDB_LITE); PTHR11595:SF40 (PANTHER); PTHR11595 (PANTHER)
evglcl|G0WVJSS01A13HE	327	108							0	0	0	PREDICTED: Biomphalaria glabrata uncharacterized LOC106069866 (LOC106069866), transcript variant X3, mRNA	gi|908460048|ref|XM_013229628.1|	3e-149	96.33	327
evglcl|G0WVJSS01A13JG	300	99	PREDICTED: L-amino-acid oxidase-like [Biomphalaria glabrata]	gi|908507084|ref|XP_013064392.1|	0.005	58.06	31	amine oxidoreductase	1	0.0295	0.73																				IPR023753 (G3DSA:3.50.50.GENE3D)
evglcl|G0WVJSS01A13KM	336	111	PREDICTED: scaffold attachment factor B2-like isoform X1 [Aplysia californica]	gi|524871449|ref|XP_005092497.1|	7e-20	52.34	107	scaffold attachment factor B2-like isoform X1; scaffold attachment factor b2-like isoform x1	1	6.81e-20	0.64	PREDICTED: Biomphalaria glabrata scaffold attachment factor B2-like (LOC106074107), mRNA	gi|908476103|ref|XM_013234832.1|	3e-95	95.98	224													F:nucleic acid binding; F:nucleotide binding; F:poly(A) RNA binding; C:nucleoplasm		IPR003034 (SMART); IPR003034 (PFAM); IPR003034 (G3DSA:1.10.720.GENE3D); mobidb-lite (MOBIDB_LITE); PTHR15683 (PANTHER); IPR003034 (PROSITE_PROFILES); SSF68906 (SUPERFAMILY)
evglcl|G0WVJSS01A13OQ	324	107	PREDICTED: uncharacterized protein LOC106068793, partial [Biomphalaria glabrata]	gi|908455689|ref|XP_013083729.1|	1e-56	97.92	96	PREDICTED: uncharacterized protein LOC106068793, partial	1	9.04e-57	1	PREDICTED: Biomphalaria glabrata uncharacterized LOC106068793 (LOC106068793), partial mRNA	gi|908455688|ref|XM_013228275.1|	5e-152	97.22	324															mobidb-lite (MOBIDB_LITE)
evglcl|G0WVJSS01A13OS	366	121	PREDICTED: uncharacterized protein LOC106067919 [Biomphalaria glabrata]	gi|908452155|ref|XP_013082647.1|	3e-60	95.1	102	PREDICTED: uncharacterized protein LOC106067919	1	1.89e-60	0.96	PREDICTED: Biomphalaria glabrata uncharacterized LOC106067919 (LOC106067919), mRNA	gi|908452154|ref|XM_013227193.1|	4e-163	97.93	338
evglcl|G0WVJSS01A141S	309	102	PREDICTED: uncharacterized protein LOC106071883 [Biomphalaria glabrata]	gi|908467941|ref|XP_013087554.1|	6e-28	98.11	53	PREDICTED: uncharacterized protein LOC106071883	1	4.11e-28	0.98	PREDICTED: Biomphalaria glabrata uncharacterized LOC106071883 (LOC106071883), mRNA	gi|908467940|ref|XM_013232100.1|	4e-148	97.75	311															mobidb-lite (MOBIDB_LITE)
evglcl|G0WVJSS01A147P	156	51						AAA family	4	4.8	0.56
evglcl|G0WVJSS01A14B4	342	114	PREDICTED: uncharacterized protein LOC106061500 [Biomphalaria glabrata]	gi|908428817|ref|XP_013075119.1|	3e-23	94.12	85	PREDICTED: uncharacterized protein LOC106061500	1	1.94e-23	0.96	PREDICTED: Biomphalaria glabrata uncharacterized LOC106061500 (LOC106061500), mRNA	gi|908428816|ref|XM_013219665.1|	3e-154	96.18	340
evglcl|G0WVJSS01A14E6	402	134	PREDICTED: RNA-directed DNA polymerase from mobile element jockey-like [Aplysia californica]	gi|524872046|ref|XP_005092790.1|	1e-11	43.75	64	RNA-directed DNA polymerase from mobile element jockey-like	1	8.81e-12	0.68	Biomphalaria glabrata BAC clone BG_BBa-137L24 from chromosome unknown, complete sequence	gi|290883084|gb|AC233165.2|	3e-70	92.71	192															IPR000477 (PFAM)	92.71	Eukaryota	Metazoa	n	n	Mollusca	n	n	Gastropoda	n	n	n	n	Planorboidea	Planorbidae	n	n	n
evglcl|G0WVJSS01A14EK	531	177							0	0	0																				mobidb-lite (MOBIDB_LITE); mobidb-lite (MOBIDB_LITE); mobidb-lite (MOBIDB_LITE)
evglcl|G0WVJSS01A14GK	459	153	PREDICTED: protein AIG1-like [Biomphalaria glabrata]	gi|908462148|ref|XP_013085770.1|	2e-102	96.73	153	PREDICTED: protein AIG1-like	1	1.42e-102	1	PREDICTED: Biomphalaria glabrata protein AIG1-like (LOC106070412), mRNA	gi|908462147|ref|XM_013230316.1|	0	97.17	459															Coil (COILS); IPR027417 (G3DSA:3.40.50.GENE3D); IPR006703 (PFAM)
evglcl|G0WVJSS01A14GP	288	95	PREDICTED: eukaryotic initiation factor 4A-II-like [Biomphalaria glabrata]	gi|908448599|ref|XP_013081499.1|	9e-42	90.12	81	eukaryotic initiation factor 4A-II-like; eukaryotic initiation factor 4a-i	1	8.63e-42	0.9	PREDICTED: Biomphalaria glabrata eukaryotic initiation factor 4A-II-like (LOC106066943), mRNA	gi|908448598|ref|XM_013226045.1|	2e-126	97.43	272													F:translation initiation factor activity; F:ATP binding; P:regulation of translational initiation; F:ATP-dependent RNA helicase activity	RNA transport	IPR027417 (G3DSA:3.40.50.GENE3D); IPR011545 (PFAM); PTHR24031:SF469 (PANTHER); PTHR24031 (PANTHER); IPR000629 (PROSITE_PATTERNS); IPR014001 (PROSITE_PROFILES); IPR027417 (SUPERFAMILY)
evglcl|G0WVJSS01A14IF	504	168	PREDICTED: uncharacterized protein LOC106073507 isoform X1 [Biomphalaria glabrata]	gi|908473975|ref|XP_013089535.1|	1e-84	79.88	164	PREDICTED: uncharacterized protein LOC106073507 isoform X1	1	1.04e-84	0.86	PREDICTED: Biomphalaria glabrata uncharacterized LOC106073507 (LOC106073507), transcript variant X5, mRNA	gi|908473985|ref|XM_013234085.1|	1e-179	90.83	480															mobidb-lite (MOBIDB_LITE); mobidb-lite (MOBIDB_LITE)
evglcl|G0WVJSS01A14O4	441	146	PREDICTED: complement C1q-like protein 4 isoform X2 [Crassostrea gigas]	gi|762119221|ref|XP_011442512.1|	8e-45	47.71	153	complement C1q 4 isoform X2	1	6.95e-45	0.68						Complement C1q-like protein 4 [Crassostrea gigas]	6e-49	47.71	153					FC858712_3	1e-91	92.14	140			IPR001073 (PRINTS); IPR001073 (SMART); IPR001073 (PFAM); IPR008983 (G3DSA:2.60.120.GENE3D); PTHR22923:SF70 (PANTHER); PTHR22923 (PANTHER); IPR001073 (PROSITE_PROFILES); IPR008983 (SUPERFAMILY)
evglcl|G0WVJSS01A14PA	435	144	PREDICTED: bactericidal permeability-increasing protein-like [Biomphalaria glabrata]	gi|908474121|ref|XP_013089591.1|	2e-80	93.33	135	bactericidal permeability-increasing -like	1	1.54e-80	0.94	PREDICTED: Biomphalaria glabrata bactericidal permeability-increasing protein-like (LOC106073545), mRNA	gi|908474120|ref|XM_013234137.1|	0	96.55	435	BgLBP/BPI1 [Biomphalaria glabrata]	3e-57	61.76	136									F:lipid binding		G3DSA:3.15.10.10 (GENE3D); IPR017943 (SUPERFAMILY)
evglcl|G0WVJSS01A14SF	366	121							0	0	0																				mobidb-lite (MOBIDB_LITE)
evglcl|G0WVJSS01A14YA	417	139	PREDICTED: integrin-alpha FG-GAP repeat-containing protein 2-like [Biomphalaria glabrata]	gi|908409229|ref|XP_013065637.1|	1e-89	98.56	139	integrin-alpha FG-GAP repeat-containing 2-like	1	1.09e-89	0.98	PREDICTED: Biomphalaria glabrata integrin-alpha FG-GAP repeat-containing protein 2-like (LOC106054359), transcript variant X2, mRNA	gi|908409230|ref|XM_013210184.1|	0	98.56	417															IPR031793 (PFAM); mobidb-lite (MOBIDB_LITE); PTHR16317 (PANTHER); PTHR16317:SF2 (PANTHER)
evglcl|G0WVJSS01A150D	348	115							0	0	0	PREDICTED: Biomphalaria glabrata titin-like (LOC106078342), transcript variant X1, mRNA	gi|908488874|ref|XM_013239194.1|	8e-56	86.18	217
evglcl|G0WVJSS01A156N	510	169	PREDICTED: uncharacterized protein LOC106066673 isoform X1 [Biomphalaria glabrata]	gi|908447665|ref|XP_013081195.1|	8e-109	96.95	164	PREDICTED: uncharacterized protein LOC106066673 isoform X1	1	6.99e-109	0.98	PREDICTED: Biomphalaria glabrata uncharacterized LOC106066673 (LOC106066673), transcript variant X2, mRNA	gi|908447667|ref|XM_013225742.1|	0	97.84	510															mobidb-lite (MOBIDB_LITE); mobidb-lite (MOBIDB_LITE)
evglcl|G0WVJSS01A157V	315	105							0	0	0	PREDICTED: Biomphalaria glabrata uncharacterized LOC106071610 (LOC106071610), mRNA	gi|908466863|ref|XM_013231753.1|	4e-118	91.49	329															mobidb-lite (MOBIDB_LITE)
evglcl|G0WVJSS01A15GN	372	124	PREDICTED: uncharacterized protein LOC106061161 [Biomphalaria glabrata]	gi|908427589|ref|XP_013074688.1|	1e-53	78.07	114	PREDICTED: uncharacterized protein LOC106061161	20	9.3e-54	0.8075	PREDICTED: Biomphalaria glabrata uncharacterized LOC106052193 (LOC106052193), mRNA	gi|908502934|ref|XM_013207504.1|	3e-115	88.79	348															mobidb-lite (MOBIDB_LITE)
evglcl|G0WVJSS01A15ZH	498	166	PREDICTED: fatty acid-binding protein, muscle-like, partial [Biomphalaria glabrata]	gi|908479157|ref|XP_013091346.1|	1e-73	99.1	111	fatty acid-binding muscle- partial	1	1.09e-73	1	PREDICTED: Biomphalaria glabrata fatty acid-binding protein, muscle-like (LOC106074983), partial mRNA	gi|908479156|ref|XM_013235892.1|	1e-160	97.9	333															IPR012674 (G3DSA:2.40.128.GENE3D); mobidb-lite (MOBIDB_LITE); PTHR11955:SF103 (PANTHER); IPR031259 (PANTHER); IPR011038 (SUPERFAMILY)
evglcl|G0WVJSS01A16LE	357	118	PREDICTED: CD63 antigen-like [Biomphalaria glabrata]	gi|908417102|ref|XP_013069835.1|	4e-54	97.89	95	CD63 antigen-like; cd63 antigen-like	1	3.54e-54	1	PREDICTED: Biomphalaria glabrata CD63 antigen-like (LOC106057262), mRNA	gi|908417101|ref|XM_013214381.1|	1e-173	98.04	357													C:integral component of membrane	Lysosome	IPR000301 (PRINTS); IPR018499 (PFAM); PTHR19282:SF302 (PANTHER); PTHR19282 (PANTHER)
evglcl|G0WVJSS01A16QP	477	158	PREDICTED: uncharacterized protein LOC106070590 [Biomphalaria glabrata]	gi|908462746|ref|XP_013085983.1|	2e-110	96.2	158	PREDICTED: uncharacterized protein LOC106070590	1	1.46e-110	0.97	PREDICTED: Biomphalaria glabrata uncharacterized LOC106070590 (LOC106070590), mRNA	gi|908462745|ref|XM_013230529.1|	0	96.63	475															IPR013783 (G3DSA:2.60.40.GENE3D)
evglcl|G0WVJSS01A16SN	492	164	uncharacterized LOC106073546 precursor [Biomphalaria glabrata]	gi|910749457|ref|NP_001298229.1|	2e-83	96.24	133	uncharacterized LOC106073546 precursor; bactericidal permeability-increasing	1	1.67e-83	0.98	Biomphalaria glabrata uncharacterized LOC106073546 (LOC106073546), mRNA	gi|910749456|ref|NM_001311300.1|	0	98.17	491	BgLBP/BPI1 [Biomphalaria glabrata]	1e-87	96.24	133									F:lipid binding		G3DSA:3.15.10.10 (GENE3D); IPR030181 (PTHR10504:PANTHER); IPR032942 (PANTHER); IPR017943 (SUPERFAMILY)	98.17	Eukaryota	Metazoa	n	n	Mollusca	n	n	Gastropoda	n	n	n	n	Planorboidea	Planorbidae	n	n	n
evglcl|G0WVJSS01A16SY	234	77	PREDICTED: uncharacterized protein LOC106074916 isoform X2 [Biomphalaria glabrata]	gi|908478932|ref|XP_013091259.1|	3e-40	97.26	73	PREDICTED: uncharacterized protein LOC106074916 isoform X2	1	2.34e-40	1	PREDICTED: Biomphalaria glabrata uncharacterized LOC106074916 (LOC106074916), transcript variant X2, mRNA	gi|908478931|ref|XM_013235805.1|	2e-109	98.28	232															Coil (COILS)
evglcl|G0WVJSS01A16WU	429	142	PREDICTED: uncharacterized protein LOC106053941 [Biomphalaria glabrata]	gi|908509404|ref|XP_013065088.1|	1e-76	82.27	141	PREDICTED: uncharacterized protein LOC106053941	1	1.04e-76	0.87	PREDICTED: Biomphalaria glabrata uncharacterized LOC106050693 (LOC106050693), mRNA	gi|908497998|ref|XM_013205717.1|	4e-174	93.01	429
evglcl|G0WVJSS01A16ZO	360	119	PREDICTED: perlucin-like protein [Biomphalaria glabrata]	gi|908410750|ref|XP_013066457.1|	2e-57	81.82	110	PREDICTED: perlucin-like protein	1	1.46e-57	0.9	PREDICTED: Biomphalaria glabrata perlucin-like protein (LOC106054915), mRNA	gi|908410749|ref|XM_013211003.1|	3e-100	86.63	344									FC859501_2	7e-65	86.61	112			IPR001304 (PFAM); IPR016186 (G3DSA:3.10.100.GENE3D); cd00037 (CDD); IPR016187 (SUPERFAMILY)
evglcl|G0WVJSS01A171K	525	175	PREDICTED: uncharacterized protein LOC106066635 [Biomphalaria glabrata]	gi|908447537|ref|XP_013081158.1|	2e-100	91.38	174	PREDICTED: uncharacterized protein LOC106066635	1	1.74e-100	0.93	PREDICTED: Biomphalaria glabrata uncharacterized LOC106066635 (LOC106066635), mRNA	gi|908447536|ref|XM_013225704.1|	0	96.36	522
evglcl|G0WVJSS01A171N	348	115						chloride channel	18	2.4	0.5056
evglcl|G0WVJSS01A17CW	486	162	PREDICTED: polyadenylate-binding protein 3-like [Biomphalaria glabrata]	gi|908437805|ref|XP_013078123.1|	1e-110	96.91	162	polyadenylate-binding 3-like; polyadenylate-binding protein 1 isoform x3	1	1.13e-110	0.96	PREDICTED: Biomphalaria glabrata polyadenylate-binding protein 3-like (LOC106064165), mRNA	gi|908437804|ref|XM_013222669.1|	0	98.15	487									ES487780_3	6e-71	92.98	114	P:regulation of mRNA catabolic process; C:cytoplasmic ribonucleoprotein granule; C:spliceosomal complex; P:positive regulation of nitrogen compound metabolic process; P:mRNA processing; P:nuclear-transcribed mRNA catabolic process, deadenylation-dependent decay; P:posttranscriptional regulation of gene expression; F:protein binding; P:nuclear-transcribed mRNA catabolic process, nonsense-mediated …	RNA transport	IPR000504 (PFAM); IPR012677 (G3DSA:3.30.70.GENE3D); IPR012677 (G3DSA:3.30.70.GENE3D); IPR000504 (SUPERFAMILY)
evglcl|G0WVJSS01A17DZ	399	133							0	0	0
evglcl|G0WVJSS01A17EF	474	158	PREDICTED: uncharacterized protein LOC106055251 [Biomphalaria glabrata]	gi|908411571|ref|XP_013066894.1|	2e-25	59.78	92	PREDICTED: uncharacterized protein LOC106055251	1	1.84e-25	0.75	PREDICTED: Biomphalaria glabrata uncharacterized LOC106056016 (LOC106056016), ncRNA	gi|908413699|ref|XR_001215643.1|	2e-53	92.81	153
evglcl|G0WVJSS01A17HT	360	119	PREDICTED: leucine-rich repeat-containing protein 48-like [Biomphalaria glabrata]	gi|908489828|ref|XP_013095002.1|	2e-68	99.1	111	leucine-rich repeat-containing 48-like; leucine-rich repeat-containing protein 48	1	2.11e-68	1	PREDICTED: Biomphalaria glabrata leucine-rich repeat-containing protein 48-like (LOC106078617), transcript variant X3, mRNA	gi|908489833|ref|XM_013239550.1|	7e-176	98.06	361													P:regulation of Rho protein signal transduction; C:extracellular exosome; F:actin binding; C:cytoplasm; F:T cell receptor binding; C:ruffle membrane; C:protein complex; P:positive regulation of ruffle assembly; P:positive regulation of GTPase activity; F:Rac guanyl-nucleotide exchange factor activity
evglcl|G0WVJSS01A17LP	408	136	PREDICTED: uncharacterized protein LOC106067953 [Biomphalaria glabrata]	gi|908452250|ref|XP_013082678.1|	1e-07	54.55	55	PREDICTED: uncharacterized protein LOC106067953	1	1.35e-07	0.67
evglcl|G0WVJSS01A17MR	420	139	beta-1,3-glucan-binding protein-like precursor [Biomphalaria glabrata]	gi|910749372|ref|NP_001298201.1|	3e-81	93.98	133	beta-1,3-glucan-binding -like precursor; beta- -glucan-binding	1	2.15e-81	0.97	PREDICTED: Biomphalaria glabrata beta-1,3-glucan-binding protein-like (LOC106051403), mRNA	gi|908500388|ref|XM_013206579.1|	0	96.19	420	gram-negative bacteria binding protein [Biomphalaria glabrata]	3e-85	93.98	133									P:carbohydrate metabolic process; F:hydrolase activity, hydrolyzing O-glycosyl compounds		IPR013320 (G3DSA:2.60.120.GENE3D); PTHR10963:SF48 (PANTHER); PTHR10963 (PANTHER); IPR013320 (SUPERFAMILY)	95.95	Eukaryota	Metazoa	n	n	Mollusca	n	n	Gastropoda	n	n	n	n	Planorboidea	Planorbidae	n	n	n
evglcl|G0WVJSS01A17QL	468	156	gamma-aminobutyric acid-grated chloride-ion channel/receptor, zeta subunit [Lymnaea stagnalis]	gi|396716|emb|CAA50492.1|	1e-80	79.49	156	gamma-aminobutyric acid-grated chloride-ion channel zeta subunit; glycine receptor subunit alpha-2- partial	1	1.19e-80	0.85	PREDICTED: Biomphalaria glabrata glycine receptor subunit alpha-1-like (LOC106054562), mRNA	gi|908409778|ref|XM_013210477.1|	4e-159	98.17	327													P:ion transmembrane transport; C:integral component of membrane; C:cell junction; F:extracellular ligand-gated ion channel activity; C:synapse; C:plasma membrane	Neuroactive ligand-receptor interaction	IPR006028 (PRINTS); G3DSA:1.20.58.390 (GENE3D); IPR006029 (PFAM); IPR006202 (G3DSA:2.70.170.GENE3D); PTHR18945:SF630 (PANTHER); IPR006201 (PANTHER); IPR006029 (SUPERFAMILY)
evglcl|G0WVJSS01A17QT	396	131						Fucose 4-O-acetylase and related acetyltransferases	15	32	0.55
evglcl|G0WVJSS01A180V	393	130	PREDICTED: golgin subfamily B member 1-like isoform X6 [Biomphalaria glabrata]	gi|908405632|ref|XP_013089289.1|	4e-55	97.22	108	golgin subfamily B member 1-like isoform X6	1	3.46e-55	0.98	PREDICTED: Biomphalaria glabrata golgin subfamily B member 1-like (LOC106073274), transcript variant X8, mRNA	gi|908405635|ref|XM_013233848.1|	6e-172	97.25	363															Coil (COILS); Coil (COILS); mobidb-lite (MOBIDB_LITE)
evglcl|G0WVJSS01A182N	444	147	PREDICTED: uncharacterized protein LOC106070583 [Biomphalaria glabrata]	gi|908462720|ref|XP_013085974.1|	2e-29	93.33	60	PREDICTED: uncharacterized protein LOC106070583	1	1.86e-29	0.93	PREDICTED: Biomphalaria glabrata uncharacterized LOC106070583 (LOC106070583), mRNA	gi|908462719|ref|XM_013230520.1|	1e-89	97.49	199									CV548664_2	9e-22	89.8	49
evglcl|G0WVJSS01A1889	453	151	PREDICTED: uncharacterized protein LOC106065483, partial [Biomphalaria glabrata]	gi|908443244|ref|XP_013079771.1|	2e-50	94.25	87	PREDICTED: uncharacterized protein LOC106065483, partial	1	1.93e-50	0.96	PREDICTED: Biomphalaria glabrata uncharacterized LOC106065483 (LOC106065483), partial mRNA	gi|908443243|ref|XM_013224317.1|	2e-138	97.31	297															G3DSA:1.20.1070.10 (GENE3D); IPR017452 (PROSITE_PROFILES); SSF81321 (SUPERFAMILY)
evglcl|G0WVJSS01A18CZ	477	159	PREDICTED: LOW QUALITY PROTEIN: uncharacterized protein LOC106068639, partial [Biomphalaria glabrata]	gi|908455036|ref|XP_013083539.1|	4e-100	99.37	159	PREDICTED: LOW QUALITY PROTEIN: uncharacterized protein LOC106068639, partial; e3 ubiquitin-protein ligase rnf19a	1	3.23e-100	1	PREDICTED: Biomphalaria glabrata uncharacterized LOC106068639 (LOC106068639), partial mRNA	gi|908455035|ref|XM_013228085.1|	0	98.95	477													F:ubiquitin-protein transferase activity; C:centrosome; F:metal ion binding; P:protein polyubiquitination; C:membrane; C:cytosol; P:microtubule cytoskeleton organization; F:transcription factor binding; P:ubiquitin-dependent protein catabolic process		mobidb-lite (MOBIDB_LITE)
evglcl|G0WVJSS01A18JN	432	143	PREDICTED: peptidase inhibitor 16-like [Biomphalaria glabrata]	gi|908419655|ref|XP_013071152.1|	2e-82	93.6	125	peptidase inhibitor 16-like	1	1.86e-82	0.96	PREDICTED: Biomphalaria glabrata peptidase inhibitor 16-like (LOC106058304), mRNA	gi|908419654|ref|XM_013215698.1|	0	96.54	434															IPR014044 (PFAM); IPR014044 (G3DSA:3.40.33.GENE3D); IPR001283 (PANTHER); PTHR10334:SF285 (PANTHER); IPR014044 (SUPERFAMILY)
evglcl|G0WVJSS01A18KJ	429	143	PREDICTED: uncharacterized protein LOC106052822, partial [Biomphalaria glabrata]	gi|908505184|ref|XP_013063736.1|	8e-66	98.13	107	PREDICTED: uncharacterized protein LOC106052822, partial	1	4.9e-66	0.99	PREDICTED: Biomphalaria glabrata uncharacterized LOC106052822 (LOC106052822), partial mRNA	gi|908505183|ref|XM_013208282.1|	9e-156	97.28	331															Coil (COILS); mobidb-lite (MOBIDB_LITE)
evglcl|G0WVJSS01A18OP	486	162	uncharacterized LOC106073546 precursor [Biomphalaria glabrata]	gi|910749457|ref|NP_001298229.1|	1e-71	76.88	160	uncharacterized LOC106073546 precursor; uncharacterized loc106073546 precursor	1	1.28e-71	0.85	Biomphalaria glabrata uncharacterized LOC106073546 (LOC106073546), mRNA	gi|910749456|ref|NM_001311300.1|	0	98.15	486	BgLBP/BPI1 [Biomphalaria glabrata]	1e-73	98.29	117									F:lipid binding		IPR001124 (PFAM); G3DSA:3.15.20.10 (GENE3D); IPR017943 (SUPERFAMILY)	98.15	Eukaryota	Metazoa	n	n	Mollusca	n	n	Gastropoda	n	n	n	n	Planorboidea	Planorbidae	n	n	n
evglcl|G0WVJSS01A18PJ	396	131						forkhead box H1	20	0.12	0.507	PREDICTED: Biomphalaria glabrata histone H1B, sperm-like (LOC106073210), mRNA	gi|908472848|ref|XM_013233712.1|	7e-27	95.18	83
evglcl|G0WVJSS01A18TG	498	166	PREDICTED: coadhesin-like, partial [Biomphalaria glabrata]	gi|908481499|ref|XP_013092149.1|	6e-88	97.73	132	hemicentin-1- partial	20	4.4e-88	0.487	PREDICTED: Biomphalaria glabrata coadhesin-like (LOC106075806), partial mRNA	gi|908481498|ref|XM_013236695.1|	0	96.98	398	Hemicentin-1, partial [Crassostrea gigas]	9e-13	33.58	134											G3DSA:2.20.100.10 (GENE3D); PTHR10199:SF105 (PANTHER); PTHR10199 (PANTHER); IPR000884 (PROSITE_PROFILES)
evglcl|G0WVJSS01A1970	327	108	PREDICTED: poly [ADP-ribose] polymerase 15-like [Biomphalaria glabrata]	gi|908405905|ref|XP_013090557.1|	3e-37	92.86	70	poly [ADP-ribose] polymerase 15-like	1	2.5e-37	0.97	PREDICTED: Biomphalaria glabrata poly [ADP-ribose] polymerase 15-like (LOC106074346), mRNA	gi|908405904|ref|XM_013235103.1|	1e-137	96.09	307															Coil (COILS); Coil (COILS); mobidb-lite (MOBIDB_LITE)
evglcl|G0WVJSS01A1996	357	119	PREDICTED: uncharacterized protein LOC106078704 [Biomphalaria glabrata]	gi|908406935|ref|XP_013095157.1|	2e-48	96.51	86	PREDICTED: uncharacterized protein LOC106078704	1	1.85e-48	0.96	PREDICTED: Biomphalaria glabrata uncharacterized LOC106078704 (LOC106078704), mRNA	gi|908406934|ref|XM_013239703.1|	9e-170	97.22	360
evglcl|G0WVJSS01A19H5	300	99	PREDICTED: palmitoyltransferase ZDHHC3-like [Aplysia californica]	gi|524868886|ref|XP_005091241.1|	1e-17	65.45	55	palmitoyltransferase ZDHHC3-like	1	1.3e-17	0.8
evglcl|G0WVJSS01A19IP	480	160	PREDICTED: tRNA (guanine-N(7)-)-methyltransferase non-catalytic subunit wuho-like [Biomphalaria glabrata]	gi|908477695|ref|XP_013090827.1|	2e-97	93.08	159	tRNA (guanine-N(7)-)-methyltransferase non-catalytic subunit wuho-like; trna (guanine-n -)-methyltransferase non-catalytic subunit wdr4-like	1	1.86e-97	0.96	PREDICTED: Biomphalaria glabrata tRNA (guanine-N(7)-)-methyltransferase non-catalytic subunit wuho-like (LOC106074577), mRNA	gi|908477694|ref|XM_013235373.1|	0	95.4	478									FC689466_2	1e-40	50	132	P:RNA processing; C:intracellular part; P:methylation		IPR001680 (SMART); IPR015943 (G3DSA:2.130.10.GENE3D); mobidb-lite (MOBIDB_LITE); mobidb-lite (MOBIDB_LITE); PTHR16288 (PANTHER); PTHR16288:SF1 (PANTHER); IPR001680 (PROSITE_PROFILES); IPR017986 (PROSITE_PROFILES); IPR017986 (SUPERFAMILY)
evglcl|G0WVJSS01A19LB	321	106	PREDICTED: protein disulfide-isomerase A5-like isoform X1 [Biomphalaria glabrata]	gi|908412125|ref|XP_013067186.1|	3e-72	99.06	106	disulfide-isomerase A5-like isoform X1	1	2.66e-72	0.99	PREDICTED: Biomphalaria glabrata protein disulfide-isomerase A5-like (LOC106055466), transcript variant X1, mRNA	gi|908412124|ref|XM_013211732.1|	2e-156	98.13	321															IPR012336 (G3DSA:3.40.30.GENE3D); IPR013766 (PFAM); PTHR22897 (PANTHER); PTHR22897:SF15 (PANTHER); cd02961 (CDD); IPR012336 (SUPERFAMILY)
evglcl|G0WVJSS01A1A0F	153	50	PREDICTED: LOW QUALITY PROTEIN: uncharacterized protein LOC106050758 [Biomphalaria glabrata]	gi|908498189|ref|XP_013061243.1|	3e-14	88.1	42	PREDICTED: LOW QUALITY PROTEIN: uncharacterized protein LOC106050758	1	1.79e-14	0.9	PREDICTED: Biomphalaria glabrata uncharacterized LOC106050758 (LOC106050758), mRNA	gi|908498188|ref|XM_013205789.1|	1e-59	94.38	160															mobidb-lite (MOBIDB_LITE)
evglcl|G0WVJSS01A1A1Z	318	106	PREDICTED: uncharacterized protein LOC101854434 [Aplysia californica]	gi|871255788|ref|XP_005105925.2|	1e-23	49.49	99	PREDICTED: uncharacterized protein LOC101854434	1	9.2e-24	0.74	PREDICTED: Biomphalaria glabrata uncharacterized LOC106069788 (LOC106069788), mRNA	gi|908459721|ref|XM_013229528.1|	1e-44	96.55	116															Coil (COILS)
evglcl|G0WVJSS01A1A3R	486	162						PREDICTED: uncharacterized protein LOC106068849	2	0.4	0.52																				mobidb-lite (MOBIDB_LITE)
evglcl|G0WVJSS01A1A7D	399	132	PREDICTED: LOW QUALITY PROTEIN: 40S ribosomal protein S8-like [Biomphalaria glabrata]	gi|908496952|ref|XP_013060797.1|	2e-79	92.13	127	40S ribosomal S8-like; 40s ribosomal protein s8; 40s ribosomal protein s8-like	1	1.91e-79	0.92	PREDICTED: Biomphalaria glabrata 40S ribosomal protein S8-like (LOC106050385), mRNA	gi|908496951|ref|XM_013205343.1|	0	97.23	397													P:maturation of SSU-rRNA from tricistronic rRNA transcript (SSU-rRNA, 5.8S rRNA, LSU-rRNA); P:chordate embryonic development; F:structural constituent of ribosome; C:cytosolic small ribosomal subunit; P:regulation of cell cycle; P:translation	Ribosome	IPR001047 (TIGRFAM); IPR022309 (PFAM); mobidb-lite (MOBIDB_LITE); IPR001047 (PANTHER); cd11380 (CDD)
evglcl|G0WVJSS01A1A9S	468	156	uncharacterized LOC106073546 precursor [Biomphalaria glabrata]	gi|910749457|ref|NP_001298229.1|	3e-76	93.75	128	uncharacterized LOC106073546 precursor; bpi fold-containing family c partial	1	1.96e-76	0.97	Biomphalaria glabrata uncharacterized LOC106073546 (LOC106073546), mRNA	gi|910749456|ref|NM_001311300.1|	0	96.78	466	BgLBP/BPI1 [Biomphalaria glabrata]	3e-80	93.75	128									F:lipid binding		G3DSA:3.15.10.10 (GENE3D); IPR030181 (PTHR10504:PANTHER); IPR032942 (PANTHER); IPR017943 (SUPERFAMILY)	96.78	Eukaryota	Metazoa	n	n	Mollusca	n	n	Gastropoda	n	n	n	n	Planorboidea	Planorbidae	n	n	n
evglcl|G0WVJSS01A1AI9	477	159	PREDICTED: uncharacterized protein LOC106056215 isoform X1 [Biomphalaria glabrata]	gi|908414216|ref|XP_013068287.1|	5e-59	94.02	117	PREDICTED: uncharacterized protein LOC106056215 isoform X1	1	4.43e-59	0.96	PREDICTED: Biomphalaria glabrata uncharacterized LOC106056215 (LOC106056215), transcript variant X3, mRNA	gi|908414219|ref|XM_013212836.1|	0	97.46	473															mobidb-lite (MOBIDB_LITE); mobidb-lite (MOBIDB_LITE)
evglcl|G0WVJSS01A1AOH	318	105	3D polymerase, partial [Human rhinovirus sp.]	gi|223453001|gb|ACM89714.1|	0.017	34.67	75	3D partial	20	0.014	0.542	PREDICTED: Biomphalaria glabrata STE20-like serine/threonine-protein kinase (LOC106075759), mRNA	gi|908481375|ref|XM_013236652.1|	7e-101	93.44	259
evglcl|G0WVJSS01A1ARZ	483	160	PREDICTED: uncharacterized protein LOC106062521 [Biomphalaria glabrata]	gi|908432217|ref|XP_013076257.1|	1e-26	98.18	55	PREDICTED: uncharacterized protein LOC106062521	1	6.4e-27	0.98	PREDICTED: Biomphalaria glabrata uncharacterized LOC106076544 (LOC106076544), ncRNA	gi|908483579|ref|XR_001219407.1|	3e-151	97.49	319
evglcl|G0WVJSS01A1BGO	429	142	PREDICTED: endonuclease G, mitochondrial-like [Aplysia californica]	gi|524872127|ref|XP_005092828.1|	1e-73	81.43	140	endonuclease mitochondrial-like	1	1.06e-73	0.86	PREDICTED: Biomphalaria glabrata endonuclease G, mitochondrial-like (LOC106050551), mRNA	gi|908497470|ref|XM_013205525.1|	2e-152	99.02	307														Apoptosis	IPR020821 (SMART); IPR001604 (PFAM); IPR020821 (G3DSA:3.40.570.GENE3D); PTHR13966:SF10 (PANTHER); PTHR13966 (PANTHER); SSF54060 (SUPERFAMILY)
evglcl|G0WVJSS01A1BUZ	393	131	PREDICTED: uncharacterized protein LOC106685224 [Halyomorpha halys]	gi|939674059|ref|XP_014283272.1|	1e-30	48.06	129	PREDICTED: uncharacterized protein LOC106685224	1	1.04e-30	0.64	Biomphalaria glabrata BAC clone BG_BBa-137H24 from chromosome unknown, complete sequence	gi|215212845|gb|AC233256.1|	8e-176	95.42	393	pol-like protein [Biomphalaria glabrata]	2e-17	29.46	129											PTHR33332 (PANTHER); PTHR33332:SF4 (PANTHER)	95.42	Eukaryota	Metazoa	n	n	Mollusca	n	n	Gastropoda	n	n	n	n	Planorboidea	Planorbidae	n	n	n
evglcl|G0WVJSS01A1BVY	471	157	PREDICTED: cAMP-dependent protein kinase catalytic subunit-like [Biomphalaria glabrata]	gi|908473424|ref|XP_013089357.1|	4e-43	82.12	151	cAMP-dependent kinase catalytic subunit-like	1	2.82e-43	0.84	PREDICTED: Biomphalaria glabrata cAMP-dependent protein kinase catalytic subunit-like (LOC106073370), mRNA	gi|908473423|ref|XM_013233903.1|	0	95.37	475															mobidb-lite (MOBIDB_LITE); mobidb-lite (MOBIDB_LITE)
evglcl|G0WVJSS01A1BXZ	315	105	hypothetical protein CAPTEDRAFT_180366 [Capitella teleta]	gi|443722502|gb|ELU11324.1|	0.004	50	32		0	0	0	PREDICTED: Biomphalaria glabrata radial spoke head 10 homolog B2-like (LOC106068241), partial mRNA	gi|908453325|ref|XM_013227548.1|	9e-60	95.36	151
evglcl|G0WVJSS01A1BYI	336	112						glycosyl transferase family 2	18	7.2	0.4833	PREDICTED: Biomphalaria glabrata uncharacterized LOC106057167 (LOC106057167), mRNA	gi|908416869|ref|XM_013214258.1|	6e-22	95.83	72														Circadian rhythm
evglcl|G0WVJSS01A1C51	477	159	PREDICTED: C-C chemokine receptor type 1-like [Biomphalaria glabrata]	gi|908423008|ref|XP_013072889.1|	5e-90	88.24	153	C-C chemokine receptor type 1-like	1	4.9e-90	0.92	PREDICTED: Biomphalaria glabrata C-C chemokine receptor type 1-like (LOC106059742), mRNA	gi|908423007|ref|XM_013217435.1|	0	94.14	478															G3DSA:1.20.1070.10 (GENE3D)
evglcl|G0WVJSS01A1C70	480	160	uncharacterized LOC106073546 precursor [Biomphalaria glabrata]	gi|910749457|ref|NP_001298229.1|	5e-42	74.77	111	uncharacterized LOC106073546 precursor; uncharacterized loc106073546 precursor	1	4.26e-42	0.83	Biomphalaria glabrata uncharacterized LOC106073546 (LOC106073546), mRNA	gi|910749456|ref|NM_001311300.1|	0	97.08	480	BgLBP/BPI1 [Biomphalaria glabrata]	3e-71	93.83	81									F:lipid binding		G3DSA:3.15.20.10 (GENE3D); IPR017943 (SUPERFAMILY)	97.09	Eukaryota	Metazoa	n	n	Mollusca	n	n	Gastropoda	n	n	n	n	Planorboidea	Planorbidae	n	n	n
evglcl|G0WVJSS01A1CA7	495	165	PREDICTED: L-amino-acid oxidase-like, partial [Biomphalaria glabrata]	gi|908508277|ref|XP_013064727.1|	1e-110	97.58	165	L-amino-acid oxidase- partial; l-amino-acid oxidase-like	1	9.31e-111	0.98	PREDICTED: Biomphalaria glabrata L-amino-acid oxidase-like (LOC106053677), partial mRNA	gi|908508276|ref|XM_013209273.1|	0	96.77	495													F:L-amino-acid oxidase activity; P:oxidation-reduction process; C:extracellular region; P:defense response to bacterium
evglcl|G0WVJSS01A1CBR	342	114	PREDICTED: uncharacterized protein LOC106079847 [Biomphalaria glabrata]	gi|908494348|ref|XP_013096525.1|	4e-52	78.76	113	PREDICTED: uncharacterized protein LOC106079847	1	3.98e-52	0.86	PREDICTED: Biomphalaria glabrata uncharacterized LOC106079847 (LOC106079847), transcript variant X2, mRNA	gi|908494350|ref|XM_013241072.1|	2e-122	91.21	330
evglcl|G0WVJSS01A1CH1	348	115	uncharacterized LOC106073546 precursor [Biomphalaria glabrata]	gi|910749457|ref|NP_001298229.1|	7e-21	93.62	47	uncharacterized LOC106073546 precursor; bpi fold-containing family c partial	1	6.58e-21	0.95	Biomphalaria glabrata uncharacterized LOC106073546 (LOC106073546), mRNA	gi|910749456|ref|NM_001311300.1|	1e-162	96.86	350	BgLBP/BPI1 [Biomphalaria glabrata]	9e-39	84.62	78									F:lipid binding		IPR017943 (SUPERFAMILY)	96.86	Eukaryota	Metazoa	n	n	Mollusca	n	n	Gastropoda	n	n	n	n	Planorboidea	Planorbidae	n	n	n
evglcl|G0WVJSS01A1CUU	492	164	uncharacterized LOC106073546 precursor [Biomphalaria glabrata]	gi|910749457|ref|NP_001298229.1|	3e-96	96.13	155	uncharacterized LOC106073546 precursor; bactericidal permeability-increasing	1	2.05e-96	0.98	Biomphalaria glabrata uncharacterized LOC106073546 (LOC106073546), mRNA	gi|910749456|ref|NM_001311300.1|	0	97.97	493	BgLBP/BPI1 [Biomphalaria glabrata]	3e-90	96.13	155									F:lipid binding		G3DSA:3.15.20.10 (GENE3D); IPR001124 (PFAM); mobidb-lite (MOBIDB_LITE); IPR017943 (SUPERFAMILY)	97.98	Eukaryota	Metazoa	n	n	Mollusca	n	n	Gastropoda	n	n	n	n	Planorboidea	Planorbidae	n	n	n
evglcl|G0WVJSS01A1D65	165	54							0	0	0
evglcl|G0WVJSS01A1D7M	369	123	PREDICTED: cleavage and polyadenylation specificity factor subunit 6-like isoform X1 [Biomphalaria glabrata]	gi|908496864|ref|XP_013060764.1|	2e-67	89.57	115	cleavage and polyadenylation specificity factor subunit 6-like isoform X1	1	1.72e-67	0.95	PREDICTED: Biomphalaria glabrata cleavage and polyadenylation specificity factor subunit 6-like (LOC106050356), transcript variant X1, mRNA	gi|908496863|ref|XM_013205310.1|	7e-161	94.86	370															IPR012677 (G3DSA:3.30.70.GENE3D); IPR000504 (SUPERFAMILY)
evglcl|G0WVJSS01A1DCD	423	140	PREDICTED: uncharacterized protein LOC106068761, partial [Biomphalaria glabrata]	gi|908455529|ref|XP_013083680.1|	3e-65	83.48	115	PREDICTED: uncharacterized protein LOC106068761, partial	1	2.53e-65	0.89	PREDICTED: Biomphalaria glabrata uncharacterized LOC106060062 (LOC106060062), mRNA	gi|908423734|ref|XM_013217811.1|	8e-176	93.59	421
evglcl|G0WVJSS01A1DH8	450	150	PREDICTED: phosphoenolpyruvate carboxykinase [GTP]-like [Aplysia californica]	gi|524894608|ref|XP_005103800.1|	5e-88	89.26	149	phosphoenolpyruvate carboxykinase [GTP]-like	1	4.81e-88	0.94	PREDICTED: Biomphalaria glabrata phosphoenolpyruvate carboxykinase [GTP]-like (LOC106075749), mRNA	gi|908481339|ref|XM_013236643.1|	5e-119	98.02	253													F:GTP binding; P:gluconeogenesis; F:phosphoenolpyruvate carboxykinase (GTP) activity; P:phosphorylation; F:kinase activity	Metabolic pathways	IPR008209 (PFAM); IPR008210 (G3DSA:3.40.449.GENE3D); PTHR11561:SF9 (PANTHER); IPR008209 (PANTHER); IPR008210 (SUPERFAMILY)
evglcl|G0WVJSS01A1DI4	408	136	PREDICTED: uncharacterized protein LOC106057297 isoform X2 [Biomphalaria glabrata]	gi|908417206|ref|XP_013069893.1|	1e-35	95.31	64	PREDICTED: uncharacterized protein LOC106057297 isoform X2	1	6.78e-36	0.98	PREDICTED: Biomphalaria glabrata uncharacterized LOC106057297 (LOC106057297), transcript variant X4, mRNA	gi|908417205|ref|XM_013214439.1|	3e-86	97.41	193
evglcl|G0WVJSS01A1DID	468	156	PREDICTED: uncharacterized protein LOC106060062 [Biomphalaria glabrata]	gi|908423735|ref|XP_013073265.1|	6e-90	86.45	155	PREDICTED: uncharacterized protein LOC106060062	1	5.39e-90	0.9	PREDICTED: Biomphalaria glabrata uncharacterized LOC106050693 (LOC106050693), mRNA	gi|908497998|ref|XM_013205717.1|	0	93.79	467
evglcl|G0WVJSS01A1DIU	426	142	PREDICTED: formin-like protein 2 isoform X3 [Biomphalaria glabrata]	gi|908499859|ref|XP_013061847.1|	5e-67	76.76	142	formin 2 isoform X3	1	3.46e-67	0.8	PREDICTED: Biomphalaria glabrata extensin-like (LOC106051226), transcript variant X4, mRNA	gi|908499861|ref|XM_013206394.1|	0	98.11	424															mobidb-lite (MOBIDB_LITE); mobidb-lite (MOBIDB_LITE)
evglcl|G0WVJSS01A1DK1	315	105	PREDICTED: glycerophosphocholine phosphodiesterase GPCPD1-like isoform X2 [Biomphalaria glabrata]	gi|908447549|ref|XP_013081162.1|	8e-63	96.12	103	glycerophosphocholine phosphodiesterase GPCPD1-like isoform X2; glycerophosphodiester phosphodiesterase family protein	1	6.88e-63	0.97	PREDICTED: Biomphalaria glabrata glycerophosphocholine phosphodiesterase GPCPD1-like (LOC106066638), transcript variant X2, mRNA	gi|908447548|ref|XM_013225708.1|	4e-153	98.1	316	PREDICTED: putative glycerophosphocholine phosphodiesterase GPCPD1 homolog T05H10.7-like [Aplysia californica]	2e-20	46.59	88									P:lipid metabolic process; P:single-organism cellular process; F:phosphoric diester hydrolase activity		IPR017946 (G3DSA:3.20.20.GENE3D); IPR030395 (PFAM); PTHR22958 (PANTHER); IPR030395 (PROSITE_PROFILES); IPR017946 (SUPERFAMILY)
evglcl|G0WVJSS01A1DKR	339	112	PREDICTED: ubiquitin carboxyl-terminal hydrolase 7-like [Biomphalaria glabrata]	gi|908400549|ref|XP_013066181.1|	2e-63	98.2	111	ubiquitin carboxyl-terminal hydrolase 7-like	1	2.06e-63	0.99	PREDICTED: Biomphalaria glabrata ubiquitin carboxyl-terminal hydrolase 7-like (LOC106054731), mRNA	gi|908400548|ref|XM_013210727.1|	1e-168	98.82	339													P:protein deubiquitination; F:thiol-dependent ubiquitinyl hydrolase activity; P:ubiquitin-dependent protein catabolic process	FoxO signaling pathway	IPR029346 (PFAM)
evglcl|G0WVJSS01A1DS1	279	92	PREDICTED: uncharacterized protein LOC106058394 [Biomphalaria glabrata]	gi|908419882|ref|XP_013071270.1|	9e-39	83.12	77	PREDICTED: uncharacterized protein LOC106058394	1	8.47e-39	0.93	PREDICTED: Biomphalaria glabrata collectin-10-like (LOC106060622), mRNA	gi|908425882|ref|XM_013218576.1|	1e-102	93.73	255									FC859533_5	2e-17	48.15	81			cd00037 (CDD); IPR016187 (SUPERFAMILY)
evglcl|G0WVJSS01A1DY7	354	117							0	0	0	PREDICTED: Biomphalaria glabrata extensin-like (LOC106051226), transcript variant X4, mRNA	gi|908499861|ref|XM_013206394.1|	3e-169	97.46	355
evglcl|G0WVJSS01A1DYL	498	166	PREDICTED: uncharacterized protein LOC106073507 isoform X3 [Biomphalaria glabrata]	gi|908473983|ref|XP_013089538.1|	8e-97	84.94	166	PREDICTED: uncharacterized protein LOC106073507 isoform X3	1	7.52e-97	0.91	PREDICTED: Biomphalaria glabrata uncharacterized LOC106051780 (LOC106051780), mRNA	gi|908501513|ref|XM_013206985.1|	0	93.99	466															mobidb-lite (MOBIDB_LITE); mobidb-lite (MOBIDB_LITE)
evglcl|G0WVJSS01A1DZD	450	149	PREDICTED: uncharacterized protein LOC106055647 isoform X1 [Biomphalaria glabrata]	gi|908412622|ref|XP_013067452.1|	3e-55	73.1	145	PREDICTED: uncharacterized protein LOC106055647 isoform X1	1	2.41e-55	0.77	PREDICTED: Biomphalaria glabrata uncharacterized LOC106055647 (LOC106055647), transcript variant X4, mRNA	gi|908412627|ref|XM_013212001.1|	4e-154	90.02	451
evglcl|G0WVJSS01A1DZW	351	116	PREDICTED: uncharacterized protein LOC106079458 isoform X2 [Biomphalaria glabrata]	gi|908493093|ref|XP_013096081.1|	8e-37	92.78	97	PREDICTED: uncharacterized protein LOC106079458 isoform X2	1	6.97e-37	0.95	PREDICTED: Biomphalaria glabrata uncharacterized LOC106079458 (LOC106079458), transcript variant X3, mRNA	gi|908493092|ref|XM_013240627.1|	3e-159	96.02	352															mobidb-lite (MOBIDB_LITE); mobidb-lite (MOBIDB_LITE); mobidb-lite (MOBIDB_LITE)
evglcl|G0WVJSS01A1E0E	444	148	PREDICTED: nucleolar protein 6-like isoform X2 [Biomphalaria glabrata]	gi|908405458|ref|XP_013088469.1|	6e-91	97.3	148	nucleolar 6-like isoform X2; nucleolar protein 6	1	3.85e-91	0.98	PREDICTED: Biomphalaria glabrata nucleolar protein 6-like (LOC106072609), transcript variant X2, mRNA	gi|908405457|ref|XM_013233015.1|	0	98.2	444													C:nuclear lumen; C:intracellular non-membrane-bounded organelle; C:macromolecular complex	Ribosome biogenesis in eukaryotes	IPR005554 (PFAM); IPR005554 (PANTHER)
evglcl|G0WVJSS01A1E8J	318	106	PREDICTED: uncharacterized protein LOC106052907 [Biomphalaria glabrata]	gi|908505448|ref|XP_013063824.1|	5e-40	89.29	84	PREDICTED: uncharacterized protein LOC106052907	1	3.31e-40	0.92	PREDICTED: Biomphalaria glabrata uncharacterized LOC106052907 (LOC106052907), mRNA	gi|908505447|ref|XM_013208370.1|	2e-130	93.71	318
evglcl|G0WVJSS01A1EBI	381	126	PREDICTED: uncharacterized protein LOC106058120 [Biomphalaria glabrata]	gi|908419239|ref|XP_013070945.1|	3e-50	80.56	108	PREDICTED: uncharacterized protein LOC106058120	1	2.72e-50	0.86	PREDICTED: Biomphalaria glabrata uncharacterized LOC106058120 (LOC106058120), mRNA	gi|908419238|ref|XM_013215491.1|	0	97.39	383
evglcl|G0WVJSS01A1F27	459	153	PREDICTED: ubiquilin-like [Biomphalaria glabrata]	gi|908448094|ref|XP_013081328.1|	3e-41	97.22	108	PREDICTED: ubiquilin-like; copper oxidase	1	2.72e-41	1	PREDICTED: Biomphalaria glabrata ubiquilin-like (LOC106066790), mRNA	gi|908448093|ref|XM_013225874.1|	0	96.29	458													F:transcription factor activity, sequence-specific DNA binding; P:regulation of transcription, DNA-templated		mobidb-lite (MOBIDB_LITE)
evglcl|G0WVJSS01A1F5I	516	172	PREDICTED: glucose dehydrogenase [FAD, quinone]-like [Biomphalaria glabrata]	gi|908406609|ref|XP_013093671.1|	3e-118	97.67	172	glucose dehydrogenase [ quinone]-like	1	2.07e-118	0.98	PREDICTED: Biomphalaria glabrata glucose dehydrogenase [FAD, quinone]-like (LOC106077470), mRNA	gi|908406608|ref|XM_013238217.1|	0	97.29	516	Glucose dehydrogenase [acceptor] [Crassostrea gigas]	3e-16	32.04	181											IPR007867 (PFAM); G3DSA:3.30.560.10 (GENE3D); IPR023753 (G3DSA:3.50.50.GENE3D); PTHR11552:SF182 (PANTHER); PTHR11552 (PANTHER); SSF54373 (SUPERFAMILY)
evglcl|G0WVJSS01A1F6V	438	146	PREDICTED: LOW QUALITY PROTEIN: uncharacterized protein LOC106073546 [Biomphalaria glabrata]	gi|908474124|ref|XP_013089592.1|	3e-47	97.5	80	PREDICTED: LOW QUALITY PROTEIN: uncharacterized protein LOC106073546; bactericidal permeability-increasing	1	2.52e-47	1	Biomphalaria glabrata uncharacterized LOC106073546 (LOC106073546), mRNA	gi|910749456|ref|NM_001311300.1|	0	97.49	439	BgLBP/BPI1 [Biomphalaria glabrata]	2e-74	96.3	81									F:lipid binding		G3DSA:3.15.10.10 (GENE3D); IPR017943 (SUPERFAMILY)	97.49	Eukaryota	Metazoa	n	n	Mollusca	n	n	Gastropoda	n	n	n	n	Planorboidea	Planorbidae	n	n	n
evglcl|G0WVJSS01A1F73	468	156	PREDICTED: CD166 antigen homolog A-like isoform X1 [Biomphalaria glabrata]	gi|908415556|ref|XP_013069005.1|	2e-45	55.84	154	CD166 antigen homolog A-like isoform X1	1	1.41e-45	0.72	PREDICTED: Biomphalaria glabrata uncharacterized LOC106058167 (LOC106058167), ncRNA	gi|908419351|ref|XR_001215987.1|	5e-89	96.57	204															IPR013162 (PFAM); IPR013783 (G3DSA:2.60.40.GENE3D); IPR013783 (G3DSA:2.60.40.GENE3D); PTHR23277 (PANTHER); PTHR23277:SF83 (PANTHER); IPR007110 (PROSITE_PROFILES); IPR007110 (SUPERFAMILY); IPR007110 (SUPERFAMILY)
evglcl|G0WVJSS01A1FCN	498	165	ribosomal protein s3a, partial [Biomphalaria glabrata]	gi|577029941|gb|AHH81805.1|	6e-111	98.77	163	ribosomal partial; ribosomal protein partial; 40s ribosomal protein s3a	1	5.42e-111	1	PREDICTED: Biomphalaria glabrata 40S ribosomal protein S3a (LOC106053497), mRNA	gi|908408237|ref|XM_013209061.1|	0	98.79	496													C:cytosolic small ribosomal subunit; P:rRNA processing; P:translational initiation; C:nucleolus; C:nucleoplasm; F:poly(A) RNA binding; P:viral transcription; F:protein binding; P:SRP-dependent cotranslational protein targeting to membrane; C:extracellular exosome; C:focal adhesion; P:nuclear-transcribed mRNA catabolic process, nonsense-mediated decay; F:structural constituent of ribosome; P:negat…	Ribosome	IPR001593 (SMART); IPR001593 (PFAM); IPR001593 (PTHR11830:PANTHER); PTHR11830 (PANTHER); IPR018281 (PROSITE_PATTERNS)	98.79	Eukaryota	Metazoa	n	n	Mollusca	n	n	Gastropoda	n	n	n	n	Planorboidea	Planorbidae	n	n	n
evglcl|G0WVJSS01A1FCU	417	138	PREDICTED: ankyrin repeat and SAM domain-containing protein 3-like [Biomphalaria glabrata]	gi|908463234|ref|XP_013086127.1|	7e-75	96.8	125	ankyrin repeat and SAM domain-containing 3-like	1	6.35e-75	0.96	PREDICTED: Biomphalaria glabrata ankyrin repeat and SAM domain-containing protein 3-like (LOC106070715), mRNA	gi|908463233|ref|XM_013230673.1|	0	96.14	415															mobidb-lite (MOBIDB_LITE)
evglcl|G0WVJSS01A1FCW	477	159	PREDICTED: putative uncharacterized protein DDB_G0290521 [Biomphalaria glabrata]	gi|908431781|ref|XP_013076102.1|	1e-23	81.08	74	PREDICTED: putative uncharacterized protein DDB_G0290521	1	9.9e-24	0.87	PREDICTED: Biomphalaria glabrata putative uncharacterized protein DDB_G0290521 (LOC106062388), mRNA	gi|908431780|ref|XM_013220648.1|	6e-113	89.32	337															mobidb-lite (MOBIDB_LITE)
evglcl|G0WVJSS01A1FDB	444	147	PREDICTED: CD109 antigen-like [Biomphalaria glabrata]	gi|908419922|ref|XP_013071291.1|	9e-74	89.05	137	CD109 antigen-like; cd109 antigen-like	1	8.47e-74	0.91	PREDICTED: Biomphalaria glabrata CD109 antigen-like (LOC106058415), mRNA	gi|908419921|ref|XM_013215837.1|	0	98.41	441	PREDICTED: CD109 antigen-like [Aplysia californica]	1e-21	44.68	94									C:extracellular region		IPR002890 (PFAM); PTHR11412 (PANTHER); PTHR11412:SF118 (PANTHER)
evglcl|G0WVJSS01A1FJI	459	153	PREDICTED: golgin subfamily B member 1-like isoform X1 [Biomphalaria glabrata]	gi|908460376|ref|XP_013085197.1|	1e-80	96.95	131	golgin subfamily B member 1-like isoform X1; 1-phosphatidylinositol -bisphosphate phosphodiesterase classes i and ii- partial	1	6.23e-81	0.98	PREDICTED: Biomphalaria glabrata golgin subfamily B member 1-like (LOC106069961), transcript variant X2, mRNA	gi|908460379|ref|XM_013229744.1|	0	98.69	458													P:single-organism process; F:hydrolase activity		Coil (COILS); G3DSA:1.20.1230.10 (GENE3D); IPR014815 (PFAM); mobidb-lite (MOBIDB_LITE); SSF69989 (SUPERFAMILY)
evglcl|G0WVJSS01A1FO2	459	152	PREDICTED: uncharacterized protein LOC106065797 isoform X1 [Biomphalaria glabrata]	gi|908444445|ref|XP_013080153.1|	1e-40	67.29	107	PREDICTED: uncharacterized protein LOC106065797 isoform X1	1	1.28e-40	0.74	PREDICTED: Biomphalaria glabrata uncharacterized LOC106065797 (LOC106065797), transcript variant X2, mRNA	gi|908444449|ref|XM_013224700.1|	1e-99	83.06	425															mobidb-lite (MOBIDB_LITE)
evglcl|G0WVJSS01A1FU2	318	105	PREDICTED: peptidoglycan-recognition protein SC2-like [Biomphalaria glabrata]	gi|908407769|ref|XP_013062465.1|	9e-37	98.41	63	peptidoglycan-recognition SC2-like; peptidoglycan-recognition protein sc2-like	1	8.63e-37	0.98	PREDICTED: Biomphalaria glabrata peptidoglycan-recognition protein SC2-like (LOC106051807), mRNA	gi|908407768|ref|XM_013207011.1|	5e-147	96.86	318	peptidoglycan recognition protein short form [Biomphalaria glabrata]	2e-29	71.43	63									F:zinc ion binding; P:innate immune response; P:peptidoglycan catabolic process; F:N-acetylmuramoyl-L-alanine amidase activity		IPR006619 (SMART); IPR002502 (PFAM); IPR002502 (G3DSA:3.40.80.GENE3D); PTHR11022:SF49 (PANTHER); IPR015510 (PANTHER); IPR002502 (CDD); IPR002502 (SUPERFAMILY)	96.61	Eukaryota	Metazoa	n	n	Mollusca	n	n	Gastropoda	n	n	n	n	Planorboidea	Planorbidae	n	n	n
evglcl|G0WVJSS01A1FUD	501	167	uncharacterized LOC106073546 precursor [Biomphalaria glabrata]	gi|910749457|ref|NP_001298229.1|	1e-84	96.99	133	uncharacterized LOC106073546 precursor; bactericidal permeability-increasing	1	6.35e-85	0.98	PREDICTED: Biomphalaria glabrata uncharacterized LOC106073546 (LOC106073546), mRNA	gi|908474123|ref|XM_013234138.1|	0	97.6	499	BgLBP/BPI1 [Biomphalaria glabrata]	2e-79	96.99	133									F:lipid binding		G3DSA:3.15.10.10 (GENE3D); mobidb-lite (MOBIDB_LITE); IPR030181 (PTHR10504:PANTHER); IPR032942 (PANTHER); IPR017943 (SUPERFAMILY)	97.6	Eukaryota	Metazoa	n	n	Mollusca	n	n	Gastropoda	n	n	n	n	Planorboidea	Planorbidae	n	n	n
evglcl|G0WVJSS01A1FYP	357	119	PREDICTED: uncharacterized protein LOC106051084 [Biomphalaria glabrata]	gi|908499375|ref|XP_013061672.1|	1e-66	90.83	120	PREDICTED: uncharacterized protein LOC106051084	1	1.07e-66	0.95	PREDICTED: Biomphalaria glabrata uncharacterized LOC106051084 (LOC106051084), mRNA	gi|908499374|ref|XM_013206218.1|	4e-173	97.78	360															mobidb-lite (MOBIDB_LITE)
evglcl|G0WVJSS01A1FZ3	315	105	PREDICTED: urease accessory protein D-like [Biomphalaria glabrata]	gi|908508197|ref|XP_013064697.1|	8e-46	100	75	urease accessory D-like	1	7.41e-46	1	PREDICTED: Biomphalaria glabrata urease accessory protein D-like (LOC106053655), mRNA	gi|908508196|ref|XM_013209243.1|	5e-147	97.14	315															IPR002669 (PFAM); PTHR33643 (PANTHER); PTHR33643:SF2 (PANTHER)
evglcl|G0WVJSS01A1G1T	507	169	PREDICTED: uncharacterized protein LOC106070009, partial [Biomphalaria glabrata]	gi|908460595|ref|XP_013085267.1|	1e-40	61.82	110	PREDICTED: uncharacterized protein LOC106070009, partial; diuretic hormone receptor-like isoform x1	1	1.34e-40	0.74	PREDICTED: Biomphalaria glabrata corticotropin-releasing factor receptor 2-like (LOC106075219), partial mRNA	gi|908479897|ref|XM_013236161.1|	2e-19	100	58									ES747499_3	3e-59	57.32	164	P:signal transduction		IPR001879 (SMART); IPR000832 (PFAM); IPR001879 (PFAM); IPR001879 (PROSITE_PROFILES); SSF111418 (SUPERFAMILY)
evglcl|G0WVJSS01A1GAM	342	114	PREDICTED: cell adhesion molecule-related/down-regulated by oncogenes-like [Biomphalaria glabrata]	gi|908425060|ref|XP_013073738.1|	3e-76	97.37	114	cell adhesion molecule-related down-regulated by oncogenes-like	1	2.55e-76	0.99	PREDICTED: Biomphalaria glabrata cell adhesion molecule-related/down-regulated by oncogenes-like (LOC106060412), transcript variant X9, mRNA	gi|908425082|ref|XM_013218293.1|	3e-164	97.66	342														Hedgehog signaling pathway	IPR013783 (G3DSA:2.60.40.GENE3D); IPR007110 (PROSITE_PROFILES); IPR007110 (SUPERFAMILY)
evglcl|G0WVJSS01A1GB2	393	131	hypothetical protein A3Q56_00717 [Intoshia linei]	gi|1026923381|gb|OAF71501.1|	0.0002	46.43	56	PREDICTED: uncharacterized protein LOC106170487	1	0.0766	0.54
evglcl|G0WVJSS01A1GBV	462	153	PREDICTED: protein PRQFV-amide-like [Biomphalaria glabrata]	gi|908408726|ref|XP_013065371.1|	9e-89	92.16	153	PREDICTED: protein PRQFV-amide-like	1	8.53e-89	0.94	PREDICTED: Biomphalaria glabrata protein PRQFV-amide-like (LOC106054159), transcript variant X2, mRNA	gi|908408727|ref|XM_013209918.1|	0	95.68	463	Bg_PRQFVamide	8e-93	92.16	153	Bg_PRQFVamide	1e-93	91.5	153
evglcl|G0WVJSS01A1GM1	402	133							0	0	0																				IPR013783 (G3DSA:2.60.40.GENE3D)
evglcl|G0WVJSS01A1GOG	369	122							0	0	0	PREDICTED: Biomphalaria glabrata junction-mediating and -regulatory protein-like (LOC106053148), transcript variant X3, misc_RNA	gi|908506197|ref|XR_001215200.1|	5e-153	94.04	369															mobidb-lite (MOBIDB_LITE)
evglcl|G0WVJSS01A1GQY	393	130	PREDICTED: glutathione S-transferase 1-like [Aplysia californica]	gi|871249835|ref|XP_012941092.1|	1e-33	49.19	124	glutathione S-transferase 1-like	1	1e-33	0.7	PREDICTED: Poecilia reticulata inositol polyphosphate-4-phosphatase type I A (inpp4a), mRNA	gi|1039383018|ref|XM_008434669.2|	0.006	100	28															IPR004046 (PFAM); IPR010987 (G3DSA:1.20.1050.GENE3D); IPR010987 (SUPERFAMILY)
evglcl|G0WVJSS01A1GRZ	357	118							0	0	0																				Coil (COILS)
evglcl|G0WVJSS01A1GT9	423	140	PREDICTED: isochorismatase domain-containing protein 2, mitochondrial-like [Biomphalaria glabrata]	gi|908409370|ref|XP_013065711.1|	2e-74	90.4	125	isochorismatase domain-containing mitochondrial-like	1	1.44e-74	0.92	PREDICTED: Biomphalaria glabrata isochorismatase domain-containing protein 2, mitochondrial-like (LOC106054417), mRNA	gi|908409369|ref|XM_013210257.1|	0	98.59	425															IPR000868 (G3DSA:3.40.50.GENE3D); IPR000868 (PFAM); PTHR14119:SF12 (PANTHER); PTHR14119 (PANTHER); IPR000868 (SUPERFAMILY)
evglcl|G0WVJSS01A1H30	384	127							0	0	0	PREDICTED: Biomphalaria glabrata uncharacterized LOC106080011 (LOC106080011), mRNA	gi|908494966|ref|XM_013241290.1|	1e-169	95.31	384
evglcl|G0WVJSS01A1H32	345	114	PREDICTED: U3 small nucleolar RNA-associated protein 14 homolog B-like isoform X1 [Biomphalaria glabrata]	gi|908423363|ref|XP_013073067.1|	9e-54	96.43	112	U3 small nucleolar RNA-associated 14 homolog B-like isoform X1	1	8.31e-54	0.97	PREDICTED: Biomphalaria glabrata U3 small nucleolar RNA-associated protein 14 homolog B-like (LOC106059913), transcript variant X2, mRNA	gi|908423364|ref|XM_013217614.1|	4e-163	97.39	345															mobidb-lite (MOBIDB_LITE)
evglcl|G0WVJSS01A1HFY	441	147	PREDICTED: carbohydrate sulfotransferase 15-like [Biomphalaria glabrata]	gi|908450706|ref|XP_013082202.1|	5e-59	88.89	108	carbohydrate sulfotransferase 15-like	1	4.33e-59	0.91	PREDICTED: Biomphalaria glabrata carbohydrate sulfotransferase 15-like (LOC106067553), mRNA	gi|908450705|ref|XM_013226748.1|	3e-135	97.57	288														Glycosaminoglycan biosynthesis - chondroitin sulfate / dermatan sulfate	IPR027417 (G3DSA:3.40.50.GENE3D); IPR000863 (PFAM); PTHR15723 (PANTHER); IPR027417 (SUPERFAMILY)	97.56	Eukaryota	Metazoa	n	n	Mollusca	n	n	Gastropoda	n	n	n	n	Planorboidea	Planorbidae	n	n	n
evglcl|G0WVJSS01A1HMZ	378	125	PREDICTED: F-box only protein 36-like isoform X1 [Biomphalaria glabrata]	gi|908412806|ref|XP_013067548.1|	4e-53	97.73	88	F-box only 36-like isoform X1	1	3.54e-53	0.97	PREDICTED: Biomphalaria glabrata F-box only protein 36-like (LOC106055705), transcript variant X1, mRNA	gi|908412805|ref|XM_013212094.1|	3e-170	95.58	385															IPR001810 (PFAM); G3DSA:1.20.1280.50 (GENE3D); IPR001810 (PROSITE_PROFILES); IPR001810 (SUPERFAMILY)
evglcl|G0WVJSS01A1HU0	306	101	PREDICTED: uncharacterized protein LOC106071610 [Biomphalaria glabrata]	gi|908466864|ref|XP_013087207.1|	4e-21	94.23	52	PREDICTED: uncharacterized protein LOC106071610	1	3.76e-21	0.94	PREDICTED: Biomphalaria glabrata uncharacterized LOC106071610 (LOC106071610), mRNA	gi|908466863|ref|XM_013231753.1|	6e-116	92.16	306
evglcl|G0WVJSS01A1I3N	306	101	PREDICTED: uncharacterized protein LOC106075041 [Biomphalaria glabrata]	gi|908406079|ref|XP_013091418.1|	1e-45	80.19	106	PREDICTED: uncharacterized protein LOC106075041	1	1.15e-45	0.83	PREDICTED: Biomphalaria glabrata uncharacterized LOC106075041 (LOC106075041), mRNA	gi|908406078|ref|XM_013235964.1|	8e-115	91.56	308															mobidb-lite (MOBIDB_LITE)
evglcl|G0WVJSS01A1I7D	450	150	uncharacterized LOC106073546 precursor [Biomphalaria glabrata]	gi|910749457|ref|NP_001298229.1|	6e-91	94.48	145	uncharacterized LOC106073546 precursor; bactericidal permeability-increasing	1	5.41e-91	0.97	Biomphalaria glabrata uncharacterized LOC106073546 (LOC106073546), mRNA	gi|910749456|ref|NM_001311300.1|	0	96.67	451	BgLBP/BPI1 [Biomphalaria glabrata]	5e-95	94.48	145									F:lipid binding		G3DSA:3.15.10.10 (GENE3D); IPR030181 (PTHR10504:PANTHER); IPR032942 (PANTHER); IPR017943 (SUPERFAMILY)	96.67	Eukaryota	Metazoa	n	n	Mollusca	n	n	Gastropoda	n	n	n	n	Planorboidea	Planorbidae	n	n	n
evglcl|G0WVJSS01A1IE0	504	168	PREDICTED: uncharacterized protein LOC106057807 [Biomphalaria glabrata]	gi|908401490|ref|XP_013070584.1|	7e-97	95.89	146	PREDICTED: uncharacterized protein LOC106057807	1	6.33e-97	0.97	PREDICTED: Biomphalaria glabrata uncharacterized LOC106057807 (LOC106057807), mRNA	gi|908401489|ref|XM_013215130.1|	0	97.97	444
evglcl|G0WVJSS01A1IEO	441	147	PREDICTED: scaffold attachment factor B2-like [Biomphalaria glabrata]	gi|908476104|ref|XP_013090286.1|	2e-90	98.64	147	scaffold attachment factor B2-like	1	2.03e-90	0.98	PREDICTED: Biomphalaria glabrata scaffold attachment factor B2-like (LOC106074107), mRNA	gi|908476103|ref|XM_013234832.1|	0	99.09	441															mobidb-lite (MOBIDB_LITE)
evglcl|G0WVJSS01A1IJ9	444	147	PREDICTED: uncharacterized protein LOC106075115 [Biomphalaria glabrata]	gi|908479564|ref|XP_013091485.1|	1e-90	94.33	141	PREDICTED: uncharacterized protein LOC106075115	1	1.18e-90	0.97	PREDICTED: Biomphalaria glabrata uncharacterized LOC106075115 (LOC106075115), mRNA	gi|908479563|ref|XM_013236031.1|	0	97.75	444															mobidb-lite (MOBIDB_LITE)
evglcl|G0WVJSS01A1INY	429	142	PREDICTED: protein kinase C-like 2 isoform X2 [Biomphalaria glabrata]	gi|908492095|ref|XP_013095735.1|	9e-89	98.48	132	kinase C-like 2 isoform X2; rac serine threonine-protein kinase	1	5.52e-89	0.98	PREDICTED: Biomphalaria glabrata protein kinase C-like 2 (LOC106079139), transcript variant X2, mRNA	gi|908492094|ref|XM_013240281.1|	0	97.98	397	PREDICTED: G protein-coupled receptor kinase 5-like isoform X2 [Aplysia californica]	1e-15	29.84	124									C:membrane; C:cytosol; C:neuronal cell body; P:peptidyl-serine phosphorylation; F:binding; C:neuron projection; F:calcium-dependent protein kinase C activity		G3DSA:1.10.510.10 (GENE3D); IPR000719 (PFAM); PTHR24351 (PANTHER); IPR000719 (PROSITE_PROFILES); IPR011009 (SUPERFAMILY)
evglcl|G0WVJSS01A1IP8	354	117						acyl- synthetase	19	7.8	0.4974
evglcl|G0WVJSS01A1J27	498	166	PREDICTED: uncharacterized protein LOC106051849 isoform X2 [Biomphalaria glabrata]	gi|908501681|ref|XP_013062513.1|	7e-83	82.25	169	PREDICTED: uncharacterized protein LOC106051849 isoform X2	1	4.31e-83	0.86	PREDICTED: Biomphalaria glabrata uncharacterized LOC106051849 (LOC106051849), transcript variant X2, mRNA	gi|908501680|ref|XM_013207059.1|	0	90.28	504															mobidb-lite (MOBIDB_LITE)
evglcl|G0WVJSS01A1J5O	339	112							0	0	0	PREDICTED: Biomphalaria glabrata titin-like (LOC106078342), transcript variant X1, mRNA	gi|908488874|ref|XM_013239194.1|	6e-117	90.61	330
evglcl|G0WVJSS01A1J6K	474	158	PREDICTED: neurogenic locus Notch protein-like isoform X2 [Biomphalaria glabrata]	gi|908495303|ref|XP_013096863.1|	2e-96	96.2	158	neurogenic locus Notch -like isoform X2	1	2.14e-96	0.97	PREDICTED: Biomphalaria glabrata neurogenic locus Notch protein-like (LOC106080097), transcript variant X2, mRNA	gi|908495302|ref|XM_013241409.1|	0	97.05	474									EV822555_3	1e-22	97.83	46			IPR008197 (SMART); IPR008197 (G3DSA:4.10.75.GENE3D); IPR008197 (PFAM); IPR008197 (PROSITE_PROFILES); IPR008197 (SUPERFAMILY)
evglcl|G0WVJSS01A1J86	495	165	elongation factor 1-alpha-like isoform X1, partial [Biomphalaria glabrata]	gi|577029857|gb|AHH81763.1|	1e-66	98.06	103	elongation factor 1-alpha-like isoform partial	1	1.09e-66	1	PREDICTED: Biomphalaria glabrata elongation factor 1-alpha (LOC106055588), mRNA	gi|908412430|ref|XM_013211894.1|	0	97.17	495	elongation factor 1-alpha-like isoform X1, partial [Biomphalaria glabrata]	5e-70	98.06	103									F:protein kinase binding; C:myelin sheath; P:regulation of transcription, DNA-templated; C:nucleolus; F:tRNA binding; P:translational elongation; C:eukaryotic translation elongation factor 1 complex; F:poly(A) RNA binding; P:regulation of chaperone-mediated autophagy; F:GTP binding; C:extracellular space; C:cytoplasmic side of lysosomal membrane; C:extracellular exosome; F:translation elongation …	RNA transport	IPR004160 (PFAM); G3DSA:2.40.30.10 (GENE3D); PTHR23115 (PANTHER); PTHR23115:SF218 (PANTHER); cd03705 (CDD); IPR009001 (SUPERFAMILY)	98.28	Eukaryota	Metazoa	n	n	Mollusca	n	n	Gastropoda	n	n	n	n	Planorboidea	Planorbidae	n	n	n
evglcl|G0WVJSS01A1JBE	345	114	PREDICTED: uncharacterized protein LOC106065782 isoform X4 [Biomphalaria glabrata]	gi|908403693|ref|XP_013080161.1|	3e-65	95.45	110	PREDICTED: uncharacterized protein LOC106065782 isoform X4	1	2.64e-65	0.97	PREDICTED: Biomphalaria glabrata uncharacterized LOC106065782 (LOC106065782), transcript variant X4, mRNA	gi|908403692|ref|XM_013224707.1|	2e-170	98.55	345															mobidb-lite (MOBIDB_LITE)
evglcl|G0WVJSS01A1JBZ	474	157	uncharacterized LOC106073546 precursor [Biomphalaria glabrata]	gi|910749457|ref|NP_001298229.1|	5e-96	95.54	157	uncharacterized LOC106073546 precursor; lipopolysaccharide-binding isoform x2	1	4.93e-96	0.96	Biomphalaria glabrata uncharacterized LOC106073546 (LOC106073546), mRNA	gi|910749456|ref|NM_001311300.1|	0	95.36	474	BgLBP/BPI1 [Biomphalaria glabrata]	4e-77	89.17	157									F:lipid binding		G3DSA:3.15.20.10 (GENE3D); IPR001124 (PFAM); IPR017943 (SUPERFAMILY)	95.36	Eukaryota	Metazoa	n	n	Mollusca	n	n	Gastropoda	n	n	n	n	Planorboidea	Planorbidae	n	n	n
evglcl|G0WVJSS01A1JG8	510	170	PREDICTED: low-density lipoprotein receptor-like isoform X1 [Biomphalaria glabrata]	gi|908421151|ref|XP_013071929.1|	5e-38	46.1	154	low-density lipo receptor-like isoform X1; low-density lipoprotein receptor-related protein 2	1	4.9e-38	0.61	PREDICTED: Biomphalaria glabrata low-density lipoprotein receptor-related protein 1-like (LOC106052682), mRNA	gi|908504703|ref|XM_013208113.1|	0	96.72	396	PREDICTED: low-density lipoprotein receptor-related protein 2-like [Aplysia californica]	6e-16	36.5	137					ES491515_2	7e-12	41.27	126	C:intracellular membrane-bounded organelle; C:endomembrane system; P:cardiovascular system development; P:animal organ development; C:cytoplasmic part; C:membrane part; C:whole membrane	Alzheimer's disease	IPR002172 (PRINTS); IPR002172 (SMART); IPR002172 (G3DSA:4.10.400.GENE3D); IPR002172 (PFAM); IPR002172 (G3DSA:4.10.400.GENE3D); IPR002172 (G3DSA:4.10.400.GENE3D); PTHR12106 (PANTHER); PTHR12106:SF38 (PANTHER); IPR023415 (PROSITE_PATTERNS); IPR023415 (PROSITE_PATTERNS); IPR002172 (PROSITE_PROFILES); IPR002172 (PROSITE_PROFILES); IPR002172 (PROSITE_PROFILES); cd00112 (CDD); cd00112 (CDD); cd00112 (C…
evglcl|G0WVJSS01A1JQT	390	129	PREDICTED: flocculation protein FLO11-like isoform X2 [Biomphalaria glabrata]	gi|908495380|ref|XP_013096892.1|	3e-67	95.61	114	flocculation FLO11-like isoform X2	1	2.99e-67	0.98	PREDICTED: Biomphalaria glabrata flocculation protein FLO11-like (LOC106080121), transcript variant X2, mRNA	gi|908495379|ref|XM_013241438.1|	0	96.92	390
evglcl|G0WVJSS01A1JR1	522	174	PREDICTED: uncharacterized protein LOC106069641 [Biomphalaria glabrata]	gi|908459113|ref|XP_013084792.1|	5e-115	96.57	175	fibrinogen-related 1 precursor	20	4.2e-115	0.5425	PREDICTED: Biomphalaria glabrata uncharacterized LOC106069641 (LOC106069641), mRNA	gi|908459112|ref|XM_013229338.1|	0	96.76	525
evglcl|G0WVJSS01A1JSB	498	166	PREDICTED: uncharacterized protein LOC106061094 [Biomphalaria glabrata]	gi|908427394|ref|XP_013074611.1|	3e-109	95.18	166	PREDICTED: uncharacterized protein LOC106061094	1	2.77e-109	0.96	PREDICTED: Biomphalaria glabrata uncharacterized LOC106061094 (LOC106061094), mRNA	gi|908427393|ref|XM_013219157.1|	0	97.79	498															IPR002999 (PFAM); G3DSA:2.30.30.140 (GENE3D); IPR002999 (PROSITE_PROFILES); cd04508 (CDD)
evglcl|G0WVJSS01A1JT1	429	143	uncharacterized LOC106073546 precursor [Biomphalaria glabrata]	gi|910749457|ref|NP_001298229.1|	1e-65	86.03	136	uncharacterized LOC106073546 precursor; uncharacterized loc106073546 precursor	1	6.69e-66	0.89	PREDICTED: Biomphalaria glabrata uncharacterized LOC106073546 (LOC106073546), mRNA	gi|908474123|ref|XM_013234138.1|	0	94.42	430	BgLBP/BPI1 [Biomphalaria glabrata]	9e-70	86.03	136									F:lipid binding		G3DSA:3.15.10.10 (GENE3D); IPR017943 (SUPERFAMILY)	94.42	Eukaryota	Metazoa	n	n	Mollusca	n	n	Gastropoda	n	n	n	n	Planorboidea	Planorbidae	n	n	n
evglcl|G0WVJSS01A1JVQ	492	164	PREDICTED: uncharacterized protein LOC106063597 [Biomphalaria glabrata]	gi|908435757|ref|XP_013077458.1|	5e-92	95.51	156	PREDICTED: uncharacterized protein LOC106063597	1	4.15e-92	0.95	PREDICTED: Biomphalaria glabrata uncharacterized LOC106063597 (LOC106063597), mRNA	gi|908435756|ref|XM_013222004.1|	0	96.96	493
evglcl|G0WVJSS01A1K8O	510	170							0	0	0	PREDICTED: Biomphalaria glabrata uncharacterized LOC106076093 (LOC106076093), ncRNA	gi|908482322|ref|XR_001219286.1|	2e-92	97.1	207															Coil (COILS); mobidb-lite (MOBIDB_LITE)
evglcl|G0WVJSS01A1KO7	483	161						WD domain-containing	14	0.61	0.4721	PREDICTED: Biomphalaria glabrata holotricin-3-like (LOC106072653), mRNA	gi|908470980|ref|XM_013233073.1|	1e-169	90.24	492
evglcl|G0WVJSS01A1KVE	393	130	PREDICTED: uncharacterized protein LOC106061295 [Biomphalaria glabrata]	gi|908428004|ref|XP_013074827.1|	1e-07	46.15	78	PREDICTED: uncharacterized protein LOC106061295	1	1.03e-07	0.6
evglcl|G0WVJSS01A1L5R	444	148	PREDICTED: very low-density lipoprotein receptor-like, partial [Biomphalaria glabrata]	gi|908498368|ref|XP_013061310.1|	2e-27	46.34	123	very low-density lipo receptor- partial	1	1.38e-27	0.65	PREDICTED: Biomphalaria glabrata low-density lipoprotein receptor-related protein 4-like (LOC106061522), transcript variant X1, misc_RNA	gi|908428880|ref|XR_001216642.1|	0	97.75	444	PREDICTED: SCO-spondin-like [Aplysia californica]	6e-18	40	135					DY402972_3	3e-14	44.19	86		Alzheimer's disease	IPR002172 (PRINTS); IPR002172 (SMART); IPR002172 (G3DSA:4.10.400.GENE3D); IPR002172 (G3DSA:4.10.400.GENE3D); IPR002172 (PFAM); PTHR10529:SF287 (PANTHER); PTHR10529 (PANTHER); IPR023415 (PROSITE_PATTERNS); IPR002172 (PROSITE_PROFILES); IPR002172 (PROSITE_PROFILES); IPR002172 (PROSITE_PROFILES); cd00112 (CDD); cd00112 (CDD); cd00112 (CDD); IPR002172 (SUPERFAMILY); IPR002172 (SUPERFAMILY); IPR002172…
evglcl|G0WVJSS01A1L7Q	387	129						energy transducer	20	0.13	0.4755	PREDICTED: Biomphalaria glabrata splicing factor 3B subunit 2-like (LOC106072144), transcript variant X2, mRNA	gi|908469022|ref|XM_013232447.1|	1e-149	92.71	384
evglcl|G0WVJSS01A1LAV	429	143	PREDICTED: transformation/transcription domain-associated protein-like [Biomphalaria glabrata]	gi|908441361|ref|XP_013079193.1|	2e-92	100	143	transformation transcription domain-associated -like; transformation transcription domain-associated isoform x3	1	1.75e-92	1	PREDICTED: Biomphalaria glabrata transformation/transcription domain-associated protein-like (LOC106065015), mRNA	gi|908441360|ref|XM_013223739.1|	0	97.9	429													P:metabolic process; C:integral component of membrane; F:phosphotransferase activity, alcohol group as acceptor	HTLV-I infection	IPR003151 (PFAM); IPR033317 (PTHR11139:PANTHER); PTHR11139 (PANTHER); IPR014009 (PROSITE_PROFILES)
evglcl|G0WVJSS01A1LBX	375	124							0	0	0	PREDICTED: Biomphalaria glabrata junction-mediating and -regulatory protein-like (LOC106053148), transcript variant X3, misc_RNA	gi|908506197|ref|XR_001215200.1|	3e-174	96.54	376															mobidb-lite (MOBIDB_LITE)
evglcl|G0WVJSS01A1LEQ	450	150	PREDICTED: golgin subfamily B member 1-like isoform X6 [Biomphalaria glabrata]	gi|908405632|ref|XP_013089289.1|	3e-85	96.67	150	golgin subfamily B member 1-like isoform X6	1	3.03e-85	0.99	PREDICTED: Biomphalaria glabrata golgin subfamily B member 1-like (LOC106073274), transcript variant X8, mRNA	gi|908405635|ref|XM_013233848.1|	0	97.56	450															Coil (COILS); Coil (COILS)
evglcl|G0WVJSS01A1LKL	339	112	PREDICTED: elongation factor 1-gamma-like [Biomphalaria glabrata]	gi|908421957|ref|XP_013072347.1|	3e-35	94.29	70	elongation factor 1-gamma-like	1	1.83e-35	0.95	PREDICTED: Biomphalaria glabrata elongation factor 1-gamma-like (LOC106059312), mRNA	gi|908421956|ref|XM_013216893.1|	1e-172	99.41	340	elongation factor 1-gamma-like protein, partial [Biomphalaria glabrata]	2e-44	97.96	49									F:translation elongation factor activity; C:cytoplasm; C:intracellular membrane-bounded organelle; F:transferase activity; P:translational elongation	Legionellosis	IPR001662 (SMART); IPR001662 (PFAM); IPR001662 (G3DSA:3.30.70.GENE3D); mobidb-lite (MOBIDB_LITE); IPR001662 (PROSITE_PROFILES); IPR001662 (SUPERFAMILY)	99.27	Eukaryota	Metazoa	n	n	Mollusca	n	n	Gastropoda	n	n	n	n	Planorboidea	Planorbidae	n	n	n
evglcl|G0WVJSS01A1LLJ	441	147	PREDICTED: NK-tumor recognition protein-like isoform X2 [Biomphalaria glabrata]	gi|908499523|ref|XP_013061722.1|	9e-87	97.22	144	NK-tumor recognition -like isoform X2	1	7.87e-87	0.98	PREDICTED: Biomphalaria glabrata NK-tumor recognition protein-like (LOC106051133), transcript variant X2, mRNA	gi|908499522|ref|XM_013206268.1|	0	99.09	441															mobidb-lite (MOBIDB_LITE); mobidb-lite (MOBIDB_LITE)
evglcl|G0WVJSS01A1LQ0	420	139							0	0	0	PREDICTED: Biomphalaria glabrata uncharacterized LOC106061026 (LOC106061026), ncRNA	gi|908427197|ref|XR_001216529.1|	4e-174	96.31	379
evglcl|G0WVJSS01A1LQH	396	131	PREDICTED: regulator of G-protein signaling 9-binding protein-like [Biomphalaria glabrata]	gi|908419594|ref|XP_013071121.1|	2e-41	100	69	regulator of G- signaling 9-binding -like	1	2.06e-41	1	PREDICTED: Biomphalaria glabrata regulator of G-protein signaling 9-binding protein-like (LOC106058280), mRNA	gi|908419593|ref|XM_013215667.1|	0	97.74	398															mobidb-lite (MOBIDB_LITE)
evglcl|G0WVJSS01A1LS5	459	153	Ubiquitin-40S ribosomal protein S27a [Exaiptasia pallida]	gi|999983226|gb|KXJ22367.1|	3e-95	91.45	152	Ubiquitin-40S ribosomal S27a; ubiquitin-40s ribosomal protein s27a	1	2.32e-95	0.94	PREDICTED: Biomphalaria glabrata ubiquitin-40S ribosomal protein S27a (LOC106052615), mRNA	gi|908504450|ref|XM_013208032.1|	0	98.48	460													P:interstrand cross-link repair; P:transcription-coupled nucleotide-excision repair; P:fibroblast growth factor receptor signaling pathway; P:JNK cascade; P:regulation of transcription from RNA polymerase II promoter in response to hypoxia; P:rRNA processing; P:negative regulation of epidermal growth factor receptor signaling pathway; P:positive regulation of NF-kappaB transcription factor activi…	Ribosome	IPR019956 (PRINTS); IPR000626 (SMART); IPR002906 (SMART); IPR002906 (PFAM); IPR000626 (PFAM); G3DSA:3.10.20.90 (GENE3D); PTHR10666:SF220 (PANTHER); PTHR10666 (PANTHER); IPR019954 (PROSITE_PATTERNS); IPR000626 (PROSITE_PROFILES); cd01803 (CDD); IPR029071 (SUPERFAMILY); IPR011332 (SUPERFAMILY)	85.56
evglcl|G0WVJSS01A1LWF	330	109							0	0	0	Biomphalaria glabrata uncharacterized LOC106073546 (LOC106073546), mRNA	gi|910749456|ref|NM_001311300.1|	1e-157	97.58	330	BgLBP/BPI1 [Biomphalaria glabrata]	2e-66	96.33	109												97.58	Eukaryota	Metazoa	n	n	Mollusca	n	n	Gastropoda	n	n	n	n	Planorboidea	Planorbidae	n	n	n
evglcl|G0WVJSS01A1M0C	399	132	PREDICTED: sodium/potassium-transporting ATPase subunit beta-1-like [Biomphalaria glabrata]	gi|908440757|ref|XP_013079011.1|	8e-25	63.64	77	sodium potassium-transporting ATPase subunit beta-1-like	1	5.31e-25	0.76	PREDICTED: Biomphalaria glabrata sodium/potassium-transporting ATPase subunit beta-2-like (LOC106062859), mRNA	gi|908433398|ref|XM_013221174.1|	7e-52	88.04	184
evglcl|G0WVJSS01A1M64	351	117	PREDICTED: acetylcholine receptor subunit alpha-like [Biomphalaria glabrata]	gi|908410071|ref|XP_013066091.1|	1e-30	63	100	acetylcholine receptor subunit alpha-like	1	9.7e-31	0.8	PREDICTED: Biomphalaria glabrata acetylcholine receptor subunit alpha-1-B-like (LOC106078130), mRNA	gi|908488066|ref|XM_013238888.1|	2e-102	95.78	237	PREDICTED: neuronal acetylcholine receptor subunit alpha-6-like [Aplysia californica]	2e-26	60	100											IPR006029 (PFAM); IPR027361 (G3DSA:1.20.120.GENE3D); PTHR18945:SF590 (PANTHER); IPR006201 (PANTHER); IPR006029 (SUPERFAMILY)
evglcl|G0WVJSS01A1MEG	495	164	PREDICTED: histone H1-delta-like [Biomphalaria glabrata]	gi|908503629|ref|XP_013063201.1|	4e-47	100	76	histone H1-delta-like; histone h1-delta-like	1	2.36e-47	1	PREDICTED: Biomphalaria glabrata histone H1-delta-like (LOC106052378), mRNA	gi|908503628|ref|XM_013207747.1|	0	97.78	495													F:DNA binding; C:nucleus; C:nucleosome; P:nucleosome assembly		IPR005819 (PRINTS); IPR005818 (SMART); IPR005818 (PFAM); IPR011991 (G3DSA:1.10.10.GENE3D); mobidb-lite (MOBIDB_LITE); mobidb-lite (MOBIDB_LITE); PTHR11467 (PANTHER); PTHR11467:SF59 (PANTHER); IPR005818 (PROSITE_PROFILES); cd00073 (CDD); IPR011991 (SUPERFAMILY)
evglcl|G0WVJSS01A1MFM	390	129	PREDICTED: actin-binding Rho-activating protein-like [Biomphalaria glabrata]	gi|908424146|ref|XP_013073405.1|	5e-88	97.67	129	actin-binding Rho-activating -like	1	4.28e-88	0.97	PREDICTED: Biomphalaria glabrata actin-binding Rho-activating protein-like (LOC106060157), mRNA	gi|908424145|ref|XM_013217951.1|	0	98.97	390															IPR027817 (SMART); IPR027817 (PFAM); mobidb-lite (MOBIDB_LITE); PTHR22739 (PANTHER); IPR026111 (PTHR22739:PANTHER)
evglcl|G0WVJSS01A1MFT	291	96						pentatricopeptide repeat-containing At1g31430	19	3.1	0.4984
evglcl|G0WVJSS01A1MGA	309	102	PREDICTED: ubiquitin carboxyl-terminal hydrolase 34-like isoform X2 [Biomphalaria glabrata]	gi|908444746|ref|XP_013080246.1|	9e-57	100	93	ubiquitin carboxyl-terminal hydrolase 34-like isoform X2	1	8.61e-57	1	PREDICTED: Biomphalaria glabrata ubiquitin carboxyl-terminal hydrolase 34-like (LOC106065879), transcript variant X4, mRNA	gi|908444750|ref|XM_013224794.1|	1e-148	98.06	309													F:thiol-dependent ubiquitin-specific protease activity; F:protein binding; F:cysteine-type endopeptidase activity; P:positive regulation of canonical Wnt signaling pathway; C:cytosol; P:regulation of transcription, DNA-templated; C:SAGA complex; P:protein K48-linked deubiquitination; P:histone deubiquitination
evglcl|G0WVJSS01A1MH4	417	138	PREDICTED: uncharacterized protein LOC106066172 [Biomphalaria glabrata]	gi|908445825|ref|XP_013080598.1|	2e-62	97.06	102	PREDICTED: uncharacterized protein LOC106066172	1	1.76e-62	0.99	PREDICTED: Biomphalaria glabrata uncharacterized LOC106066172 (LOC106066172), mRNA	gi|908445824|ref|XM_013225144.1|	3e-170	93.29	417															mobidb-lite (MOBIDB_LITE)
evglcl|G0WVJSS01A1MIJ	471	157	PREDICTED: bactericidal permeability-increasing protein-like [Biomphalaria glabrata]	gi|908474121|ref|XP_013089591.1|	1e-99	92.99	157	bactericidal permeability-increasing -like; bactericidal permeability increasing protein	1	1.13e-99	0.96	PREDICTED: Biomphalaria glabrata bactericidal permeability-increasing protein-like (LOC106073545), mRNA	gi|908474120|ref|XM_013234137.1|	0	96.6	471	BgLBP/BPI1 [Biomphalaria glabrata]	2e-76	70.06	157									F:lipid binding		G3DSA:3.15.10.10 (GENE3D); G3DSA:3.15.20.10 (GENE3D); mobidb-lite (MOBIDB_LITE); IPR030181 (PTHR10504:PANTHER); IPR032942 (PANTHER); IPR017943 (SUPERFAMILY)
evglcl|G0WVJSS01A1MJH	435	144	PREDICTED: uncharacterized protein LOC106074784 [Biomphalaria glabrata]	gi|908478416|ref|XP_013091081.1|	7e-74	92.86	140	myosin-9-like isoform X1	20	5.4e-74	0.619	PREDICTED: Biomphalaria glabrata uncharacterized LOC106074784 (LOC106074784), mRNA	gi|908478415|ref|XM_013235627.1|	0	96.78	435															mobidb-lite (MOBIDB_LITE)
evglcl|G0WVJSS01A1MJP	372	123	PREDICTED: endonuclease G, mitochondrial-like [Biomphalaria glabrata]	gi|908497471|ref|XP_013060979.1|	2e-70	99.05	105	endonuclease mitochondrial-like	1	1.62e-70	1	PREDICTED: Biomphalaria glabrata endonuclease G, mitochondrial-like (LOC106050551), mRNA	gi|908497470|ref|XM_013205525.1|	0	98.92	372													P:neuron death in response to oxidative stress; P:positive regulation of apoptotic DNA fragmentation; P:positive regulation of hydrogen peroxide-mediated programmed cell death; P:aging; C:perikaryon; P:response to mechanical stimulus; C:nucleus; F:deoxyribonuclease activity; P:cellular response to calcium ion; P:cellular response to glucose stimulus; C:mitochondrion; P:response to estradiol; C:cy…	Apoptosis	IPR020821 (G3DSA:3.40.570.GENE3D); IPR001604 (PFAM); PTHR13966 (PANTHER); PTHR13966:SF10 (PANTHER); SSF54060 (SUPERFAMILY)
evglcl|G0WVJSS01A1MLC	483	161	PREDICTED: uncharacterized protein LOC106066444 [Biomphalaria glabrata]	gi|908446809|ref|XP_013080920.1|	4e-103	98.05	154	PREDICTED: uncharacterized protein LOC106066444	1	3.5e-103	0.99	PREDICTED: Biomphalaria glabrata uncharacterized LOC106066444 (LOC106066444), mRNA	gi|908446808|ref|XM_013225466.1|	0	98.76	483															IPR012317 (G3DSA:3.90.228.GENE3D); IPR012317 (PFAM); PTHR14453:SF76 (PANTHER); PTHR14453 (PANTHER); IPR012317 (PROSITE_PROFILES); SSF56399 (SUPERFAMILY)
evglcl|G0WVJSS01A1MO5	396	132	PREDICTED: uncharacterized protein LOC106061295 [Biomphalaria glabrata]	gi|908428004|ref|XP_013074827.1|	8e-08	46.15	78	PREDICTED: uncharacterized protein LOC106061295	1	7.25e-08	0.6
evglcl|G0WVJSS01A1N7T	363	121							0	0	0																				mobidb-lite (MOBIDB_LITE)
evglcl|G0WVJSS01A1NIH	501	167	PREDICTED: dipeptidase 1-like [Biomphalaria glabrata]	gi|908409800|ref|XP_013065942.1|	9e-112	96.99	166	dipeptidase 1-like	1	8.29e-112	0.98	PREDICTED: Biomphalaria glabrata dipeptidase 1-like (LOC106054568), transcript variant X3, mRNA	gi|908409803|ref|XM_013210490.1|	0	96.79	499													F:metal ion binding; F:dipeptidase activity; P:proteolysis; C:integral component of membrane; F:metalloexopeptidase activity; F:dipeptidyl-peptidase activity; C:anchored component of membrane		IPR008257 (PFAM); G3DSA:3.20.20.140 (GENE3D); IPR008257 (PANTHER); IPR008257 (PROSITE_PROFILES); IPR032466 (SUPERFAMILY)
evglcl|G0WVJSS01A1NMG	486	162	uncharacterized LOC106073546 precursor [Biomphalaria glabrata]	gi|910749457|ref|NP_001298229.1|	7e-23	71.62	74	uncharacterized LOC106073546 precursor; uncharacterized loc106073546 precursor	1	6.47e-23	0.83	Biomphalaria glabrata uncharacterized LOC106073546 (LOC106073546), mRNA	gi|910749456|ref|NM_001311300.1|	0	96.71	486	BgLBP/BPI1 [Biomphalaria glabrata]	1e-50	88.39	112									F:lipid binding		mobidb-lite (MOBIDB_LITE); mobidb-lite (MOBIDB_LITE)	96.71	Eukaryota	Metazoa	n	n	Mollusca	n	n	Gastropoda	n	n	n	n	Planorboidea	Planorbidae	n	n	n
evglcl|G0WVJSS01A1NNA	327	108							0	0	0	PREDICTED: Biomphalaria glabrata uncharacterized LOC106062556 (LOC106062556), transcript variant X3, mRNA	gi|908432332|ref|XM_013220842.1|	5e-117	91.13	327
evglcl|G0WVJSS01A1NPS	324	107							0	0	0	PREDICTED: Biomphalaria glabrata valine--tRNA ligase-like (LOC106071845), mRNA	gi|908405252|ref|XM_013232049.1|	5e-157	98.15	324
evglcl|G0WVJSS01A1O0W	462	153	PREDICTED: uncharacterized protein LOC106074410 [Biomphalaria glabrata]	gi|908477123|ref|XP_013090633.1|	1e-95	92.81	153	emo am system radical SAM enzyme	19	1e-95	0.5511	PREDICTED: Biomphalaria glabrata uncharacterized LOC106074410 (LOC106074410), mRNA	gi|908477122|ref|XM_013235179.1|	0	96.27	456
evglcl|G0WVJSS01A1O5K	312	103						glycerate kinase	18	2.3	0.5372
evglcl|G0WVJSS01A1O7Y	372	124	PREDICTED: uncharacterized protein LOC106074486 [Biomphalaria glabrata]	gi|908477403|ref|XP_013090725.1|	5e-29	94.83	58	PREDICTED: uncharacterized protein LOC106074486	1	4.2e-29	0.98	PREDICTED: Biomphalaria glabrata uncharacterized LOC106074486 (LOC106074486), mRNA	gi|908477402|ref|XM_013235271.1|	1e-79	99.41	169
evglcl|G0WVJSS01A1O9T	477	159	PREDICTED: calponin homology domain-containing protein DDB_G0272472-like [Biomphalaria glabrata]	gi|908468103|ref|XP_013087609.1|	4e-84	85.28	163	calponin homology domain-containing DDB_G0272472-like	1	3.84e-84	0.87	Biomphalaria glabrata clone BRIBAC72bg_line5, complete sequence	gi|145342051|gb|EF418587.1|	0	95.26	464															Coil (COILS); mobidb-lite (MOBIDB_LITE)	95.26	Eukaryota	Metazoa	n	n	Mollusca	n	n	Gastropoda	n	n	n	n	Planorboidea	Planorbidae	n	n	n
evglcl|G0WVJSS01A1OGL	438	145	PREDICTED: tubulin alpha-1 chain-like [Biomphalaria glabrata]	gi|908423184|ref|XP_013072974.1|	3e-93	100	139	tubulin alpha-1 chain-like; tubulin alpha-3 partial; tubulin alpha-1b chain- partial	1	2.89e-93	1	PREDICTED: Biomphalaria glabrata tubulin alpha-1 chain-like (LOC106059833), mRNA	gi|908423183|ref|XM_013217520.1|	0	99.09	439	beta-tubulin, partial [Biomphalaria glabrata]	8e-18	42.16	102									F:GTP binding; F:ubiquitin protein ligase binding; C:extracellular exosome; C:myelin sheath; F:double-stranded RNA binding; F:GTPase activity; P:cellular response to interleukin-4; P:metabolic process; F:structural constituent of cytoskeleton; P:microtubule cytoskeleton organization; C:cytoplasmic microtubule	Phagosome	IPR000217 (PRINTS); IPR002452 (PRINTS); IPR003008 (SMART); IPR003008 (PFAM); IPR003008 (G3DSA:3.40.50.GENE3D); PTHR11588:SF223 (PANTHER); IPR000217 (PANTHER); IPR017975 (PROSITE_PATTERNS); IPR003008 (SUPERFAMILY)
evglcl|G0WVJSS01A1OJQ	417	139	PREDICTED: SLIT-ROBO Rho GTPase-activating protein 1-like isoform X4 [Biomphalaria glabrata]	gi|908454041|ref|XP_013083231.1|	3e-73	92.81	139	SLIT-ROBO Rho GTPase-activating 1-like isoform X4	1	3.11e-73	0.92	PREDICTED: Biomphalaria glabrata SLIT-ROBO Rho GTPase-activating protein 1-like (LOC106068426), transcript variant X6, mRNA	gi|908454047|ref|XM_013227779.1|	9e-141	96.73	306															mobidb-lite (MOBIDB_LITE)
evglcl|G0WVJSS01A1OK8	495	165	PREDICTED: uncharacterized protein LOC106071315 [Biomphalaria glabrata]	gi|908465764|ref|XP_013086846.1|	2e-11	41.18	102	PREDICTED: uncharacterized protein LOC106071315	1	2.11e-11	0.5	PREDICTED: Biomphalaria glabrata uncharacterized LOC106071315 (LOC106071315), mRNA	gi|908465763|ref|XM_013231392.1|	2e-123	95.14	288
evglcl|G0WVJSS01A1OMB	462	154	PREDICTED: phospholipase A-2-activating protein-like [Biomphalaria glabrata]	gi|908402422|ref|XP_013074651.1|	1e-102	99.35	153	phospholipase A-2-activating -like; phospholipase a-2-activating	1	1.27e-102	0.99	PREDICTED: Biomphalaria glabrata phospholipase A-2-activating protein-like (LOC106061126), mRNA	gi|908402421|ref|XM_013219197.1|	0	99.57	460	GBLP_BIOGL RecName: Full=Guanine nucleotide-binding protein subunit beta-2-like 1; AltName: Full=Receptor of activated protein kinase C; Short=RACK	2e-13	35.16	128					EB274772_1	1e-87	82.31	147	P:inflammatory response; F:protein binding; C:extracellular exosome; P:signal transduction; P:positive regulation of catalytic activity; P:phospholipid metabolic process; F:phospholipase A2 activator activity	Protein processing in endoplasmic reticulum	IPR020472 (PRINTS); IPR001680 (SMART); IPR015943 (G3DSA:2.130.10.GENE3D); IPR001680 (PFAM); IPR033510 (PANTHER); PTHR19849:SF1 (PANTHER); IPR017986 (PROSITE_PROFILES); IPR001680 (PROSITE_PROFILES); IPR001680 (PROSITE_PROFILES); IPR017986 (SUPERFAMILY)
evglcl|G0WVJSS01A1ONP	378	126						zinc transporter ZIP13 homolog	20	13	0.4815
evglcl|G0WVJSS01A1OP9	441	146	PREDICTED: ATP-dependent RNA helicase dbp2-like [Biomphalaria glabrata]	gi|908420974|ref|XP_013071838.1|	8e-78	100	122	ATP-dependent RNA helicase dbp2-like; probable atp-dependent rna helicase ddx5 isoform x1; probable atp-dependent rna helicase ddx5 isoform x2	1	7.23e-78	1	PREDICTED: Biomphalaria glabrata ATP-dependent RNA helicase dbp2-like (LOC106058873), mRNA	gi|908420973|ref|XM_013216384.1|	0	98.64	441	ATP-dependent RNA helicase DDX42-like protein, partial [Biomphalaria glabrata]	2e-23	45.9	122									P:mRNA transcription; F:helicase activity; P:regulation of viral genome replication; P:positive regulation of transcription from RNA polymerase II promoter; C:nucleolus; P:regulation of androgen receptor signaling pathway; P:regulation of osteoblast differentiation; F:ATP-dependent RNA helicase activity; C:nucleoplasm; P:negative regulation of transcription from RNA polymerase II promoter; F:ATP …	Spliceosome	IPR027417 (G3DSA:3.40.50.GENE3D); IPR027417 (G3DSA:3.40.50.GENE3D); IPR011545 (PFAM); PTHR24031:SF367 (PANTHER); PTHR24031 (PANTHER); IPR000629 (PROSITE_PATTERNS); IPR014001 (PROSITE_PROFILES); IPR027417 (SUPERFAMILY)
evglcl|G0WVJSS01A1P57	453	151	PREDICTED: protein starmaker-like [Biomphalaria glabrata]	gi|908416577|ref|XP_013069552.1|	3e-40	74.79	119	PREDICTED: protein starmaker-like	1	2.53e-40	0.8	PREDICTED: Biomphalaria glabrata protein starmaker-like (LOC106057057), mRNA	gi|908416576|ref|XM_013214098.1|	3e-146	96.87	319															Coil (COILS); mobidb-lite (MOBIDB_LITE)
evglcl|G0WVJSS01A1PIH	315	104	PREDICTED: uncharacterized protein LOC106061983 [Biomphalaria glabrata]	gi|908430455|ref|XP_013075687.1|	6e-19	82	50	family transcriptional regulator	19	4.5e-19	0.5042	Biomphalaria glabrata BAC clone BG_BBa-136O24 from chromosome unknown, complete sequence	gi|299782671|gb|AC233163.2|	5e-72	92.82	195																92.82	Eukaryota	Metazoa	n	n	Mollusca	n	n	Gastropoda	n	n	n	n	Planorboidea	Planorbidae	n	n	n
evglcl|G0WVJSS01A1PJI	303	100	PREDICTED: kelch repeat and BTB domain-containing protein 3-like [Biomphalaria glabrata]	gi|908497084|ref|XP_013060849.1|	0.053	68	25	phenylacetate-- ligase	18	7.7	0.5311
evglcl|G0WVJSS01A1PK2	504	168	PREDICTED: uncharacterized protein LOC106051923 [Biomphalaria glabrata]	gi|908501915|ref|XP_013062595.1|	7e-65	71.23	146	PREDICTED: uncharacterized protein LOC106051923	1	6.27e-65	0.78	PREDICTED: Biomphalaria glabrata uncharacterized LOC106050693 (LOC106050693), mRNA	gi|908497998|ref|XM_013205717.1|	0	90.74	497															G3DSA:2.40.10.10 (GENE3D); IPR009003 (SUPERFAMILY)
evglcl|G0WVJSS01A1PKG	462	154	PREDICTED: baculoviral IAP repeat-containing protein 3-like [Biomphalaria glabrata]	gi|908427300|ref|XP_013074577.1|	1e-73	90.28	144	baculoviral IAP repeat-containing 3-like	1	9.57e-74	0.94	PREDICTED: Biomphalaria glabrata baculoviral IAP repeat-containing protein 3-like (LOC106061062), mRNA	gi|908427299|ref|XM_013219123.1|	0	95.68	463															Coil (COILS); Coil (COILS); mobidb-lite (MOBIDB_LITE)
evglcl|G0WVJSS01A1PNL	381	126	PREDICTED: unconventional myosin-Va-like [Biomphalaria glabrata]	gi|908426993|ref|XP_013074460.1|	1e-72	93.6	125	unconventional myosin-Va-like; unconventional myosin-va-like	1	8.89e-73	0.95	PREDICTED: Biomphalaria glabrata unconventional myosin-Va-like (LOC106060972), mRNA	gi|908426992|ref|XM_013219006.1|	0	99.48	382													F:actin filament binding; C:myosin complex; F:ATP binding; P:metabolic process; F:motor activity		Coil (COILS); Coil (COILS)
evglcl|G0WVJSS01A1PQG	378	126							0	0	0	PREDICTED: Biomphalaria glabrata uncharacterized LOC106065127 (LOC106065127), ncRNA	gi|908441846|ref|XR_001217294.1|	4e-94	94.14	239
evglcl|G0WVJSS01A1PQL	522	174	PREDICTED: uncharacterized protein LOC106060062 [Biomphalaria glabrata]	gi|908423735|ref|XP_013073265.1|	6e-79	80.26	152	PREDICTED: uncharacterized protein LOC106060062	20	4.7e-79	0.8445	PREDICTED: Biomphalaria glabrata uncharacterized LOC106073507 (LOC106073507), transcript variant X5, mRNA	gi|908473985|ref|XM_013234085.1|	0	90.58	499
evglcl|G0WVJSS01A1PZK	516	172	PREDICTED: putative protein disulfide-isomerase C1F5.02 [Biomphalaria glabrata]	gi|908504201|ref|XP_013063391.1|	4e-116	95.93	172	PREDICTED: putative protein disulfide-isomerase C1F5.02	1	3.4e-116	0.97	PREDICTED: Biomphalaria glabrata putative protein disulfide-isomerase C1F5.02 (LOC106052542), transcript variant X2, mRNA	gi|908504202|ref|XM_013207938.1|	0	98.05	513
evglcl|G0WVJSS01A1Q7T	315	105	PREDICTED: RNA-directed DNA polymerase from mobile element jockey-like [Biomphalaria glabrata]	gi|908417952|ref|XP_013070287.1|	4e-34	67.62	105	reverse partial	20	3.1e-34	0.6035	Biomphalaria glabrata BAC clone BG_BBa-137H24 from chromosome unknown, complete sequence	gi|215212845|gb|AC233256.1|	5e-142	96.2	316	pol-like protein [Biomphalaria glabrata]	5e-09	29.52	105											IPR000477 (PFAM)	96.2	Eukaryota	Metazoa	n	n	Mollusca	n	n	Gastropoda	n	n	n	n	Planorboidea	Planorbidae	n	n	n
evglcl|G0WVJSS01A1Q8C	471	157	PREDICTED: uncharacterized protein LOC106077366 [Biomphalaria glabrata]	gi|908485923|ref|XP_013093590.1|	2e-59	91.84	98	PREDICTED: uncharacterized protein LOC106077366	1	1.6e-59	0.95	PREDICTED: Biomphalaria glabrata uncharacterized LOC106077366 (LOC106077366), mRNA	gi|908485922|ref|XM_013238136.1|	0	94.43	431
evglcl|G0WVJSS01A1Q9B	480	159	PREDICTED: rRNA 2'-O-methyltransferase fibrillarin-like isoform X1 [Biomphalaria glabrata]	gi|908446056|ref|XP_013080670.1|	7e-79	99.25	133	rRNA 2 -O-methyltransferase fibrillarin-like isoform X1; rrna 2 -o-methyltransferase fibrillarin	1	6.11e-79	1	PREDICTED: Biomphalaria glabrata rRNA 2'-O-methyltransferase fibrillarin-like (LOC106066241), transcript variant X1, mRNA	gi|908446055|ref|XM_013225216.1|	0	98.95	474													C:box C/D snoRNP complex; C:small-subunit processome; F:rRNA methyltransferase activity; P:box C/D snoRNA 3'-end processing; F:RNA binding; P:histone glutamine methylation; P:tRNA processing; F:histone-glutamine methyltransferase activity; C:Cajal body; P:rRNA methylation	Ribosome biogenesis in eukaryotes	IPR000692 (PRINTS); IPR000692 (SMART); IPR029063 (G3DSA:3.40.50.GENE3D); G3DSA:3.30.200.20 (GENE3D); IPR000692 (PFAM); mobidb-lite (MOBIDB_LITE); PTHR10335:SF10 (PANTHER); PTHR10335 (PANTHER); IPR029063 (SUPERFAMILY)
evglcl|G0WVJSS01A1QD5	435	145	PREDICTED: LOW QUALITY PROTEIN: uncharacterized protein LOC106052353 [Biomphalaria glabrata]	gi|908503560|ref|XP_013063178.1|	7e-72	94.78	134	PREDICTED: LOW QUALITY PROTEIN: uncharacterized protein LOC106052353	1	6.04e-72	0.95	PREDICTED: Biomphalaria glabrata uncharacterized LOC106052353 (LOC106052353), mRNA	gi|908503559|ref|XM_013207724.1|	0	97.25	436															Coil (COILS); mobidb-lite (MOBIDB_LITE)
evglcl|G0WVJSS01A1QR1	492	164	PREDICTED: uncharacterized protein LOC106063030 [Biomphalaria glabrata]	gi|908433902|ref|XP_013076793.1|	2e-55	100	85	PREDICTED: uncharacterized protein LOC106063030	1	1.88e-55	1	PREDICTED: Biomphalaria glabrata uncharacterized LOC106063030 (LOC106063030), mRNA	gi|908433901|ref|XM_013221339.1|	0	97.16	493															IPR000859 (SMART); IPR000859 (G3DSA:2.60.120.GENE3D); IPR000859 (PFAM); IPR000859 (PROSITE_PROFILES); IPR000859 (CDD); IPR000859 (SUPERFAMILY)
evglcl|G0WVJSS01A1R0G	375	124							0	0	0	PREDICTED: Biomphalaria glabrata fibrous sheath CABYR-binding protein-like (LOC106066445), transcript variant X1, mRNA	gi|908403861|ref|XM_013225471.1|	6e-177	97.07	375															mobidb-lite (MOBIDB_LITE); mobidb-lite (MOBIDB_LITE)
evglcl|G0WVJSS01A1R7A	441	147	PREDICTED: uncharacterized protein LOC106068662 [Biomphalaria glabrata]	gi|908455149|ref|XP_013083573.1|	2e-92	97.28	147	PREDICTED: uncharacterized protein LOC106068662	1	2.12e-92	0.98	PREDICTED: Biomphalaria glabrata uncharacterized LOC106068662 (LOC106068662), mRNA	gi|908455148|ref|XM_013228119.1|	0	97.51	441
evglcl|G0WVJSS01A1R9Y	324	107							0	0	0	PREDICTED: Biomphalaria glabrata methionine--tRNA ligase, cytoplasmic-like (LOC106069233), mRNA	gi|908457566|ref|XM_013228849.1|	6e-161	98.77	325	PREDICTED: methionine--tRNA ligase, cytoplasmic-like isoform X2 [Aplysia californica]	4e-31	75.36	69
evglcl|G0WVJSS01A1REU	435	145	PREDICTED: cell wall protein DAN4-like [Biomphalaria glabrata]	gi|908410412|ref|XP_013066273.1|	2e-24	84.93	73	cell wall DAN4-like; cell wall protein dan4-like	1	1.54e-24	0.89	PREDICTED: Biomphalaria glabrata cell wall protein DAN4-like (LOC106054790), mRNA	gi|908410411|ref|XM_013210819.1|	3e-96	92.19	256													P:proteolysis; F:peptidase activity		mobidb-lite (MOBIDB_LITE); mobidb-lite (MOBIDB_LITE)
evglcl|G0WVJSS01A1RK8	420	140	uncharacterized LOC106073546 precursor [Biomphalaria glabrata]	gi|910749457|ref|NP_001298229.1|	1e-51	82.46	114	uncharacterized LOC106073546 precursor; uncharacterized loc106073546 precursor	1	1.24e-51	0.87	Biomphalaria glabrata uncharacterized LOC106073546 (LOC106073546), mRNA	gi|910749456|ref|NM_001311300.1|	0	98.32	416	BgLBP/BPI1 [Biomphalaria glabrata]	4e-46	82.46	114									F:lipid binding		IPR001124 (PFAM); G3DSA:3.15.20.10 (GENE3D); IPR017943 (SUPERFAMILY)	98.32	Eukaryota	Metazoa	n	n	Mollusca	n	n	Gastropoda	n	n	n	n	Planorboidea	Planorbidae	n	n	n
evglcl|G0WVJSS01A1RO5	471	156	PREDICTED: 40S ribosomal protein S3 [Aplysia californica]	gi|524914469|ref|XP_005112049.1|	2e-87	98.5	133	40S ribosomal S3; 40s ribosomal protein s3	1	1.9e-87	1	PREDICTED: Biomphalaria glabrata 40S ribosomal protein S3 (LOC106075523), mRNA	gi|908406185|ref|XM_013236448.1|	0	98.94	472													P:positive regulation of JUN kinase activity; P:positive regulation of intrinsic apoptotic signaling pathway in response to DNA damage; P:cellular response to nerve growth factor stimulus; P:positive regulation of NIK/NF-kappaB signaling; P:chromosome segregation; P:positive regulation of NF-kappaB transcription factor activity; C:dendrite; F:mRNA binding; P:negative regulation of protein ubiquit…	Ribosome	PF00189 (PFAM); IPR005703 (TIGRFAM); IPR001351 (G3DSA:3.30.1140.GENE3D); PTHR11760:SF27 (PANTHER); PTHR11760 (PANTHER); IPR018280 (PROSITE_PATTERNS); IPR009019 (SUPERFAMILY); IPR001351 (SUPERFAMILY)
evglcl|G0WVJSS01A1RYE	510	170	PREDICTED: superoxide dismutase [Cu-Zn]-like [Biomphalaria glabrata]	gi|908500938|ref|XP_013062232.1|	2e-115	97.65	170	superoxide dismutase [Cu-Zn]-like	1	1.13e-115	0.97	PREDICTED: Biomphalaria glabrata superoxide dismutase [Cu-Zn]-like (LOC106051577), mRNA	gi|908500937|ref|XM_013206778.1|	0	97.65	510	Cu/Zn superoxide dismutase [Biomphalaria glabrata]	3e-22	40	110									P:cellular homeostasis; P:regulation of macromolecule metabolic process; P:single-multicellular organism process; P:reproductive process; P:biosynthetic process; C:cytoplasmic part; P:negative regulation of biological process; P:response to reactive oxygen species; P:single-organism metabolic process; P:cellular developmental process; P:regulation of molecular function; P:cellular macromolecule m…	Peroxisome	IPR001424 (PRINTS); IPR001424 (PFAM); IPR001424 (G3DSA:2.60.40.GENE3D); PTHR10003:SF50 (PANTHER); PTHR10003 (PANTHER); IPR001424 (SUPERFAMILY)
evglcl|G0WVJSS01A1S0G	204	67						restriction endonuclease subunit S	13	2.6	0.54	PREDICTED: Biomphalaria glabrata inner nuclear membrane protein Man1-like (LOC106072818), transcript variant X2, mRNA	gi|908471555|ref|XM_013233265.1|	1e-95	98.53	204
evglcl|G0WVJSS01A1S5D	408	136	PREDICTED: uncharacterized protein LOC106059151 [Biomphalaria glabrata]	gi|908421585|ref|XP_013072160.1|	1e-56	84.26	108	PREDICTED: uncharacterized protein LOC106059151	1	1.01e-56	0.87	PREDICTED: Biomphalaria glabrata uncharacterized LOC106059151 (LOC106059151), mRNA	gi|908421584|ref|XM_013216706.1|	2e-156	95.95	346
evglcl|G0WVJSS01A1S7S	459	153	PREDICTED: uncharacterized protein LOC106055823 [Biomphalaria glabrata]	gi|908413182|ref|XP_013067751.1|	5e-89	97.35	151	PREDICTED: uncharacterized protein LOC106055823	1	4.67e-89	0.99	PREDICTED: Biomphalaria glabrata uncharacterized LOC106055823 (LOC106055823), mRNA	gi|908413181|ref|XM_013212297.1|	0	99.13	459
evglcl|G0WVJSS01A1S9L	402	134							0	0	0																				mobidb-lite (MOBIDB_LITE); IPR001742 (PRODOM)
evglcl|G0WVJSS01A1SIL	513	171	PREDICTED: uncharacterized protein LOC106051084 [Biomphalaria glabrata]	gi|908499375|ref|XP_013061672.1|	1e-104	95.32	171	PREDICTED: uncharacterized protein LOC106051084	1	1.16e-104	0.95	PREDICTED: Biomphalaria glabrata uncharacterized LOC106051084 (LOC106051084), mRNA	gi|908499374|ref|XM_013206218.1|	0	97.51	481															mobidb-lite (MOBIDB_LITE)
evglcl|G0WVJSS01A1SR1	504	168	PREDICTED: microtubule-actin cross-linking factor 1-like isoform X13 [Biomphalaria glabrata]	gi|908403481|ref|XP_013079259.1|	5e-99	94.05	168	microtubule-actin cross-linking factor 1-like isoform X13	20	3.6e-99	0.838	PREDICTED: Biomphalaria glabrata microtubule-actin cross-linking factor 1-like (LOC106064970), transcript variant X18, mRNA	gi|908403480|ref|XM_013223805.1|	0	96.03	504															IPR001101 (SMART); IPR001101 (G3DSA:3.90.1290.GENE3D); IPR001101 (SUPERFAMILY); IPR001101 (SUPERFAMILY)
evglcl|G0WVJSS01A1SWR	327	108	haemoglobin type 1 [Biomphalaria glabrata]	gi|110319967|emb|CAJ44466.1|	1e-54	98.95	95	haemoglobin type 1; uncharacterized protein partial	1	1.06e-54	1	Biomphalaria glabrata mRNA for haemoglobin type 1 (hb1 gene)	gi|110319966|emb|AM167926.1|	3e-159	98.17	328	haemoglobin type 1 [Biomphalaria glabrata]	1e-58	98.95	95									F:oxygen binding; P:oxygen transport; F:oxygen transporter activity; F:heme binding		IPR012292 (G3DSA:1.10.490.GENE3D); IPR000971 (PROSITE_PROFILES); IPR009050 (SUPERFAMILY)	98.17	Eukaryota	Metazoa	n	n	Mollusca	n	n	Gastropoda	n	n	n	n	Planorboidea	Planorbidae	n	n	n
evglcl|G0WVJSS01A1T2A	381	126						ATP-dependent metalloprotease	5	2	0.57
evglcl|G0WVJSS01A1TII	504	168	PREDICTED: collagen alpha-1(XII) chain-like [Biomphalaria glabrata]	gi|908410438|ref|XP_013066287.1|	1e-107	94.05	168	collagen alpha-1(XII) chain-like	1	9.36e-108	0.96	PREDICTED: Biomphalaria glabrata collagen alpha-1(XII) chain-like (LOC106054803), transcript variant X2, mRNA	gi|908410439|ref|XM_013210834.1|	0	97.02	504	PREDICTED: collagen alpha-5(VI) chain-like [Aplysia californica]	3e-22	38.64	132											PR00453 (PRINTS); IPR002035 (SMART); IPR002035 (PFAM); IPR002035 (G3DSA:3.40.50.GENE3D); PTHR11132 (PANTHER); PTHR11132:SF176 (PANTHER); IPR002035 (PROSITE_PROFILES); IPR002035 (SUPERFAMILY)
evglcl|G0WVJSS01A1TNQ	429	142	PREDICTED: myosin essential light chain, striated adductor muscle-like [Aplysia californica]	gi|524885520|ref|XP_005099366.1|	7e-87	93.38	136	myosin essential light striated adductor muscle-like; myosin alkali light chain 1	1	6.42e-87	0.97	PREDICTED: Biomphalaria glabrata uncharacterized LOC106055808 (LOC106055808), ncRNA	gi|908413115|ref|XR_001215603.1|	1e-30	98.78	82	PREDICTED: myosin essential light chain, striated adductor muscle-like [Aplysia californica]	4e-91	93.38	136					ES738196_1	1e-28	41.54	130	F:calcium ion binding; C:integral component of membrane		IPR002048 (SMART); IPR011992 (G3DSA:1.10.238.GENE3D); IPR011992 (G3DSA:1.10.238.GENE3D); IPR002048 (PFAM); PTHR23048 (PANTHER); PTHR23048:SF15 (PANTHER); IPR002048 (PROSITE_PROFILES); IPR002048 (PROSITE_PROFILES); IPR002048 (CDD); IPR011992 (SUPERFAMILY)
evglcl|G0WVJSS01A1TTV	414	138	PREDICTED: uncharacterized protein LOC106058277 [Biomphalaria glabrata]	gi|908419578|ref|XP_013071112.1|	8e-66	82.54	126	PREDICTED: uncharacterized protein LOC106058277	1	7.65e-66	0.88	PREDICTED: Biomphalaria glabrata uncharacterized LOC106075684 (LOC106075684), partial mRNA	gi|908481170|ref|XM_013236589.1|	1e-158	91.57	415
evglcl|G0WVJSS01A1TZ2	453	151	PREDICTED: uncharacterized RNA-binding protein C1827.05c-like [Biomphalaria glabrata]	gi|908462539|ref|XP_013085909.1|	4e-95	94.63	149	uncharacterized RNA-binding -like; mki67 fha domain-interacting nucleolar phospho	1	3.39e-95	0.95	PREDICTED: Biomphalaria glabrata uncharacterized RNA-binding protein C1827.05c-like (LOC106070529), mRNA	gi|908462538|ref|XM_013230455.1|	0	98.01	453									CK990123_3	3e-81	87.77	139	C:nucleus; F:organic cyclic compound binding; F:heterocyclic compound binding		IPR000504 (PFAM); IPR012677 (G3DSA:3.30.70.GENE3D); mobidb-lite (MOBIDB_LITE); IPR000504 (PROSITE_PROFILES); IPR000504 (SUPERFAMILY)
evglcl|G0WVJSS01A1U14	381	127	hypothetical protein STCU_08601 [Strigomonas culicis]	gi|528219061|gb|EPY21307.1|	0.013	27.64	123	ribonuclease Y	20	0.01	0.515																				Coil (COILS)
evglcl|G0WVJSS01A1U1L	516	172	PREDICTED: cytochrome P450 3A19-like, partial [Biomphalaria glabrata]	gi|908436051|ref|XP_013077567.1|	1e-116	97.67	172	cytochrome P450 3A19- partial; cytochrome p450 3a24-like	1	1.32e-116	0.98	PREDICTED: Biomphalaria glabrata cytochrome P450 3A19-like (LOC106063676), partial mRNA	gi|908436050|ref|XM_013222113.1|	0	98.06	516	PREDICTED: cytochrome P450 3A24-like isoform X2 [Aplysia californica]	7e-44	46.51	172									P:drug catabolic process; F:oxidoreductase activity, acting on paired donors, with incorporation or reduction of molecular oxygen; F:steroid hydroxylase activity; P:response to chemical; P:organic substance catabolic process; P:single-organism cellular process; P:vitamin D metabolic process; F:organic cyclic compound binding; F:metal ion binding; C:cytoplasm; C:intracellular membrane-bounded orga…		IPR001128 (PFAM); G3DSA:1.10.630.10 (GENE3D); PTHR24302 (PANTHER); PTHR24302:SF24 (PANTHER); IPR001128 (SUPERFAMILY)
evglcl|G0WVJSS01A1U2Y	525	175							0	0	0																				mobidb-lite (MOBIDB_LITE); mobidb-lite (MOBIDB_LITE)
evglcl|G0WVJSS01A1U62	480	160	PREDICTED: uncharacterized protein LOC106052656 isoform X2 [Biomphalaria glabrata]	gi|908504612|ref|XP_013063539.1|	1e-87	86.29	175	PREDICTED: uncharacterized protein LOC106052656 isoform X2	1	1.26e-87	0.86	PREDICTED: Biomphalaria glabrata uncharacterized LOC106052656 (LOC106052656), transcript variant X2, mRNA	gi|908504611|ref|XM_013208085.1|	4e-160	97.34	338															mobidb-lite (MOBIDB_LITE)
evglcl|G0WVJSS01A1UZH	498	166	PREDICTED: uncharacterized protein LOC106067604 [Biomphalaria glabrata]	gi|908450888|ref|XP_013082260.1|	2e-34	62.5	144	PREDICTED: uncharacterized protein LOC106067604	1	1.44e-34	0.67	PREDICTED: Biomphalaria glabrata uncharacterized LOC106067604 (LOC106067604), mRNA	gi|908450887|ref|XM_013226806.1|	0	96.38	414															mobidb-lite (MOBIDB_LITE)
evglcl|G0WVJSS01A1V4N	405	134	PREDICTED: PRELI domain-containing protein 2-like isoform X2 [Biomphalaria glabrata]	gi|908475460|ref|XP_013090058.1|	2e-83	96.15	130	PRELI domain-containing 2-like isoform X2; preli domain-containing protein 2	1	2.01e-83	0.96	PREDICTED: Biomphalaria glabrata PRELI domain-containing protein 2-like (LOC106073921), transcript variant X2, mRNA	gi|908475459|ref|XM_013234604.1|	0	98.77	406													C:mitochondrion		IPR006797 (PFAM); PTHR11158 (PANTHER); PTHR11158:SF32 (PANTHER); IPR006797 (PROSITE_PROFILES)
evglcl|G0WVJSS01A1V4Z	531	177	PREDICTED: uncharacterized protein LOC106068512 [Biomphalaria glabrata]	gi|908454383|ref|XP_013083330.1|	8e-114	94.22	173	PREDICTED: uncharacterized protein LOC106068512	1	7.15e-114	0.97	PREDICTED: Biomphalaria glabrata uncharacterized LOC106068512 (LOC106068512), mRNA	gi|908454382|ref|XM_013227876.1|	0	95.48	531									DN966965_6	2e-60	97.85	93			IPR016186 (G3DSA:3.10.100.GENE3D); cd00037 (CDD); IPR016187 (SUPERFAMILY)
evglcl|G0WVJSS01A1VA7	405	134	PREDICTED: ADP-ribosylation factor-like protein 6-interacting protein 1 isoform X1 [Biomphalaria glabrata]	gi|908501150|ref|XP_013062310.1|	1e-91	99.26	135	ADP-ribosylation factor 6-interacting 1 isoform X1; adp-ribosylation factor-like protein 6-interacting protein 1	1	9.26e-92	0.99	PREDICTED: Biomphalaria glabrata ADP-ribosylation factor-like protein 6-interacting protein 1 (LOC106051654), transcript variant X2, mRNA	gi|908501152|ref|XM_013206857.1|	0	99.01	406													P:neural crest cell migration; P:retina morphogenesis in camera-type eye; C:membrane		PTHR20952 (PANTHER)
evglcl|G0WVJSS01A1VGH	324	107	PREDICTED: NF-kappa-B inhibitor-interacting Ras-like protein 1, partial [Biomphalaria glabrata]	gi|908455884|ref|XP_013083790.1|	9e-51	98.78	82	NF-kappa-B inhibitor-interacting Ras partial; nf-kappa-b inhibitor-interacting ras-like protein 1	1	8.02e-51	1	PREDICTED: Biomphalaria glabrata NF-kappa-B inhibitor-interacting Ras-like protein 1 (LOC106053370), mRNA	gi|908507021|ref|XM_013208919.1|	9e-130	99.24	263	PREDICTED: NF-kappa-B inhibitor-interacting Ras-like protein 1-like [Aplysia californica]	2e-46	82.93	82									F:GTP binding; P:small GTPase mediated signal transduction; C:membrane; P:protein transport; C:intracellular		Coil (COILS); IPR001806 (PFAM); IPR027417 (G3DSA:3.40.50.GENE3D); mobidb-lite (MOBIDB_LITE); PTHR24070:SF320 (PANTHER); IPR020849 (PANTHER); IPR027417 (SUPERFAMILY)
evglcl|G0WVJSS01A1VLY	486	161	PREDICTED: uncharacterized protein LOC106074028 [Biomphalaria glabrata]	gi|908475867|ref|XP_013090205.1|	2e-91	99.28	138	fatty acid-binding heart	20	1.2e-91	0.518	PREDICTED: Biomphalaria glabrata uncharacterized LOC106074028 (LOC106074028), mRNA	gi|908475866|ref|XM_013234751.1|	0	98	449															IPR012674 (G3DSA:2.40.128.GENE3D); IPR011038 (SUPERFAMILY)
evglcl|G0WVJSS01A1VMM	495	165							0	0	0	PREDICTED: Biomphalaria glabrata adhesive plaque matrix protein-like (LOC106057594), mRNA	gi|908417965|ref|XM_013214842.1|	0	95.55	494
evglcl|G0WVJSS01A1VO4	447	148	PREDICTED: uncharacterized protein LOC106070590 [Biomphalaria glabrata]	gi|908462746|ref|XP_013085983.1|	7e-85	85.14	148	PREDICTED: uncharacterized protein LOC106070590	1	4.5e-85	0.89	PREDICTED: Biomphalaria glabrata uncharacterized LOC106070590 (LOC106070590), mRNA	gi|908462745|ref|XM_013230529.1|	0	96.42	447
evglcl|G0WVJSS01A1VWY	471	157	PREDICTED: metallophosphoesterase 1-like [Biomphalaria glabrata]	gi|908492193|ref|XP_013095771.1|	1e-62	97.98	99	metallophosphoesterase 1-like; metallophosphoesterase 1 isoform x1	1	6.73e-63	0.98	PREDICTED: Biomphalaria glabrata metallophosphoesterase 1-like (LOC106079176), mRNA	gi|908492192|ref|XM_013240317.1|	6e-173	97.51	362													C:membrane		PTHR13315:SF7 (PANTHER); IPR033308 (PANTHER); IPR029052 (SUPERFAMILY)
evglcl|G0WVJSS01A1VXJ	462	154	PREDICTED: E3 ubiquitin-protein ligase RFWD3-like [Biomphalaria glabrata]	gi|908409473|ref|XP_013065765.1|	4e-69	75.97	154	E3 ubiquitin- ligase RFWD3-like	1	4.12e-69	0.79	PREDICTED: Biomphalaria glabrata E3 ubiquitin-protein ligase RFWD3-like (LOC106054453), mRNA	gi|908409472|ref|XM_013210311.1|	6e-113	95.75	259
evglcl|G0WVJSS01A1W4X	279	92							0	0	0	PREDICTED: Biomphalaria glabrata tropomyosin-2 (LOC106078167), transcript variant X16, mRNA	gi|908488239|ref|XM_013238954.1|	1e-137	98.93	281																98.93	Eukaryota	Metazoa	n	n	Mollusca	n	n	Gastropoda	n	n	n	n	Planorboidea	Planorbidae	n	n	n
evglcl|G0WVJSS01A1WE1	408	136	hypothetical protein N305_12455, partial [Manacus vitellinus]	gi|679193046|gb|KFW83076.1|	0.0002	34.33	134	hypothetical protein N305_12455, partial	1	0.000152	0.59
evglcl|G0WVJSS01A1WJR	507	168	PREDICTED: uncharacterized protein LOC106072154 isoform X2 [Biomphalaria glabrata]	gi|908469099|ref|XP_013087926.1|	7e-70	77.7	139	PREDICTED: uncharacterized protein LOC106072154 isoform X2	1	6.14e-70	0.81	PREDICTED: Biomphalaria glabrata uncharacterized LOC106072154 (LOC106072154), transcript variant X2, mRNA	gi|908469098|ref|XM_013232472.1|	0	95.53	470
evglcl|G0WVJSS01A1WTR	456	151							0	0	0
evglcl|G0WVJSS01A1WXJ	399	133	PREDICTED: uncharacterized protein LOC106053422 [Biomphalaria glabrata]	gi|908507196|ref|XP_013064424.1|	3e-12	70.59	51	PREDICTED: uncharacterized protein LOC106053422	1	2.37e-12	0.72	PREDICTED: Biomphalaria glabrata uncharacterized LOC106053422 (LOC106053422), mRNA	gi|908507195|ref|XM_013208970.1|	4e-79	92.92	212
evglcl|G0WVJSS01A1WZW	420	140	PREDICTED: rab proteins geranylgeranyltransferase component A 2-like isoform X2 [Biomphalaria glabrata]	gi|908409773|ref|XP_013065927.1|	2e-89	97.86	140	rab s geranylgeranyltransferase component A 2-like isoform X2; rab proteins geranylgeranyltransferase component a 1	1	1.41e-89	0.99	PREDICTED: Biomphalaria glabrata rab proteins geranylgeranyltransferase component A 2-like (LOC106054561), transcript variant X4, mRNA	gi|908409776|ref|XM_013210476.1|	0	98.57	420													F:oxidoreductase activity; C:Rab-protein geranylgeranyltransferase complex; P:oxidation-reduction process; P:protein geranylgeranylation; P:intracellular protein transport		IPR018203 (PRINTS); G3DSA:3.30.519.10 (GENE3D); IPR018203 (PFAM); mobidb-lite (MOBIDB_LITE); IPR018203 (PANTHER); PTHR11787:SF16 (PANTHER); IPR023753 (SUPERFAMILY)
evglcl|G0WVJSS01A1X2F	513	171	PREDICTED: protein anon-37Cs-like [Biomphalaria glabrata]	gi|908501242|ref|XP_013062344.1|	2e-99	91.02	167	PREDICTED: protein anon-37Cs-like	1	1.45e-99	0.95	PREDICTED: Biomphalaria glabrata protein anon-37Cs-like (LOC106051685), mRNA	gi|908501241|ref|XM_013206890.1|	0	95.14	514															IPR023753 (G3DSA:3.50.50.GENE3D); mobidb-lite (MOBIDB_LITE)
evglcl|G0WVJSS01A1X5B	327	108	unknown, partial [Lymnaea stagnalis]	gi|46276986|gb|AAS86689.1|	4e-09	56.67	60	unknown, partial	1	3.9e-09	0.65																				IPR010530 (PFAM)
evglcl|G0WVJSS01A1X9U	384	127	PREDICTED: disintegrin and metalloproteinase domain-containing protein 17-like [Biomphalaria glabrata]	gi|908428957|ref|XP_013075165.1|	2e-29	98.18	55	disintegrin and metallo ase domain-containing 17-like	1	1.4e-29	1	PREDICTED: Biomphalaria glabrata disintegrin and metalloproteinase domain-containing protein 17-like (LOC106061543), mRNA	gi|908428956|ref|XM_013219711.1|	2e-76	98.8	166															IPR032029 (PFAM)
evglcl|G0WVJSS01A1XH0	378	126	PREDICTED: uncharacterized protein LOC106011256 [Aplysia californica]	gi|871220316|ref|XP_012935723.1|	5e-12	36.13	119	PREDICTED: uncharacterized protein LOC106011256	1	4.28e-12	0.52	PREDICTED: Biomphalaria glabrata uncharacterized LOC106078058 (LOC106078058), ncRNA	gi|908487823|ref|XR_001219771.1|	3e-170	98.83	341															IPR002223 (G3DSA:4.10.410.GENE3D); IPR002223 (SUPERFAMILY)
evglcl|G0WVJSS01A1XMP	354	117	PREDICTED: LOW QUALITY PROTEIN: uncharacterized protein LOC106073546 [Biomphalaria glabrata]	gi|908474124|ref|XP_013089592.1|	6e-64	87.93	116	PREDICTED: LOW QUALITY PROTEIN: uncharacterized protein LOC106073546; bactericidal permeability-increasing	1	5.66e-64	0.93	PREDICTED: Biomphalaria glabrata uncharacterized LOC106073546 (LOC106073546), mRNA	gi|908474123|ref|XM_013234138.1|	1e-163	96.62	355	BgLBP/BPI1 [Biomphalaria glabrata]	6e-56	87.93	116									F:lipid binding		IPR001124 (PFAM); G3DSA:3.15.20.10 (GENE3D); mobidb-lite (MOBIDB_LITE); mobidb-lite (MOBIDB_LITE); IPR017943 (SUPERFAMILY)	96.63	Eukaryota	Metazoa	n	n	Mollusca	n	n	Gastropoda	n	n	n	n	Planorboidea	Planorbidae	n	n	n
evglcl|G0WVJSS01A1XVT	522	174	PREDICTED: kazrin-like isoform X4 [Biomphalaria glabrata]	gi|908429531|ref|XP_013075366.1|	7e-112	98.28	174	kazrin-like isoform X4	1	6.78e-112	0.98	PREDICTED: Biomphalaria glabrata kazrin-like (LOC106061710), transcript variant X4, mRNA	gi|908429530|ref|XM_013219912.1|	0	98.47	522	PREDICTED: kazrin-like [Aplysia californica]	4e-14	38.65	163
evglcl|G0WVJSS01A1XZK	321	107	PREDICTED: probable deferrochelatase/peroxidase YfeX [Biomphalaria glabrata]	gi|908425921|ref|XP_013074041.1|	2e-56	92.73	110	probable deferrochelatase peroxidase	1	1.21e-56	0.94	PREDICTED: Biomphalaria glabrata probable deferrochelatase/peroxidase YfeX (LOC106060635), mRNA	gi|908425920|ref|XM_013218587.1|	8e-140	94.85	330
evglcl|G0WVJSS01A1Y65	354	117	PREDICTED: uncharacterized protein LOC106079875 isoform X2 [Biomphalaria glabrata]	gi|908494447|ref|XP_013096559.1|	8e-67	99.04	104	PREDICTED: uncharacterized protein LOC106079875 isoform X2	1	5.21e-67	0.99	PREDICTED: Biomphalaria glabrata uncharacterized LOC106079875 (LOC106079875), transcript variant X2, mRNA	gi|908494446|ref|XM_013241105.1|	7e-176	98.59	355															mobidb-lite (MOBIDB_LITE)
evglcl|G0WVJSS01A1Y97	393	130							0	0	0	PREDICTED: Biomphalaria glabrata transient receptor potential cation channel subfamily M member 1-like (LOC106052687), mRNA	gi|908504719|ref|XM_013208118.1|	3e-180	97.36	379
evglcl|G0WVJSS01A1YGJ	507	169	PREDICTED: pulmonary surfactant-associated protein D-like [Biomphalaria glabrata]	gi|908425887|ref|XP_013074031.1|	3e-71	74	150	pulmonary surfactant-associated D-like	1	2.08e-71	0.8	PREDICTED: Biomphalaria glabrata pulmonary surfactant-associated protein D-like (LOC106060623), transcript variant X2, mRNA	gi|908425888|ref|XM_013218578.1|	1e-179	91.02	479									FC859533_5	2e-30	41.29	155			IPR016186 (G3DSA:3.10.100.GENE3D); cd00037 (CDD); IPR016187 (SUPERFAMILY)
evglcl|G0WVJSS01A1YPW	432	143	PREDICTED: uncharacterized protein LOC106056862 isoform X2 [Biomphalaria glabrata]	gi|908415949|ref|XP_013069214.1|	2e-72	88.73	142	PREDICTED: uncharacterized protein LOC106056862 isoform X2	1	1.41e-72	0.9	PREDICTED: Biomphalaria glabrata uncharacterized LOC106056862 (LOC106056862), transcript variant X2, mRNA	gi|908415948|ref|XM_013213760.1|	0	95.62	434
evglcl|G0WVJSS01A1YTB	405	135						TRIO and F-actin-binding -like isoform X2	10	1	0.512																				mobidb-lite (MOBIDB_LITE)
evglcl|G0WVJSS01A1YTP	504	168	PREDICTED: LOW QUALITY PROTEIN: 40S ribosomal protein S8-like [Biomphalaria glabrata]	gi|908496952|ref|XP_013060797.1|	4e-114	98.19	166	40S ribosomal S8-like; 40s ribosomal protein s8	1	3.59e-114	0.99	PREDICTED: Biomphalaria glabrata 40S ribosomal protein S8-like (LOC106055568), mRNA	gi|908412386|ref|XM_013211871.1|	0	99.02	409													F:structural constituent of ribosome; C:ribosome; P:translation	Ribosome	IPR022309 (PFAM); IPR001047 (TIGRFAM); IPR001047 (PANTHER); cd11380 (CDD)
evglcl|G0WVJSS01A1YU9	468	156	PREDICTED: 39S ribosomal protein L22, mitochondrial-like [Biomphalaria glabrata]	gi|908415436|ref|XP_013068943.1|	2e-104	98	150	39S ribosomal mitochondrial-like; 39s ribosomal protein mitochondrial	1	1.15e-104	0.98	PREDICTED: Biomphalaria glabrata 39S ribosomal protein L22, mitochondrial-like (LOC106056674), mRNA	gi|908415435|ref|XM_013213489.1|	0	97.65	468													F:structural constituent of ribosome; C:mitochondrial large ribosomal subunit; P:translation	Ribosome	IPR001063 (G3DSA:3.90.470.GENE3D); IPR001063 (PFAM); PTHR13501:SF6 (PANTHER); IPR005727 (PANTHER); IPR001063 (CDD); IPR001063 (SUPERFAMILY)
evglcl|G0WVJSS01A1Z2B	498	166	PREDICTED: uncharacterized protein LOC106055544 [Biomphalaria glabrata]	gi|908412323|ref|XP_013067292.1|	8e-64	88.7	115	PREDICTED: uncharacterized protein LOC106055544	1	7.71e-64	0.89	PREDICTED: Biomphalaria glabrata uncharacterized LOC106055544 (LOC106055544), mRNA	gi|908412322|ref|XM_013211838.1|	0	93.48	460
evglcl|G0WVJSS01A1ZJO	474	158	hypothetical protein LOTGIDRAFT_230170 [Lottia gigantea]	gi|676428532|ref|XP_009045306.1|	1e-22	38.92	167	hypothetical protein LOTGIDRAFT_230170	1	1.09e-22	0.59	PREDICTED: Pterocles gutturalis protocadherin Fat 4-like (LOC104460750), partial mRNA	gi|704500626|ref|XM_010079512.1|	0.0006	90.91	44															IPR002126 (PRINTS); IPR002126 (SMART); IPR002126 (PFAM); IPR002126 (G3DSA:2.60.40.GENE3D); PTHR24026 (PANTHER); PTHR24026:SF64 (PANTHER); IPR020894 (PROSITE_PATTERNS); IPR002126 (PROSITE_PROFILES); cd11304 (CDD); IPR015919 (SUPERFAMILY)
evglcl|G0WVJSS01A1ZMR	495	165	PREDICTED: uncharacterized protein LOC106072682, partial [Biomphalaria glabrata]	gi|908471092|ref|XP_013088562.1|	8e-47	91.86	86	PREDICTED: uncharacterized protein LOC106072682, partial	1	6.9e-47	0.96	Biomphalaria glabrata BAC clone BG_BBa-137H24 from chromosome unknown, complete sequence	gi|215212845|gb|AC233256.1|	0	95.96	495															IPR005135 (PFAM); IPR005135 (G3DSA:3.60.10.GENE3D); IPR005135 (SUPERFAMILY)	95.97	Eukaryota	Metazoa	n	n	Mollusca	n	n	Gastropoda	n	n	n	n	Planorboidea	Planorbidae	n	n	n
evglcl|G0WVJSS01A1ZN4	384	128	PREDICTED: sperm-associated antigen 16 protein-like isoform X2 [Biomphalaria glabrata]	gi|908405024|ref|XP_013086443.1|	2e-81	97.66	128	sperm-associated antigen 16 -like isoform X2	1	1.98e-81	0.98	PREDICTED: Biomphalaria glabrata sperm-associated antigen 16 protein-like (LOC106070963), transcript variant X2, mRNA	gi|908405023|ref|XM_013230989.1|	0	98.44	384									FF075844_3	5e-50	68.57	105			IPR001680 (SMART); IPR015943 (G3DSA:2.130.10.GENE3D); PTHR14604 (PANTHER); PTHR14604:SF6 (PANTHER); IPR017986 (PROSITE_PROFILES); IPR001680 (PROSITE_PROFILES); IPR017986 (SUPERFAMILY)
evglcl|G0WVJSS01A1ZOS	444	148	PREDICTED: uncharacterized protein LOC106062986 [Biomphalaria glabrata]	gi|908433771|ref|XP_013076750.1|	6e-70	80.27	147	PREDICTED: uncharacterized protein LOC106062986	1	5.8e-70	0.85	PREDICTED: Biomphalaria glabrata uncharacterized LOC106062986 (LOC106062986), mRNA	gi|908433770|ref|XM_013221296.1|	0	95.5	444															Coil (COILS)
evglcl|G0WVJSS01A1ZQL	360	119	hypothetical protein T02_15741 [Trichinella nativa]	gi|954523707|gb|KRZ48502.1|	7e-12	66.15	65	hypothetical protein T02_15741	1	6.21e-12	0.69	Biomphalaria sudanica 28S ribosomal RNA gene, partial sequence	gi|25572930|gb|AF435692.1|	0	99.44	360															mobidb-lite (MOBIDB_LITE)	99.44	Eukaryota	Metazoa	n	n	Mollusca	n	n	Gastropoda	n	n	n	n	Planorboidea	Planorbidae	n	n	n
evglcl|G0WVJSS01A1ZR5	339	112	PREDICTED: uncharacterized protein LOC106078624 [Biomphalaria glabrata]	gi|908489869|ref|XP_013095016.1|	8e-48	88.57	105	PREDICTED: uncharacterized protein LOC106078624	1	7.38e-48	0.9	PREDICTED: Biomphalaria glabrata uncharacterized LOC106078624 (LOC106078624), mRNA	gi|908489868|ref|XM_013239562.1|	5e-137	93.22	339															mobidb-lite (MOBIDB_LITE); mobidb-lite (MOBIDB_LITE)
evglcl|G0WVJSS01A1ZTR	435	145	PREDICTED: lipopolysaccharide-binding protein-like [Biomphalaria glabrata]	gi|908418701|ref|XP_013070669.1|	1e-66	92.86	112	lipopolysaccharide-binding -like; bactericidal permeability-increasing	1	8.75e-67	0.96	PREDICTED: Biomphalaria glabrata lipopolysaccharide-binding protein-like (LOC106057877), mRNA	gi|908418700|ref|XM_013215215.1|	3e-151	97.2	322													F:lipid binding		IPR017942 (PFAM); G3DSA:3.15.10.10 (GENE3D); IPR032942 (PANTHER); IPR017943 (SUPERFAMILY)
evglcl|G0WVJSS01A1ZVZ	444	147	PREDICTED: uncharacterized protein LOC106053331 [Biomphalaria glabrata]	gi|908506901|ref|XP_013064327.1|	2e-50	75.89	112	PREDICTED: uncharacterized protein LOC106053331	1	1.19e-50	0.85	PREDICTED: Biomphalaria glabrata uncharacterized LOC106053331 (LOC106053331), mRNA	gi|908506900|ref|XM_013208873.1|	8e-112	89.43	331
evglcl|G0WVJSS01A1ZX2	498	166	PREDICTED: uncharacterized protein LOC106052979 [Biomphalaria glabrata]	gi|908505691|ref|XP_013063910.1|	1e-38	47.83	138	PREDICTED: uncharacterized protein LOC106052979	1	1.21e-38	0.67	PREDICTED: Biomphalaria glabrata transient receptor potential cation channel subfamily M member 1-like (LOC106052687), mRNA	gi|908504719|ref|XM_013208118.1|	2e-13	96.3	54
evglcl|G0WVJSS01A2026	408	136	PREDICTED: uncharacterized protein LOC106067953 [Biomphalaria glabrata]	gi|908452250|ref|XP_013082678.1|	1e-06	54.55	55	PREDICTED: uncharacterized protein LOC106067953	1	9.83e-07	0.67
evglcl|G0WVJSS01A207Z	411	136	PREDICTED: uncharacterized protein LOC106058277 [Biomphalaria glabrata]	gi|908419578|ref|XP_013071112.1|	3e-68	80.74	135	PREDICTED: uncharacterized protein LOC106058277	1	2.82e-68	0.85	PREDICTED: Biomphalaria glabrata uncharacterized LOC106075684 (LOC106075684), partial mRNA	gi|908481170|ref|XM_013236589.1|	4e-159	91.79	414
evglcl|G0WVJSS01A20A5	519	173	PREDICTED: glutaredoxin-3-like [Biomphalaria glabrata]	gi|908458425|ref|XP_013084576.1|	4e-117	97.11	173	PREDICTED: glutaredoxin-3-like; glutaredoxin- partial	1	3.67e-117	0.98	PREDICTED: Biomphalaria glabrata glutaredoxin-3-like (LOC106069457), transcript variant X2, mRNA	gi|908458427|ref|XM_013229123.1|	0	98.46	520	PREDICTED: glutaredoxin-3-like [Aplysia californica]	2e-91	77.46	173									F:glutathione disulfide oxidoreductase activity; P:protein deubiquitination; F:protein disulfide oxidoreductase activity; F:electron carrier activity; P:regulation of system process; P:cell redox homeostasis; F:binding; C:extracellular region; P:cellular iron ion homeostasis; C:nucleus; C:cytosol; P:oxidation-reduction process; F:thiol-dependent ubiquitinyl hydrolase activity		IPR012336 (G3DSA:3.40.30.GENE3D); IPR004480 (TIGRFAM); IPR002109 (PFAM); IPR004480 (PANTHER); PTHR10293:SF46 (PANTHER); IPR002109 (PROSITE_PROFILES); IPR002109 (PROSITE_PROFILES); IPR033658 (CDD); IPR012336 (SUPERFAMILY); IPR012336 (SUPERFAMILY)
evglcl|G0WVJSS01A20E3	330	109							0	0	0	PREDICTED: Biomphalaria glabrata probable deferrochelatase/peroxidase YfeX (LOC106060635), mRNA	gi|908425920|ref|XM_013218587.1|	5e-152	96.68	331
evglcl|G0WVJSS01A20EH	396	131	PREDICTED: TALPID3 protein-like [Biomphalaria glabrata]	gi|908409622|ref|XP_013065845.1|	2e-49	97.85	93	TALPID3 -like	1	1.66e-49	0.97	PREDICTED: Biomphalaria glabrata TALPID3 protein-like (LOC106054504), mRNA	gi|908409621|ref|XM_013210391.1|	1e-128	97.13	279															mobidb-lite (MOBIDB_LITE); mobidb-lite (MOBIDB_LITE); mobidb-lite (MOBIDB_LITE)
evglcl|G0WVJSS01A20EJ	471	157	PREDICTED: uncharacterized protein LOC106063523 [Biomphalaria glabrata]	gi|908435513|ref|XP_013077370.1|	6e-49	96.3	81	PREDICTED: uncharacterized protein LOC106063523	1	5.9e-49	0.98	PREDICTED: Biomphalaria glabrata uncharacterized LOC106063523 (LOC106063523), mRNA	gi|908435512|ref|XM_013221916.1|	3e-161	97.08	343															PTHR35348 (PANTHER)
evglcl|G0WVJSS01A20FT	348	115	PREDICTED: fatty acid desaturase 2-like isoform X2 [Biomphalaria glabrata]	gi|908407316|ref|XP_013096998.1|	2e-56	90.1	101	fatty acid desaturase 2-like isoform X2; fatty acid desaturase 1-like isoform x1	1	1.67e-56	0.94	PREDICTED: Biomphalaria glabrata fatty acid desaturase 1-like (LOC106080202), transcript variant X3, mRNA	gi|908407315|ref|XM_013241544.1|	2e-170	98.28	348													F:oxidoreductase activity; P:lipid metabolic process; C:integral component of membrane; P:oxidation-reduction process	Biosynthesis of secondary metabolites	IPR001199 (PRINTS); IPR001199 (SMART); IPR001199 (PFAM); IPR001199 (G3DSA:3.10.120.GENE3D); PTHR19353 (PANTHER); PTHR19353:SF45 (PANTHER); IPR001199 (PROSITE_PROFILES); IPR001199 (SUPERFAMILY)
evglcl|G0WVJSS01A20G3	525	175	PREDICTED: nexilin-like [Biomphalaria glabrata]	gi|908430482|ref|XP_013075696.1|	1e-88	97.24	145	PREDICTED: nexilin-like	1	1.1e-88	0.99	PREDICTED: Biomphalaria glabrata nexilin-like (LOC106061992), mRNA	gi|908430481|ref|XM_013220242.1|	0	98.38	432															Coil (COILS); IPR029090 (PFAM)
evglcl|G0WVJSS01A20GW	345	114	hypothetical protein OCBIM_22025956mg [Octopus bimaculoides]	gi|918336413|gb|KOF98325.1|	9e-06	56.25	48	erythrocyte membrane 3	11	6.8e-06	0.6518																				mobidb-lite (MOBIDB_LITE); mobidb-lite (MOBIDB_LITE)
evglcl|G0WVJSS01A20H3	432	143	PREDICTED: methenyltetrahydrofolate synthase domain-containing protein-like [Biomphalaria glabrata]	gi|908412327|ref|XP_013067293.1|	4e-88	99.3	143	methenyltetrahydrofolate synthase domain-containing -like	1	2.43e-88	1	PREDICTED: Biomphalaria glabrata methenyltetrahydrofolate synthase domain-containing protein-like (LOC106055547), transcript variant X2, mRNA	gi|908412328|ref|XM_013211840.1|	0	98.84	432															mobidb-lite (MOBIDB_LITE)
evglcl|G0WVJSS01A20K9	534	178							0	0	0	PREDICTED: Biomphalaria glabrata Y-box factor homolog (LOC106056075), mRNA	gi|908413869|ref|XM_013212651.1|	0	98.31	533
evglcl|G0WVJSS01A20KC	483	160	PREDICTED: uncharacterized protein LOC106050770 [Biomphalaria glabrata]	gi|908498232|ref|XP_013061261.1|	2e-105	95.62	160	PREDICTED: uncharacterized protein LOC106050770	1	2.06e-105	0.95	PREDICTED: Biomphalaria glabrata uncharacterized LOC106050770 (LOC106050770), mRNA	gi|908498231|ref|XM_013205807.1|	0	97.08	480
evglcl|G0WVJSS01A20N8	351	116	pol-like protein [Biomphalaria glabrata]	gi|125901787|gb|ABN58714.1|	7e-62	88.03	117	pol-like protein; rna-directed dna polymerase from mobile element partial	1	4.25e-62	0.89	Biomphalaria glabrata BAC clone BG_BBa-11B23 from chromosome unknown, complete sequence	gi|296785143|gb|AC238540.4|	1e-148	94.56	349	pol-like protein [Biomphalaria glabrata]	5e-58	88.03	117									P:RNA phosphodiester bond hydrolysis, endonucleolytic; F:nucleic acid binding; F:RNA-DNA hybrid ribonuclease activity		Coil (COILS); IPR000477 (PFAM); IPR000477 (PROSITE_PROFILES)	94.57	Eukaryota	Metazoa	n	n	Mollusca	n	n	Gastropoda	n	n	n	n	Planorboidea	Planorbidae	n	n	n
evglcl|G0WVJSS01A20PC	393	130	myomodulin neuropeptides 2 precursor [Aplysia californica]	gi|325296833|ref|NP_001191658.1|	0.002	38.89	108	myomodulin neuropeptides 2 precursor	1	0.00219	0.49																				mobidb-lite (MOBIDB_LITE); mobidb-lite (MOBIDB_LITE)
evglcl|G0WVJSS01A20T6	387	129	PREDICTED: uncharacterized protein LOC106052100 [Biomphalaria glabrata]	gi|908502484|ref|XP_013062796.1|	2e-39	84.09	88	PREDICTED: uncharacterized protein LOC106052100	1	1.63e-39	0.9	PREDICTED: Biomphalaria glabrata uncharacterized LOC106052100 (LOC106052100), mRNA	gi|908502483|ref|XM_013207342.1|	2e-102	94.38	249															mobidb-lite (MOBIDB_LITE)
evglcl|G0WVJSS01A219T	393	131	PREDICTED: uncharacterized protein LOC106062540 [Biomphalaria glabrata]	gi|908432276|ref|XP_013076278.1|	7e-61	86.67	105	PREDICTED: uncharacterized protein LOC106062540	1	6.46e-61	0.93	PREDICTED: Biomphalaria glabrata uncharacterized LOC106058277 (LOC106058277), mRNA	gi|908419577|ref|XM_013215658.1|	2e-166	94.34	389															mobidb-lite (MOBIDB_LITE)
evglcl|G0WVJSS01A21FH	399	133	PREDICTED: 39S ribosomal protein L15, mitochondrial-like [Biomphalaria glabrata]	gi|908438401|ref|XP_013078283.1|	2e-52	76.07	117	39S ribosomal mitochondrial-like; 39s ribosomal protein mitochondrial	1	1.4e-52	0.81	PREDICTED: Biomphalaria glabrata 39S ribosomal protein L15, mitochondrial-like (LOC106064325), mRNA	gi|908438400|ref|XM_013222829.1|	0	97.49	399													F:structural constituent of ribosome; C:large ribosomal subunit; P:translation	Ribosome	IPR005749 (PANTHER); PTHR12934:SF14 (PANTHER)
evglcl|G0WVJSS01A21G1	426	141							0	0	0	PREDICTED: Biomphalaria glabrata uncharacterized LOC106071610 (LOC106071610), mRNA	gi|908466863|ref|XM_013231753.1|	0	97.66	427
evglcl|G0WVJSS01A21I9	360	119	PREDICTED: uncharacterized protein LOC106068512 [Biomphalaria glabrata]	gi|908454383|ref|XP_013083330.1|	3e-43	89.53	86	PREDICTED: uncharacterized protein LOC106068512	1	2.02e-43	0.93	PREDICTED: Biomphalaria glabrata uncharacterized LOC106068512 (LOC106068512), mRNA	gi|908454382|ref|XM_013227876.1|	6e-152	94.18	361
evglcl|G0WVJSS01A21SZ	390	129	PREDICTED: TCDD-inducible poly [ADP-ribose] polymerase-like [Biomphalaria glabrata]	gi|908482229|ref|XP_013092391.1|	2e-66	90.27	113	TCDD-inducible poly [ADP-ribose] polymerase-like	1	1.49e-66	0.91	PREDICTED: Biomphalaria glabrata TCDD-inducible poly [ADP-ribose] polymerase-like (LOC106076056), mRNA	gi|908482228|ref|XM_013236937.1|	0	97.44	390															IPR012317 (G3DSA:3.90.228.GENE3D); IPR012317 (PFAM); PTHR14453 (PANTHER); IPR012317 (PROSITE_PROFILES); SSF56399 (SUPERFAMILY)
evglcl|G0WVJSS01A2252	477	159	PREDICTED: uncharacterized protein LOC106078120 isoform X1 [Biomphalaria glabrata]	gi|908488014|ref|XP_013094324.1|	5e-104	94.97	159	acetyl- mitochondrial isoform X1	20	3.7e-104	0.5895	PREDICTED: Biomphalaria glabrata uncharacterized LOC106078120 (LOC106078120), transcript variant X6, mRNA	gi|908488027|ref|XM_013238876.1|	0	97.27	477															mobidb-lite (MOBIDB_LITE)
evglcl|G0WVJSS01A2266	339	112	PREDICTED: uncharacterized protein LOC106067953 [Biomphalaria glabrata]	gi|908452250|ref|XP_013082678.1|	2e-05	56.82	44	PREDICTED: uncharacterized protein LOC106067953	1	2.1e-05	0.68
evglcl|G0WVJSS01A229Q	450	149	PREDICTED: N-alpha-acetyltransferase 50-like [Biomphalaria glabrata]	gi|908433049|ref|XP_013076515.1|	6e-99	98.61	144	N-alpha-acetyltransferase 50-like; n-alpha-acetyltransferase 50 isoform x1	1	5.54e-99	0.99	PREDICTED: Biomphalaria glabrata N-alpha-acetyltransferase 50-like (LOC106062755), mRNA	gi|908433048|ref|XM_013221061.1|	0	99.78	450													P:somitogenesis; P:N-terminal protein amino acid acetylation; C:protein acetyltransferase complex; F:ribosomal-protein-alanine N-acetyltransferase activity		IPR000182 (PFAM); IPR016181 (G3DSA:3.40.630.GENE3D); PTHR42919 (PANTHER); PTHR42919:SF8 (PANTHER); IPR000182 (PROSITE_PROFILES); cd04301 (CDD); IPR016181 (SUPERFAMILY)
evglcl|G0WVJSS01A22DP	444	147	PREDICTED: uncharacterized protein LOC106052907 [Biomphalaria glabrata]	gi|908505448|ref|XP_013063824.1|	4e-92	97.24	145	PREDICTED: uncharacterized protein LOC106052907	1	3.24e-92	1	PREDICTED: Biomphalaria glabrata uncharacterized LOC106052907 (LOC106052907), mRNA	gi|908505447|ref|XM_013208370.1|	0	97.75	444															mobidb-lite (MOBIDB_LITE)
evglcl|G0WVJSS01A22JA	477	159	PREDICTED: uncharacterized protein LOC101847742 [Aplysia californica]	gi|871246961|ref|XP_012940594.1|	4e-52	70.73	123	PREDICTED: uncharacterized protein LOC101847742	1	3.98e-52	0.82																				mobidb-lite (MOBIDB_LITE)
evglcl|G0WVJSS01A22LN	432	143	PREDICTED: collagen alpha-1(XII) chain-like [Biomphalaria glabrata]	gi|908410438|ref|XP_013066287.1|	1e-88	95.71	140	collagen alpha-1(XII) chain-like; collagen alpha-1 chain-like	1	1.33e-88	0.97	PREDICTED: Biomphalaria glabrata collagen alpha-1(XII) chain-like (LOC106054803), transcript variant X2, mRNA	gi|908410439|ref|XM_013210834.1|	0	96.99	432	PREDICTED: collagen alpha-6(VI) chain-like [Aplysia californica]	6e-16	36.36	143									C:extracellular region		PR00453 (PRINTS); IPR002035 (PFAM); IPR002035 (G3DSA:3.40.50.GENE3D); PTHR11132:SF158 (PANTHER); PTHR11132 (PANTHER); IPR002035 (PROSITE_PROFILES); IPR002035 (SUPERFAMILY)
evglcl|G0WVJSS01A236D	438	145	PREDICTED: obg-like ATPase 1 [Biomphalaria glabrata]	gi|908417130|ref|XP_013069850.1|	7e-95	97.93	145	obg-like ATPase 1; obg-like atpase 1	1	6.67e-95	0.98	PREDICTED: Biomphalaria glabrata obg-like ATPase 1 (LOC106057272), transcript variant X2, mRNA	gi|908417131|ref|XM_013214397.1|	0	98.86	440													F:GTP binding; F:ATPase activity; F:ATP binding; C:cytoplasm; F:ribosome binding; P:metabolic process; F:ribosomal large subunit binding		IPR012675 (G3DSA:3.10.20.GENE3D); IPR013029 (PFAM); PTHR23305:SF17 (PANTHER); PTHR23305 (PANTHER); IPR027417 (SUPERFAMILY); IPR012676 (SUPERFAMILY)	86.59	Eukaryota	Metazoa	n	n	Arthropoda	Crustacea	n	Malacostraca	Eumalacostraca	Eucarida	Decapoda	Pleocyemata	Alpheoidea	Alpheidae	n	n	n
evglcl|G0WVJSS01A23DT	429	143	PREDICTED: superoxide dismutase [Cu-Zn]-like [Biomphalaria glabrata]	gi|908500938|ref|XP_013062232.1|	2e-83	90.21	143	superoxide dismutase [Cu-Zn]-like; copper zinc superoxide partial	1	1.82e-83	0.9	PREDICTED: Biomphalaria glabrata superoxide dismutase [Cu-Zn]-like (LOC106051577), mRNA	gi|908500937|ref|XM_013206778.1|	0	97.44	430													P:biological regulation; P:single-organism cellular process; P:cellular metabolic process	Peroxisome	IPR001424 (G3DSA:2.60.40.GENE3D); IPR001424 (PFAM); IPR001424 (SUPERFAMILY)
evglcl|G0WVJSS01A23EH	303	100	PREDICTED: uncharacterized protein LOC106068512 [Biomphalaria glabrata]	gi|908454383|ref|XP_013083330.1|	1e-52	90.62	96	PREDICTED: uncharacterized protein LOC106068512	1	1.24e-52	0.91	PREDICTED: Biomphalaria glabrata uncharacterized LOC106068512 (LOC106068512), mRNA	gi|908454382|ref|XM_013227876.1|	1e-128	94.74	304									DN966965_6	8e-57	91.49	94			Coil (COILS); IPR016186 (G3DSA:3.10.100.GENE3D); cd00037 (CDD); IPR016187 (SUPERFAMILY)
evglcl|G0WVJSS01A23EW	321	107	PREDICTED: uncharacterized protein LOC106073839 [Biomphalaria glabrata]	gi|908475162|ref|XP_013089948.1|	5e-57	98.92	93	PREDICTED: uncharacterized protein LOC106073839	20	3.8e-57	0.553	PREDICTED: Biomphalaria glabrata uncharacterized LOC106073839 (LOC106073839), mRNA	gi|908475161|ref|XM_013234494.1|	2e-130	97.48	278
evglcl|G0WVJSS01A23FW	447	149	PREDICTED: haloacid dehalogenase-like hydrolase domain-containing protein 3 [Biomphalaria glabrata]	gi|908441966|ref|XP_013079377.1|	2e-84	90.98	133	haloacid dehalogenase-like hydrolase domain-containing 3	1	1.71e-84	0.93	PREDICTED: Biomphalaria glabrata haloacid dehalogenase-like hydrolase domain-containing protein 3 (LOC106065164), transcript variant X1, mRNA	gi|908441965|ref|XM_013223923.1|	0	98.19	442															PTHR12725:SF97 (PANTHER); PTHR12725 (PANTHER)
evglcl|G0WVJSS01A23H3	453	151	PREDICTED: LOW QUALITY PROTEIN: coiled-coil domain-containing protein 40-like [Biomphalaria glabrata]	gi|908493563|ref|XP_013096254.1|	1e-83	92.76	152	coiled-coil domain-containing 40-like; coiled-coil domain-containing protein 40	1	8.78e-84	0.94	PREDICTED: Biomphalaria glabrata coiled-coil domain-containing protein 40-like (LOC106079609), mRNA	gi|908493562|ref|XM_013240800.1|	0	97.81	456													P:pronephros development; P:epithelial cilium movement involved in determination of left/right asymmetry; P:heart looping; P:axoneme assembly; P:heart jogging		Coil (COILS); Coil (COILS); PTHR16275:SF9 (PANTHER); PTHR16275 (PANTHER)
evglcl|G0WVJSS01A23LJ	306	102	PREDICTED: uncharacterized protein LOC106079847 [Biomphalaria glabrata]	gi|908494348|ref|XP_013096525.1|	4e-26	58.25	103	PREDICTED: uncharacterized protein LOC106079847	1	3.97e-26	0.72	PREDICTED: Biomphalaria glabrata uncharacterized LOC106079847 (LOC106079847), transcript variant X2, mRNA	gi|908494350|ref|XM_013241072.1|	9e-35	93.4	106
evglcl|G0WVJSS01A23QL	324	108	PREDICTED: uncharacterized protein LOC101846292, partial [Aplysia californica]	gi|871241325|ref|XP_012939559.1|	3e-30	67.95	78	PREDICTED: uncharacterized protein LOC101846292, partial; uncharacterized protein loc106156401	1	2.68e-30	0.92																		C:membrane		IPR023753 (G3DSA:3.50.50.GENE3D); SSF51971 (SUPERFAMILY)
evglcl|G0WVJSS01A23QQ	462	154	PREDICTED: uncharacterized protein LOC106056349 [Biomphalaria glabrata]	gi|908414626|ref|XP_013068507.1|	5e-94	97.39	153	PREDICTED: uncharacterized protein LOC106056349	1	4.33e-94	0.98	PREDICTED: Biomphalaria glabrata uncharacterized LOC106056349 (LOC106056349), mRNA	gi|908414625|ref|XM_013213053.1|	0	98.04	460															mobidb-lite (MOBIDB_LITE)
evglcl|G0WVJSS01A23SB	486	162	PREDICTED: serine/threonine-protein phosphatase 6 regulatory ankyrin repeat subunit B-like isoform X1 [Biomphalaria glabrata]	gi|908425499|ref|XP_013073891.1|	1e-104	98.77	162	serine threonine- phosphatase 6 regulatory ankyrin repeat subunit B-like isoform X1	1	1.37e-104	0.98	PREDICTED: Biomphalaria glabrata serine/threonine-protein phosphatase 6 regulatory ankyrin repeat subunit B-like (LOC106060529), transcript variant X3, mRNA	gi|908425504|ref|XM_013218439.1|	0	98.35	486															IPR002110 (PRINTS); IPR002110 (SMART); IPR020683 (G3DSA:1.25.40.GENE3D); IPR020683 (PFAM); PTHR24126 (PANTHER); IPR002110 (PROSITE_PROFILES); IPR002110 (PROSITE_PROFILES); IPR020683 (PROSITE_PROFILES); IPR002110 (PROSITE_PROFILES); cd00204 (CDD); IPR020683 (SUPERFAMILY)
evglcl|G0WVJSS01A2442	429	142							0	0	0																			Ubiquitin mediated proteolysis
evglcl|G0WVJSS01A248B	396	131	PREDICTED: insulin-degrading enzyme-like isoform X2 [Biomphalaria glabrata]	gi|908423375|ref|XP_013073073.1|	5e-63	98.1	105	insulin-degrading enzyme-like isoform X2	1	4.22e-63	0.99	PREDICTED: Biomphalaria glabrata insulin-degrading enzyme-like (LOC106059917), transcript variant X4, mRNA	gi|908423376|ref|XM_013217621.1|	0	97.73	397													P:biological regulation; F:zinc ion binding; P:insulin metabolic process; F:peptide binding; C:peroxisomal matrix; P:single-organism process; F:metalloendopeptidase activity; C:nucleus; P:peptide catabolic process; F:protein binding; F:carbohydrate derivative binding; C:mitochondrion; C:cytosol; P:protein processing; P:proteolysis involved in cellular protein catabolic process; P:protein oligomer…	Alzheimer's disease	IPR011237 (G3DSA:3.30.830.GENE3D); PTHR43690 (PANTHER); PTHR43690:SF12 (PANTHER); IPR011249 (SUPERFAMILY)
evglcl|G0WVJSS01A24A3	519	173	PREDICTED: gamma-glutamylcyclotransferase-like [Biomphalaria glabrata]	gi|908431971|ref|XP_013076171.1|	3e-114	94.64	168	gamma-glutamylcyclotransferase-like	20	2.4e-114	0.5325	PREDICTED: Biomphalaria glabrata gamma-glutamylcyclotransferase-like (LOC106062447), mRNA	gi|908431970|ref|XM_013220717.1|	0	96.53	518														Glutathione metabolism	IPR013024 (G3DSA:3.10.490.GENE3D); PF13772 (PFAM); PTHR12935:SF7 (PANTHER); IPR017939 (PANTHER); IPR013024 (CDD); IPR013024 (SUPERFAMILY)
evglcl|G0WVJSS01A24JY	360	119	PREDICTED: uncharacterized protein LOC106056702 [Biomphalaria glabrata]	gi|908415499|ref|XP_013068975.1|	7e-20	95.74	47	PREDICTED: uncharacterized protein LOC106056702	1	6.74e-20	0.97	PREDICTED: Biomphalaria glabrata uncharacterized LOC106056702 (LOC106056702), mRNA	gi|908415498|ref|XM_013213521.1|	2e-57	96.45	141														RNA transport	IPR012677 (G3DSA:3.30.70.GENE3D)
evglcl|G0WVJSS01A24M9	429	143	PREDICTED: axoneme-associated protein mst101(2)-like [Biomphalaria glabrata]	gi|908455200|ref|XP_013083588.1|	4e-87	98.58	141	axoneme-associated mst101(2)-like	1	3.88e-87	0.99	PREDICTED: Biomphalaria glabrata axoneme-associated protein mst101(2)-like (LOC106068674), mRNA	gi|908455199|ref|XM_013228134.1|	0	97.89	427															mobidb-lite (MOBIDB_LITE); mobidb-lite (MOBIDB_LITE)
evglcl|G0WVJSS01A24OD	507	169	PREDICTED: 60S ribosomal protein L8 [Biomphalaria glabrata]	gi|908504433|ref|XP_013063478.1|	8e-103	96.13	155	60S ribosomal L8; 60s ribosomal protein l8	1	7.03e-103	0.98	PREDICTED: Biomphalaria glabrata 60S ribosomal protein L8 (LOC106052608), transcript variant X2, mRNA	gi|908504434|ref|XM_013208025.1|	0	98.15	486													P:cytoplasmic translation; C:cytosolic large ribosomal subunit; P:rRNA processing; P:translational initiation; C:nucleolus; F:poly(A) RNA binding; P:viral transcription; P:SRP-dependent cotranslational protein targeting to membrane; C:focal adhesion; P:nuclear-transcribed mRNA catabolic process, nonsense-mediated decay; F:structural constituent of ribosome; C:membrane; F:rRNA binding	Ribosome	IPR022669 (SMART); IPR002171 (SMART); G3DSA:2.40.50.140 (GENE3D); IPR022669 (PFAM); IPR014722 (G3DSA:2.30.30.GENE3D); IPR022666 (PFAM); PTHR13691:SF28 (PANTHER); IPR002171 (PANTHER); IPR008991 (SUPERFAMILY); IPR012340 (SUPERFAMILY)
evglcl|G0WVJSS01A24TG	390	129	PREDICTED: 60S ribosomal protein L13-like [Biomphalaria glabrata]	gi|908466101|ref|XP_013086951.1|	2e-79	98.39	124	60S ribosomal L13-like; 60s ribosomal protein l13-like	1	1.75e-79	0.99	PREDICTED: Biomphalaria glabrata 60S ribosomal protein L13-like (LOC106071408), mRNA	gi|908466100|ref|XM_013231497.1|	0	99.23	390	putative 60S ribosomal protein RPL13, partial [Biomphalaria glabrata]	3e-42	98.51	67									F:RNA binding; F:structural constituent of ribosome; P:regulation of cell cycle; C:cytosolic large ribosomal subunit; P:translation	Ribosome	IPR001380 (PFAM); IPR034295 (PANTHER); IPR018256 (PROSITE_PATTERNS)	99.21	Eukaryota	Metazoa	n	n	Mollusca	n	n	Gastropoda	n	n	n	n	Planorboidea	Planorbidae	n	n	n
evglcl|G0WVJSS01A24U5	381	126	PREDICTED: NADH-ubiquinone oxidoreductase 75 kDa subunit, mitochondrial-like [Biomphalaria glabrata]	gi|908429175|ref|XP_013075242.1|	4e-73	99.15	117	NADH-ubiquinone oxidoreductase 75 kDa mitochondrial-like; nadh-ubiquinone oxidoreductase 75 kda mitochondrial-like	1	2.66e-73	1	PREDICTED: Biomphalaria glabrata NADH-ubiquinone oxidoreductase 75 kDa subunit, mitochondrial-like (LOC106061606), transcript variant X3, mRNA	gi|908429180|ref|XM_013219790.1|	0	97.38	381													F:oxidoreductase activity; C:membrane; P:oxidation-reduction process; P:single-organism cellular process; F:iron-sulfur cluster binding; C:mitochondrial envelope; P:cellular metabolic process	Metabolic pathways	G3DSA:3.40.50.740 (GENE3D); IPR015405 (PFAM); PTHR11615:SF194 (PANTHER); PTHR11615 (PANTHER); SSF53706 (SUPERFAMILY)
evglcl|G0WVJSS01A2567	468	156	PREDICTED: 60S ribosomal protein L7-like [Biomphalaria glabrata]	gi|908456526|ref|XP_013083987.1|	3e-96	96.13	155	60S ribosomal L7-like; ribosomal protein l7	1	2.17e-96	0.98	PREDICTED: Biomphalaria glabrata 60S ribosomal protein L7-like (LOC106068986), mRNA	gi|908456525|ref|XM_013228533.1|	0	99.15	468													P:maturation of LSU-rRNA from tricistronic rRNA transcript (SSU-rRNA, 5.8S rRNA, LSU-rRNA); F:structural constituent of ribosome; P:cytoplasmic translation; P:regulation of cell cycle; C:cytosolic large ribosomal subunit; F:poly(A) RNA binding	Ribosome	IPR012988 (PFAM); IPR016082 (G3DSA:3.30.1390.GENE3D); IPR016082 (PFAM); PTHR11524 (PANTHER); IPR018038 (PROSITE_PATTERNS); cd01657 (CDD); IPR016082 (SUPERFAMILY)
evglcl|G0WVJSS01A257E	378	125							0	0	0																				mobidb-lite (MOBIDB_LITE)
evglcl|G0WVJSS01A25OE	123	40							0	0	0
evglcl|G0WVJSS01A25P2	294	97	PREDICTED: uncharacterized protein LOC106071610 [Biomphalaria glabrata]	gi|908466864|ref|XP_013087207.1|	4e-17	78.33	60	PREDICTED: uncharacterized protein LOC106071610	1	2.64e-17	0.81	PREDICTED: Biomphalaria glabrata uncharacterized LOC106071610 (LOC106071610), mRNA	gi|908466863|ref|XM_013231753.1|	3e-69	92.23	193															mobidb-lite (MOBIDB_LITE)
evglcl|G0WVJSS01A25ZU	429	142							0	0	0
evglcl|G0WVJSS01A26AR	483	161	PREDICTED: uncharacterized protein LOC106050693 [Biomphalaria glabrata]	gi|908497999|ref|XP_013061171.1|	6e-93	83.85	161	PREDICTED: uncharacterized protein LOC106050693	1	5.56e-93	0.9	PREDICTED: Biomphalaria glabrata uncharacterized LOC106051959 (LOC106051959), mRNA	gi|908502045|ref|XM_013207189.1|	0	93.97	481															mobidb-lite (MOBIDB_LITE)
evglcl|G0WVJSS01A26C8	507	169	PREDICTED: uncharacterized protein LOC106067689 [Biomphalaria glabrata]	gi|908404157|ref|XP_013082372.1|	3e-114	98.18	165	PREDICTED: uncharacterized protein LOC106067689	1	2.62e-114	0.98	PREDICTED: Biomphalaria glabrata uncharacterized LOC106067689 (LOC106067689), mRNA	gi|908404156|ref|XM_013226918.1|	0	98.03	507
evglcl|G0WVJSS01A26CO	204	67							0	0	0
evglcl|G0WVJSS01A26LV	471	157	PREDICTED: uncharacterized protein LOC106054860 [Biomphalaria glabrata]	gi|908410613|ref|XP_013066381.1|	2e-40	97.33	75	PREDICTED: uncharacterized protein LOC106054860	1	1.85e-40	0.97	PREDICTED: Biomphalaria glabrata uncharacterized LOC106054860 (LOC106054860), mRNA	gi|908410612|ref|XM_013210927.1|	4e-110	99.12	227															IPR002557 (G3DSA:2.170.140.GENE3D); IPR002557 (PFAM); IPR002557 (PROSITE_PROFILES); IPR002557 (SUPERFAMILY)
evglcl|G0WVJSS01A27BU	351	117							0	0	0	PREDICTED: Biomphalaria glabrata 60S ribosomal protein L31-like (LOC106061479), mRNA	gi|908428753|ref|XM_013219641.1|	3e-124	98.83	256
evglcl|G0WVJSS01A27BZ	510	170	PREDICTED: FK506-binding protein 5-like, partial [Biomphalaria glabrata]	gi|908424873|ref|XP_013073672.1|	7e-44	95.29	85	FK506-binding 5- partial	1	6.13e-44	0.97	PREDICTED: Biomphalaria glabrata FK506-binding protein 5-like (LOC106060378), partial mRNA	gi|908424872|ref|XM_013218218.1|	8e-162	93.38	393															mobidb-lite (MOBIDB_LITE); mobidb-lite (MOBIDB_LITE)
evglcl|G0WVJSS01A27OV	411	137	PREDICTED: TM2 domain-containing protein CG10795-like [Biomphalaria glabrata]	gi|908418195|ref|XP_013070419.1|	7e-67	78.83	137	TM2 domain-containing CG10795-like	1	6.17e-67	0.83	PREDICTED: Biomphalaria glabrata TM2 domain-containing protein CG10795-like (LOC106057658), mRNA	gi|908418194|ref|XM_013214965.1|	0	97.08	411															PTHR21016:SF10 (PANTHER); PTHR21016 (PANTHER)
evglcl|G0WVJSS01A27VO	396	132	PREDICTED: ankyrin repeat and SOCS box protein 13-like [Biomphalaria glabrata]	gi|908477711|ref|XP_013090832.1|	1e-69	95.76	118	ankyrin repeat and SOCS box 13-like; ankyrin repeat and socs box protein partial	1	9.52e-70	0.97	PREDICTED: Biomphalaria glabrata ankyrin repeat and SOCS box protein 13-like (LOC106074583), mRNA	gi|908477710|ref|XM_013235378.1|	0	98.23	395	PREDICTED: tankyrase-1-like [Aplysia californica]	3e-15	42.72	103					GE764756_3	4e-44	58.47	118	P:cellular process		IPR002110 (SMART); IPR020683 (G3DSA:1.25.40.GENE3D); IPR020683 (PFAM); IPR002110 (PFAM); IPR020683 (G3DSA:1.25.40.GENE3D); PTHR24173 (PANTHER); PTHR24173:SF55 (PANTHER); IPR002110 (PROSITE_PROFILES); IPR002110 (PROSITE_PROFILES); IPR002110 (PROSITE_PROFILES); IPR020683 (PROSITE_PROFILES); IPR002110 (PROSITE_PROFILES); cd00204 (CDD); IPR020683 (SUPERFAMILY)
evglcl|G0WVJSS01A27YR	516	172	PREDICTED: uncharacterized protein LOC106052529, partial [Biomphalaria glabrata]	gi|908504158|ref|XP_013063378.1|	6e-115	96.51	172	PREDICTED: uncharacterized protein LOC106052529, partial	1	5.54e-115	0.97	PREDICTED: Biomphalaria glabrata uncharacterized LOC106052529 (LOC106052529), partial mRNA	gi|908504157|ref|XM_013207924.1|	0	96.3	513															IPR004245 (PFAM)
evglcl|G0WVJSS01A27YY	306	102	PREDICTED: LOW QUALITY PROTEIN: uncharacterized protein LOC106073546 [Biomphalaria glabrata]	gi|908474124|ref|XP_013089592.1|	2e-38	97.14	70	PREDICTED: LOW QUALITY PROTEIN: uncharacterized protein LOC106073546; low quality protein: uncharacterized protein loc106073546	1	1.78e-38	0.98	PREDICTED: Biomphalaria glabrata uncharacterized LOC106073546 (LOC106073546), mRNA	gi|908474123|ref|XM_013234138.1|	2e-146	98.04	306	BgLBP/BPI1 [Biomphalaria glabrata]	1e-38	97.14	70									F:lipid binding		G3DSA:3.15.20.10 (GENE3D); mobidb-lite (MOBIDB_LITE)	97.72	Eukaryota	Metazoa	n	n	Mollusca	n	n	Gastropoda	n	n	n	n	Planorboidea	Planorbidae	n	n	n
evglcl|G0WVJSS01A28EM	135	44						D-alanine--poly(phosphoribitol) ligase subunit 1	17	77	0.5888	PREDICTED: Biomphalaria glabrata trichohyalin-like (LOC106070885), transcript variant X3, mRNA	gi|908463974|ref|XM_013230869.1|	4e-05	97.06	34
evglcl|G0WVJSS01A28GP	360	120	PREDICTED: heat shock 70 kDa protein cognate 4 [Biomphalaria glabrata]	gi|908450435|ref|XP_013082114.1|	4e-56	98	100	heat shock 70 kDa cognate 4; heat shock protein partial	1	3.81e-56	1	PREDICTED: Biomphalaria glabrata heat shock 70 kDa protein cognate 4 (LOC106067477), transcript variant X2, mRNA	gi|908450438|ref|XM_013226661.1|	2e-172	98.03	355	Hsp70, partial [Reishia clavigera]	1e-50	89.41	85									F:ATP binding	Spliceosome	Coil (COILS); IPR029047 (G3DSA:2.60.34.GENE3D); IPR029048 (G3DSA:1.20.1270.GENE3D); IPR013126 (PFAM); PTHR19375:SF283 (PANTHER); PTHR19375 (PANTHER); IPR029047 (SUPERFAMILY); IPR029048 (SUPERFAMILY)	97.65	Eukaryota	Metazoa	n	n	Mollusca	n	n	Gastropoda	n	n	n	n	Planorboidea	Planorbidae	n	n	n
evglcl|G0WVJSS01A28L2	447	148	PREDICTED: uncharacterized protein LOC106050419 [Biomphalaria glabrata]	gi|908497053|ref|XP_013060835.1|	1e-84	86.01	143	PREDICTED: uncharacterized protein LOC106050419	1	1.28e-84	0.91	PREDICTED: Biomphalaria glabrata uncharacterized LOC106050419 (LOC106050419), mRNA	gi|908497052|ref|XM_013205381.1|	0	93.75	448															IPR016186 (G3DSA:3.10.100.GENE3D); IPR001304 (PFAM); cd00037 (CDD); IPR016187 (SUPERFAMILY)
evglcl|G0WVJSS01A28N3	465	154	PREDICTED: cadherin-23-like isoform X1 [Biomphalaria glabrata]	gi|908399748|ref|XP_013082506.1|	1e-92	98.69	153	cadherin-23-like isoform X1	1	1.12e-92	0.99	PREDICTED: Biomphalaria glabrata cadherin-23-like (LOC106067759), transcript variant X2, mRNA	gi|908399749|ref|XM_013227123.1|	0	98.07	466															IPR002126 (PRINTS); IPR002126 (SMART); IPR002126 (G3DSA:2.60.40.GENE3D); IPR002126 (PFAM); PTHR24026 (PANTHER); IPR002126 (PROSITE_PROFILES); IPR002126 (PROSITE_PROFILES); cd11304 (CDD); cd11304 (CDD); IPR015919 (SUPERFAMILY); IPR015919 (SUPERFAMILY)
evglcl|G0WVJSS01A28TH	366	121	uncharacterized LOC106073546 precursor [Biomphalaria glabrata]	gi|910749457|ref|NP_001298229.1|	1e-71	95.73	117	uncharacterized LOC106073546 precursor; bpi fold-containing family c	1	6.33e-72	0.98	Biomphalaria glabrata uncharacterized LOC106073546 (LOC106073546), mRNA	gi|910749456|ref|NM_001311300.1|	2e-171	97.25	363	BgLBP/BPI1 [Biomphalaria glabrata]	9e-76	95.73	117									F:lipid binding		G3DSA:3.15.10.10 (GENE3D); IPR017943 (SUPERFAMILY)	97.25	Eukaryota	Metazoa	n	n	Mollusca	n	n	Gastropoda	n	n	n	n	Planorboidea	Planorbidae	n	n	n
evglcl|G0WVJSS01A28ZN	498	166	PREDICTED: uncharacterized protein LOC106060212 [Biomphalaria glabrata]	gi|908424314|ref|XP_013073465.1|	4e-83	81.94	155	PREDICTED: uncharacterized protein LOC106060212	1	3.63e-83	0.86	PREDICTED: Biomphalaria glabrata uncharacterized LOC106051780 (LOC106051780), mRNA	gi|908501513|ref|XM_013206985.1|	0	91.63	502														Microbial metabolism in diverse environments
evglcl|G0WVJSS01A298A	462	154	PREDICTED: uncharacterized protein LOC106050900 isoform X2 [Biomphalaria glabrata]	gi|908498652|ref|XP_013061410.1|	4e-87	95.17	145	PREDICTED: uncharacterized protein LOC106050900 isoform X2	1	3.83e-87	0.96	PREDICTED: Biomphalaria glabrata uncharacterized LOC106050900 (LOC106050900), transcript variant X2, mRNA	gi|908498651|ref|XM_013205956.1|	0	96.97	462
evglcl|G0WVJSS01A29A8	486	162	PREDICTED: cell death abnormality protein 1-like [Biomphalaria glabrata]	gi|908500053|ref|XP_013061908.1|	9e-24	50.93	108	cell death abnormality 1-like	1	5.69e-24	0.6
evglcl|G0WVJSS01A29B9	501	167	hypothetical protein LOTGIDRAFT_92528, partial [Lottia gigantea]	gi|676430888|ref|XP_009046074.1|	1e-52	62.6	131	hypothetical protein LOTGIDRAFT_92528, partial; protein unc-93 homolog a isoform x1; protein unc-93 homolog a-like	1	1.18e-52	0.81																		C:integral component of membrane		G3DSA:1.20.1250.20 (GENE3D); PTHR19444:SF33 (PANTHER); PTHR19444 (PANTHER); IPR020846 (SUPERFAMILY)
evglcl|G0WVJSS01A29E8	513	171	PREDICTED: uncharacterized protein LOC106074417 [Biomphalaria glabrata]	gi|908477150|ref|XP_013090643.1|	1e-88	81.87	171	PREDICTED: uncharacterized protein LOC106074417	1	7.91e-89	0.87	PREDICTED: Biomphalaria glabrata uncharacterized LOC106074417 (LOC106074417), mRNA	gi|908477149|ref|XM_013235189.1|	0	91.73	508
evglcl|G0WVJSS01A29LJ	516	172	PREDICTED: delta-like protein 4 [Biomphalaria glabrata]	gi|908488868|ref|XP_013094645.1|	3e-70	91.53	118	delta 4	1	2.72e-70	0.96	PREDICTED: Biomphalaria glabrata delta-like protein 4 (LOC106078339), mRNA	gi|908488867|ref|XM_013239191.1|	0	95.91	514															IPR008979 (G3DSA:2.60.120.GENE3D); IPR008979 (SUPERFAMILY)
evglcl|G0WVJSS01A29QN	321	107							0	0	0	PREDICTED: Biomphalaria glabrata Y-box factor homolog (LOC106056075), mRNA	gi|908413869|ref|XM_013212651.1|	4e-158	98.44	321
evglcl|G0WVJSS01A29UK	480	160	PREDICTED: uncharacterized protein LOC106053304 [Biomphalaria glabrata]	gi|908506814|ref|XP_013064296.1|	1e-32	91.18	68	PREDICTED: uncharacterized protein LOC106053304	1	1.07e-32	0.95	PREDICTED: Biomphalaria glabrata uncharacterized LOC106079094 (LOC106079094), transcript variant X3, mRNA	gi|908407054|ref|XM_013240230.1|	8e-107	95.93	246
evglcl|G0WVJSS01A29UM	327	108	PREDICTED: cartilage oligomeric matrix protein-like, partial [Biomphalaria glabrata]	gi|908458588|ref|XP_013084625.1|	9e-59	98.06	103	cartilage oligomeric matrix - partial; thrombospondin- partial	1	8.48e-59	0.98	PREDICTED: Biomphalaria glabrata cartilage oligomeric matrix protein-like (LOC106069504), partial mRNA	gi|908458587|ref|XM_013229171.1|	4e-163	98.78	329													P:cell-matrix adhesion; P:negative regulation of angiogenesis; C:sarcoplasmic reticulum; P:positive regulation of neutrophil chemotaxis; F:integrin binding; F:heparin binding; P:bone trabecula formation; P:ossification involved in bone maturation; C:basement membrane; C:extracellular space; C:extracellular exosome; C:perinuclear region of cytoplasm; P:myoblast migration; P:growth plate cartilage …	PI3K-Akt signaling pathway	IPR003367 (PFAM); IPR013320 (G3DSA:2.60.120.GENE3D); IPR008859 (PFAM); PTHR10199 (PANTHER); IPR028507 (PTHR10199:PANTHER); IPR008859 (PROSITE_PROFILES); IPR028974 (SUPERFAMILY); IPR013320 (SUPERFAMILY)
evglcl|G0WVJSS01A29UU	516	172	DNAK protein [Trypanosoma cruzi strain CL Brener]	gi|71408185|ref|XP_806512.1|	5e-71	63.16	171	Heat shock 70-related; heat shock protein 70-related protein	20	4.3e-71	0.763						heat shock protein 70, partial [Perna indica]	2e-45	44.05	168									F:nucleotide binding	Spliceosome	Coil (COILS); IPR013126 (PFAM); IPR029047 (G3DSA:2.60.34.GENE3D); IPR029048 (G3DSA:1.20.1270.GENE3D); PTHR19375:SF282 (PANTHER); PTHR19375 (PANTHER); IPR029047 (SUPERFAMILY); IPR029048 (SUPERFAMILY)
evglcl|G0WVJSS01A29XH	303	100						leucine-rich repeat-containing 71 isoform X2	18	17	0.4639
evglcl|G0WVJSS01A29Y3	330	109	PREDICTED: extracellular serine/threonine protein kinase FAM20C-like isoform X1 [Biomphalaria glabrata]	gi|908478680|ref|XP_013091181.1|	3e-70	96.33	109	extracellular serine threonine kinase FAM20C-like isoform X1; extracellular serine threonine protein kinase fam20c-like	1	1.99e-70	0.98	PREDICTED: Biomphalaria glabrata extracellular serine/threonine protein kinase FAM20C-like (LOC106074849), transcript variant X2, mRNA	gi|908478682|ref|XM_013235728.1|	3e-159	97.88	330													P:imaginal disc-derived wing morphogenesis; F:protein kinase activity; C:Golgi apparatus; P:protein phosphorylation; C:extracellular region		IPR009581 (PFAM); IPR024869 (PANTHER)
evglcl|G0WVJSS01A2A08	399	132	PREDICTED: soma ferritin-like [Biomphalaria glabrata]	gi|908501354|ref|XP_013062382.1|	8e-83	99.19	123	soma ferritin-like	1	7.75e-83	1	PREDICTED: Biomphalaria glabrata soma ferritin-like (LOC106051724), mRNA	gi|908501353|ref|XM_013206928.1|	0	98.5	399					L.stagnalis L. mRNA for som fer gene	8e-56	67.5	120					P:cellular iron ion homeostasis; F:ferric iron binding; C:cytoplasm; P:iron ion transport; P:oxidation-reduction process; F:ferroxidase activity	Mineral absorption	IPR008331 (PFAM); IPR012347 (G3DSA:1.20.1260.GENE3D); IPR001519 (PANTHER); IPR009040 (PROSITE_PROFILES); cd01056 (CDD); IPR009078 (SUPERFAMILY)
evglcl|G0WVJSS01A2A6H	354	117						luciferase-like monooxygenase family	19	2.2	0.4874	PREDICTED: Biomphalaria glabrata ski oncogene-like (LOC106068182), mRNA	gi|908453112|ref|XM_013227489.1|	5e-167	97.19	356
evglcl|G0WVJSS01A2B5T	474	158	PREDICTED: putative tyrosinase-like protein tyr-1 [Biomphalaria glabrata]	gi|908403410|ref|XP_013078946.1|	1e-103	95.57	158	tyrosinase tyr-1; tyrosinase-like protein tyr-1	1	7.71e-104	0.97	PREDICTED: Biomphalaria glabrata putative tyrosinase-like protein tyr-1 (LOC106064858), transcript variant X3, mRNA	gi|908403413|ref|XM_013223506.1|	0	97.26	474									ES486389_3	6e-42	55.28	123	F:oxidoreductase activity; C:membrane; P:metabolic process; F:binding	Metabolic pathways	IPR002227 (PFAM); IPR008922 (G3DSA:1.10.1280.GENE3D); mobidb-lite (MOBIDB_LITE); PTHR11474 (PANTHER); PTHR11474:SF62 (PANTHER); IPR002227 (PROSITE_PATTERNS); IPR008922 (SUPERFAMILY)
evglcl|G0WVJSS01A2BET	498	166	PREDICTED: uncharacterized protein LOC106078905 [Biomphalaria glabrata]	gi|908491189|ref|XP_013095435.1|	3e-101	90.53	169	PREDICTED: uncharacterized protein LOC106078905	1	1.65e-101	0.92	PREDICTED: Biomphalaria glabrata uncharacterized LOC106078905 (LOC106078905), mRNA	gi|908491188|ref|XM_013239981.1|	0	94.75	476
evglcl|G0WVJSS01A2BNZ	318	105	PREDICTED: LOW QUALITY PROTEIN: uncharacterized protein LOC106073546 [Biomphalaria glabrata]	gi|908474124|ref|XP_013089592.1|	3e-60	94.95	99	PREDICTED: LOW QUALITY PROTEIN: uncharacterized protein LOC106073546; bactericidal permeability-increasing	1	2.59e-60	0.97	Biomphalaria glabrata uncharacterized LOC106073546 (LOC106073546), mRNA	gi|910749456|ref|NM_001311300.1|	1e-148	97.17	318	BgLBP/BPI1 [Biomphalaria glabrata]	2e-63	95.96	99									F:lipid binding		G3DSA:3.15.10.10 (GENE3D); IPR017943 (SUPERFAMILY)	97.18	Eukaryota	Metazoa	n	n	Mollusca	n	n	Gastropoda	n	n	n	n	Planorboidea	Planorbidae	n	n	n
evglcl|G0WVJSS01A2BSU	426	141							0	0	0	PREDICTED: Biomphalaria glabrata uncharacterized LOC106050108 (LOC106050108), mRNA	gi|908496142|ref|XM_013205046.1|	4e-159	96.52	345
evglcl|G0WVJSS01A2BVD	420	140	PREDICTED: uncharacterized protein LOC106054012 [Biomphalaria glabrata]	gi|908509645|ref|XP_013065165.1|	3e-77	92.09	139	PREDICTED: uncharacterized protein LOC106054012	1	2.96e-77	0.94	PREDICTED: Biomphalaria glabrata uncharacterized LOC106054012 (LOC106054012), mRNA	gi|908509644|ref|XM_013209711.1|	0	95.22	418
evglcl|G0WVJSS01A2CBC	420	140	PREDICTED: uncharacterized protein LOC106058540 isoform X1 [Biomphalaria glabrata]	gi|908420218|ref|XP_013071449.1|	3e-92	95.71	140	PREDICTED: uncharacterized protein LOC106058540 isoform X1	1	2.32e-92	0.96	PREDICTED: Biomphalaria glabrata uncharacterized LOC106058540 (LOC106058540), transcript variant X1, mRNA	gi|908420217|ref|XM_013215995.1|	0	98.1	420															PTHR38564 (PANTHER); PTHR38564:SF4 (PANTHER)
evglcl|G0WVJSS01A2CET	309	102							0	0	0	PREDICTED: Biomphalaria glabrata putative uncharacterized protein DDB_G0290521 (LOC106062388), mRNA	gi|908431780|ref|XM_013220648.1|	0.001	100	29
evglcl|G0WVJSS01A2CK1	174	57						DNA mismatch repair	15	16	0.5673	PREDICTED: Biomphalaria glabrata calcium-binding protein B-like (LOC106060619), mRNA	gi|908425870|ref|XM_013218572.1|	5e-50	89.14	175
evglcl|G0WVJSS01A2CST	429	143	cotJB protein [Ruminococcus callidus]	gi|545445926|ref|WP_021683045.1|	0.012	30	80	cotJB protein	1	0.0107	0.52
evglcl|G0WVJSS01A2CXF	525	175	PREDICTED: uncharacterized protein LOC106070462 [Biomphalaria glabrata]	gi|908462307|ref|XP_013085825.1|	4e-104	93.9	164	PREDICTED: uncharacterized protein LOC106070462	1	3.35e-104	0.96	PREDICTED: Biomphalaria glabrata uncharacterized LOC106070462 (LOC106070462), mRNA	gi|908462306|ref|XM_013230371.1|	0	95.23	524															Coil (COILS)
evglcl|G0WVJSS01A2CXK	315	104	PREDICTED: LETM1 and EF-hand domain-containing protein 1, mitochondrial-like isoform X1 [Biomphalaria glabrata]	gi|908462040|ref|XP_013085733.1|	1e-38	90.36	83	LETM1 and EF-hand domain-containing mitochondrial-like isoform X1	1	1.09e-38	0.95	PREDICTED: Biomphalaria glabrata LETM1 and EF-hand domain-containing protein 1, mitochondrial-like (LOC106070386), transcript variant X2, mRNA	gi|908462041|ref|XM_013230280.1|	3e-154	98.42	316															Coil (COILS)
evglcl|G0WVJSS01A2D00	336	112	uncharacterized LOC106073546 precursor [Biomphalaria glabrata]	gi|910749457|ref|NP_001298229.1|	2e-10	42.57	101	uncharacterized LOC106073546 precursor	1	1.71e-10	0.59	Biomphalaria glabrata uncharacterized LOC106073546 (LOC106073546), mRNA	gi|910749456|ref|NM_001311300.1|	2e-165	98.51	336	developmentally regulated albumen gland, partial [Biomphalaria glabrata]	3e-48	94.25	87												98.51	Eukaryota	Metazoa	n	n	Mollusca	n	n	Gastropoda	n	n	n	n	Planorboidea	Planorbidae	n	n	n
evglcl|G0WVJSS01A2D55	375	125							0	0	0	PREDICTED: Biomphalaria glabrata uncharacterized LOC106065360 (LOC106065360), ncRNA	gi|908442701|ref|XR_001217346.1|	9e-76	98.22	169
evglcl|G0WVJSS01A2D8K	420	140	PREDICTED: uncharacterized protein LOC106061161 [Biomphalaria glabrata]	gi|908427589|ref|XP_013074688.1|	5e-80	85.71	140	PREDICTED: uncharacterized protein LOC106061161	1	3.06e-80	0.91	PREDICTED: Biomphalaria glabrata uncharacterized LOC106074912 (LOC106074912), mRNA	gi|908478920|ref|XM_013235801.1|	8e-176	93.57	420															mobidb-lite (MOBIDB_LITE)
evglcl|G0WVJSS01A2D9N	288	95	PREDICTED: uncharacterized protein LOC106079596 [Biomphalaria glabrata]	gi|908493528|ref|XP_013096240.1|	4e-21	53.01	83	PREDICTED: uncharacterized protein LOC106079596	1	3.37e-21	0.69	PREDICTED: Biomphalaria glabrata uncharacterized LOC106055796 (LOC106055796), ncRNA	gi|908413092|ref|XR_001215602.1|	1e-92	88.2	305
evglcl|G0WVJSS01A2DFE	477	159							0	0	0
evglcl|G0WVJSS01A2DFW	402	134	PREDICTED: IQ motif and SEC7 domain-containing protein 1-like isoform X1 [Biomphalaria glabrata]	gi|908410971|ref|XP_013066573.1|	3e-40	97.33	75	IQ motif and SEC7 domain-containing 1-like isoform X1; brefeldin a resistant arf-guanine nucleotide exchange factor partial; iq motif and sec7 domain-containing protein 2-like	1	2.79e-40	0.98	PREDICTED: Biomphalaria glabrata IQ motif and SEC7 domain-containing protein 1-like (LOC106055011), transcript variant X2, mRNA	gi|908410972|ref|XM_013211120.1|	5e-108	98.25	229													P:angiogenesis; F:guanyl-nucleotide exchange factor activity; C:membrane; P:lymphangiogenesis; P:actin cytoskeleton organization; P:regulation of biological process; C:intracellular part	Endocytosis	mobidb-lite (MOBIDB_LITE); PTHR10663 (PANTHER); PTHR10663:SF222 (PANTHER); IPR000048 (PROSITE_PROFILES)
evglcl|G0WVJSS01A2DQW	507	169	PREDICTED: uncharacterized protein LOC106056391 isoform X2 [Biomphalaria glabrata]	gi|908401056|ref|XP_013068577.1|	1e-120	98.82	169	PREDICTED: uncharacterized protein LOC106056391 isoform X2	1	8.92e-121	0.99	PREDICTED: Biomphalaria glabrata uncharacterized LOC106056391 (LOC106056391), transcript variant X2, mRNA	gi|908401055|ref|XM_013213123.1|	0	97.44	507															mobidb-lite (MOBIDB_LITE)
evglcl|G0WVJSS01A2DQZ	465	155	PREDICTED: allograft inflammatory factor 1-like [Aplysia californica]	gi|871270755|ref|XP_005111045.2|	3e-68	72.54	142	allograft inflammatory factor 1	20	2.7e-68	0.744	PREDICTED: Biomphalaria glabrata calcium-binding protein B-like (LOC106060619), mRNA	gi|908425870|ref|XM_013218572.1|	8e-147	97.44	312	PREDICTED: calmodulin-like protein 12-like [Aplysia californica]	8e-07	35.38	65					AM859091_2	4e-41	53.33	135	P:Rac protein signal transduction; P:positive regulation of G1/S transition of mitotic cell cycle; P:positive regulation of monocyte chemotaxis; P:actin filament polymerization; P:positive regulation of T cell proliferation; C:actin filament; C:phagocytic cup; P:positive regulation of smooth muscle cell proliferation; F:actin filament binding; P:positive regulation of T cell migration; C:nucleus;…		IPR011992 (G3DSA:1.10.238.GENE3D); mobidb-lite (MOBIDB_LITE); PTHR10356 (PANTHER); PTHR10356:SF7 (PANTHER); IPR002048 (PROSITE_PROFILES); IPR002048 (PROSITE_PROFILES); IPR011992 (SUPERFAMILY)
evglcl|G0WVJSS01A2DS9	507	169	PREDICTED: uncharacterized protein LOC106055303 [Biomphalaria glabrata]	gi|908411698|ref|XP_013066961.1|	2e-105	97.37	152	PREDICTED: uncharacterized protein LOC106055303	1	1.56e-105	1	PREDICTED: Biomphalaria glabrata uncharacterized LOC106055303 (LOC106055303), mRNA	gi|908411697|ref|XM_013211507.1|	0	98.23	508															IPR013766 (PFAM); IPR012336 (G3DSA:3.40.30.GENE3D); mobidb-lite (MOBIDB_LITE); cd02961 (CDD); IPR012336 (SUPERFAMILY)
evglcl|G0WVJSS01A2DUX	510	170	PREDICTED: multiple epidermal growth factor-like domains protein 6, partial [Biomphalaria glabrata]	gi|908424557|ref|XP_013073551.1|	4e-82	76.65	167	pro convertase subtilisin kexin type 5-like	20	2.9e-82	0.6545	PREDICTED: Biomphalaria glabrata multiple epidermal growth factor-like domains protein 6 (LOC106060281), partial mRNA	gi|908424556|ref|XM_013218097.1|	2e-142	85.29	503	PREDICTED: sushi, von Willebrand factor type A, EGF and pentraxin domain-containing protein 1-like [Aplysia californica]	3e-07	26.72	131											IPR011641 (SMART); IPR011641 (PFAM); G3DSA:2.10.50.10 (GENE3D); PTHR24050 (PANTHER); PTHR24050:SF29 (PANTHER); IPR009030 (SUPERFAMILY)
evglcl|G0WVJSS01A2DW1	507	169	PREDICTED: uncharacterized protein LOC106059749 [Biomphalaria glabrata]	gi|908423019|ref|XP_013072893.1|	3e-27	41.25	160	PREDICTED: uncharacterized protein LOC106059749	1	2.7e-27	0.55	PREDICTED: Biomphalaria glabrata uncharacterized LOC106068163 (LOC106068163), ncRNA	gi|908453039|ref|XR_001217840.1|	8e-172	97.49	359
evglcl|G0WVJSS01A2E2Q	471	157	uncharacterized LOC106073546 precursor [Biomphalaria glabrata]	gi|910749457|ref|NP_001298229.1|	9e-96	94.7	151	uncharacterized LOC106073546 precursor; bactericidal permeability-increasing	1	8.37e-96	0.98	Biomphalaria glabrata uncharacterized LOC106073546 (LOC106073546), mRNA	gi|910749456|ref|NM_001311300.1|	0	97.03	471	BgLBP/BPI1 [Biomphalaria glabrata]	8e-100	94.7	151									F:lipid binding		G3DSA:3.15.10.10 (GENE3D); IPR032942 (PANTHER); IPR030181 (PTHR10504:PANTHER); IPR017943 (SUPERFAMILY)	97.03	Eukaryota	Metazoa	n	n	Mollusca	n	n	Gastropoda	n	n	n	n	Planorboidea	Planorbidae	n	n	n
evglcl|G0WVJSS01A2E7A	465	155	hypothetical protein LOTGIDRAFT_232718 [Lottia gigantea]	gi|676461541|ref|XP_009055976.1|	2e-05	33.88	121	hypothetical protein LOTGIDRAFT_232718	1	1.42e-05	0.43																				G3DSA:2.10.25.10 (GENE3D); IPR013032 (PROSITE_PATTERNS); IPR013032 (PROSITE_PATTERNS); IPR000742 (PROSITE_PROFILES); cd00054 (CDD); SSF57196 (SUPERFAMILY)
evglcl|G0WVJSS01A2E99	315	105	PREDICTED: uncharacterized protein LOC106060062 [Biomphalaria glabrata]	gi|908423735|ref|XP_013073265.1|	8e-48	81.37	102	PREDICTED: uncharacterized protein LOC106060062	1	7.07e-48	0.87	PREDICTED: Biomphalaria glabrata uncharacterized LOC106060062 (LOC106060062), mRNA	gi|908423734|ref|XM_013217811.1|	1e-118	91.75	315
evglcl|G0WVJSS01A2EAY	309	102	PREDICTED: ATP synthase-coupling factor 6, mitochondrial-like [Biomphalaria glabrata]	gi|908442385|ref|XP_013079507.1|	5e-52	90.43	94	ATP synthase-coupling factor mitochondrial-like; atp synthase-coupling factor mitochondrial	1	4.23e-52	0.92	PREDICTED: Biomphalaria glabrata ATP synthase-coupling factor 6, mitochondrial-like (LOC106065269), mRNA	gi|908442384|ref|XM_013224053.1|	1e-148	98.06	309													P:ion transport; C:mitochondrion; C:membrane	Metabolic pathways	IPR008387 (PFAM); IPR008387 (PANTHER); PTHR12441:SF12 (PANTHER); IPR008387 (SUPERFAMILY)
evglcl|G0WVJSS01A2EBF	453	151	PREDICTED: ATP-dependent DNA helicase PIF7-like [Biomphalaria glabrata]	gi|908416486|ref|XP_013069503.1|	4e-72	80.26	152	ATP-dependent DNA helicase PIF7-like; atp-dependent dna helicase pif7-like	1	3.58e-72	0.86	PREDICTED: Biomphalaria glabrata ATP-dependent DNA helicase PIF7-like (LOC106057028), mRNA	gi|908416485|ref|XM_013214049.1|	2e-122	86.41	412													P:chromosome organization; P:single-organism cellular process; P:DNA metabolic process; P:single-organism metabolic process		IPR010285 (PFAM); IPR027417 (G3DSA:3.40.50.GENE3D); PTHR10492 (PANTHER); PTHR10492:SF39 (PANTHER); IPR027417 (SUPERFAMILY)
evglcl|G0WVJSS01A2EBP	504	168	PREDICTED: protein kinase C-like 1 [Biomphalaria glabrata]	gi|908449808|ref|XP_013081904.1|	6e-45	98.7	77	kinase C-like 1; serine threonine kinase	1	4.11e-45	0.98	PREDICTED: Biomphalaria glabrata protein kinase C-like 1 (LOC106067285), mRNA	gi|908449807|ref|XM_013226450.1|	6e-148	96.31	325													P:unidimensional cell growth; F:protein kinase activity; P:protein phosphorylation; F:binding; P:response to stimulus; C:intracellular; P:multicellular organismal process		IPR000719 (PFAM); G3DSA:3.30.200.20 (GENE3D); PTHR24356 (PANTHER); IPR000719 (PROSITE_PROFILES); IPR011009 (SUPERFAMILY)
evglcl|G0WVJSS01A2EDS	447	148	PREDICTED: cytochrome b-c1 complex subunit Rieske, mitochondrial-like [Biomphalaria glabrata]	gi|908404472|ref|XP_013083912.1|	9e-97	97.22	144	cytochrome b-c1 complex subunit mitochondrial-like	1	7.93e-97	0.97	PREDICTED: Biomphalaria glabrata cytochrome b-c1 complex subunit Rieske, mitochondrial-like (LOC106068942), mRNA	gi|908404471|ref|XM_013228458.1|	0	99.55	448													F:metal ion binding; F:ubiquinol-cytochrome-c reductase activity; P:hydrogen ion transmembrane transport; P:oxidation-reduction process; F:2 iron, 2 sulfur cluster binding; C:mitochondrial inner membrane; C:respiratory chain	Metabolic pathways	IPR005805 (PRINTS); IPR017941 (G3DSA:2.102.10.GENE3D); IPR017941 (PFAM); IPR006317 (TIGRFAM); PTHR10134:SF15 (PANTHER); IPR014349 (PANTHER); IPR017941 (PROSITE_PROFILES); cd03470 (CDD); IPR017941 (SUPERFAMILY)
evglcl|G0WVJSS01A2EG2	243	80						erythroblast NAD(P)(+)--arginine ADP-ribosyltransferase-like isoform X1	16	5.7	0.505	PREDICTED: Biomphalaria glabrata uncharacterized LOC106059882 (LOC106059882), mRNA	gi|908423289|ref|XM_013217574.1|	4e-97	94.54	238
evglcl|G0WVJSS01A2EHL	357	119	PREDICTED: autocrine proliferation repressor protein A-like [Biomphalaria glabrata]	gi|908491903|ref|XP_013095669.1|	8e-56	97.89	95	autocrine proliferation repressor A-like	1	5.11e-56	0.98	PREDICTED: Biomphalaria glabrata autocrine proliferation repressor protein A-like (LOC106079095), mRNA	gi|908491902|ref|XM_013240215.1|	4e-138	98.25	286															PTHR31497:SF4 (PANTHER); IPR009199 (PANTHER)
evglcl|G0WVJSS01A2EIO	495	165	PREDICTED: uncharacterized protein LOC106051467 [Biomphalaria glabrata]	gi|908500584|ref|XP_013062101.1|	2e-109	97.55	163	PREDICTED: uncharacterized protein LOC106051467	1	1.15e-109	0.98	PREDICTED: Biomphalaria glabrata uncharacterized LOC106051467 (LOC106051467), transcript variant X2, mRNA	gi|908500585|ref|XM_013206648.1|	0	98.18	495															IPR004031 (PFAM)
evglcl|G0WVJSS01A2EL2	402	134	PREDICTED: elongation factor 1-alpha [Biomphalaria glabrata]	gi|908412431|ref|XP_013067348.1|	1e-49	95.24	84	elongation factor 1-alpha; elongation factor 1 partial	1	1.33e-49	0.97	PREDICTED: Biomphalaria glabrata elongation factor 1-alpha (LOC106055588), mRNA	gi|908412430|ref|XM_013211894.1|	0	97.76	402	elongation factor 1-alpha-like isoform X1, partial [Biomphalaria glabrata]	2e-24	100	26									F:GTP binding; F:translation elongation factor activity; F:GTPase activity; P:translational elongation	RNA transport	IPR027417 (G3DSA:3.40.50.GENE3D); PTHR23115:SF218 (PANTHER); PTHR23115 (PANTHER); IPR027417 (SUPERFAMILY)	97.51	Eukaryota	Metazoa	n	n	Mollusca	n	n	Gastropoda	n	n	n	n	Planorboidea	Planorbidae	n	n	n
evglcl|G0WVJSS01A2EMI	435	145	PREDICTED: delphilin-like isoform X2 [Biomphalaria glabrata]	gi|908401123|ref|XP_013068888.1|	3e-84	86.06	165	delphilin-like isoform X2	1	2.71e-84	0.87	PREDICTED: Biomphalaria glabrata delphilin-like (LOC106056609), transcript variant X2, mRNA	gi|908401122|ref|XM_013213434.1|	5e-153	98.71	310															IPR015425 (PFAM); mobidb-lite (MOBIDB_LITE); PTHR23213 (PANTHER); PTHR23213:SF266 (PANTHER); SSF101447 (SUPERFAMILY)
evglcl|G0WVJSS01A2EML	339	113	PREDICTED: uncharacterized protein LOC106057074 [Biomphalaria glabrata]	gi|908416620|ref|XP_013069576.1|	2e-54	85.09	114	PREDICTED: uncharacterized protein LOC106057074	1	1.98e-54	0.9	PREDICTED: Biomphalaria glabrata uncharacterized LOC106058934 (LOC106058934), mRNA	gi|908421106|ref|XM_013216452.1|	3e-129	91.81	342
evglcl|G0WVJSS01A2EMS	408	136	PREDICTED: uncharacterized protein LOC106071610 [Biomphalaria glabrata]	gi|908466864|ref|XP_013087207.1|	1e-15	67.61	71	PREDICTED: uncharacterized protein LOC106071610	1	6.91e-16	0.69	PREDICTED: Biomphalaria glabrata uncharacterized LOC106071610 (LOC106071610), mRNA	gi|908466863|ref|XM_013231753.1|	8e-166	96.17	366															mobidb-lite (MOBIDB_LITE)
evglcl|G0WVJSS01A2EN3	336	111	PREDICTED: uncharacterized protein LOC106054570 [Biomphalaria glabrata]	gi|908409808|ref|XP_013065946.1|	2e-38	90.1	101	PREDICTED: uncharacterized protein LOC106054570	1	1.19e-38	0.92	PREDICTED: Biomphalaria glabrata uncharacterized LOC106054570 (LOC106054570), mRNA	gi|908409807|ref|XM_013210492.1|	3e-144	94.94	336
evglcl|G0WVJSS01A2EQ4	498	166	PREDICTED: uncharacterized protein LOC106075684, partial [Biomphalaria glabrata]	gi|908481171|ref|XP_013092043.1|	1e-80	76.51	166	PREDICTED: uncharacterized protein LOC106075684, partial	1	1.02e-80	0.83	PREDICTED: Biomphalaria glabrata uncharacterized LOC106050693 (LOC106050693), mRNA	gi|908497998|ref|XM_013205717.1|	1e-175	89.36	498															IPR009003 (SUPERFAMILY)
evglcl|G0WVJSS01A2F17	474	158	PREDICTED: probable chitinase 3 [Biomphalaria glabrata]	gi|908496476|ref|XP_013060623.1|	2e-102	96.2	158	probable chitinase 3	1	1.6e-102	0.96	PREDICTED: Biomphalaria glabrata probable chitinase 3 (LOC106050220), mRNA	gi|908496475|ref|XM_013205169.1|	0	96.6	470															IPR002557 (SMART); IPR002557 (G3DSA:2.170.140.GENE3D); IPR002557 (PFAM); mobidb-lite (MOBIDB_LITE); mobidb-lite (MOBIDB_LITE); PTHR24258:SF113 (PANTHER); PTHR24258 (PANTHER); IPR002557 (PROSITE_PROFILES); IPR002557 (SUPERFAMILY)
evglcl|G0WVJSS01A2F2Q	402	133	PREDICTED: DNA-directed RNA polymerase II subunit RPB1-like [Biomphalaria glabrata]	gi|908418567|ref|XP_013070606.1|	3e-24	96.3	54	DNA-directed RNA polymerase II subunit RPB1-like	1	2.54e-24	0.96	PREDICTED: Biomphalaria glabrata DNA-directed RNA polymerase II subunit RPB1-like (LOC106057833), transcript variant X2, mRNA	gi|908418568|ref|XM_013215153.1|	7e-72	98.14	161															mobidb-lite (MOBIDB_LITE)
evglcl|G0WVJSS01A2F3G	465	155	PREDICTED: uncharacterized protein LOC106076580 [Biomphalaria glabrata]	gi|908483692|ref|XP_013092859.1|	1e-85	94.84	155	PREDICTED: uncharacterized protein LOC106076580	1	9.79e-86	0.95	PREDICTED: Biomphalaria glabrata uncharacterized LOC106076580 (LOC106076580), transcript variant X3, mRNA	gi|908483698|ref|XM_013237407.1|	0	96.34	465															IPR031367 (PFAM); mobidb-lite (MOBIDB_LITE); PTHR28601:SF2 (PANTHER); PTHR28601 (PANTHER)
evglcl|G0WVJSS01A2F3X	435	145	PREDICTED: cathepsin L1-like [Aplysia californica]	gi|524880986|ref|XP_005097149.1|	2e-68	74.63	134	cathepsin L1-like; cathepsin l1 isoform x2; cathepsin l1-like	1	1.6e-68	0.85	PREDICTED: Biomphalaria glabrata cathepsin L1-like (LOC106077341), mRNA	gi|908485842|ref|XM_013238109.1|	2e-92	97.12	208									EW999304_1	8e-92	93.89	131	P:extracellular matrix disassembly; C:endolysosome lumen; F:cysteine-type endopeptidase activity; F:serine-type endopeptidase activity; P:adaptive immune response; P:toll-like receptor signaling pathway; P:cellular response to thyroid hormone stimulus; C:nucleus; C:extracellular space; C:extracellular exosome; F:collagen binding; F:proteoglycan binding; F:histone binding; F:serpin family protein …	Phagosome	IPR000668 (SMART); G3DSA:3.90.70.10 (GENE3D); IPR000668 (PFAM); PTHR12411:SF478 (PANTHER); IPR013128 (PANTHER); IPR000169 (PROSITE_PATTERNS); cd02248 (CDD); SSF54001 (SUPERFAMILY)
evglcl|G0WVJSS01A2F44	399	133	PREDICTED: aminopeptidase N-like [Sinocyclocheilus rhinocerous]	gi|1025240334|ref|XP_016366280.1|	9e-18	35.24	105	aminopeptidase N-like	1	2.26e-17	0.59																			Metabolic pathways	IPR024571 (PFAM); IPR001930 (PANTHER); PTHR11533:SF218 (PANTHER)
evglcl|G0WVJSS01A2F6O	471	157	PREDICTED: ADP,ATP carrier protein-like [Biomphalaria glabrata]	gi|908403807|ref|XP_013080689.1|	6e-91	92.86	154	ADP,ATP carrier -like; adenine nucleotide partial	1	5.87e-91	0.93	PREDICTED: Biomphalaria glabrata ADP,ATP carrier protein-like (LOC106066252), mRNA	gi|908403806|ref|XM_013225235.1|	0	98.31	472													P:transmembrane transport; F:structural constituent of ribosome; C:integral component of membrane; C:mitochondrial inner membrane; F:transporter activity; P:translation	Calcium signaling pathway	IPR002067 (PRINTS); IPR018108 (PFAM); IPR023395 (G3DSA:1.50.40.GENE3D); PTHR24089 (PANTHER); PTHR24089:SF451 (PANTHER); IPR018108 (PROSITE_PROFILES); IPR018108 (PROSITE_PROFILES); IPR023395 (SUPERFAMILY)
evglcl|G0WVJSS01A2FA8	501	167	PREDICTED: bactericidal permeability-increasing protein-like [Biomphalaria glabrata]	gi|908474121|ref|XP_013089591.1|	2e-107	92.81	167	bactericidal permeability-increasing -like; bactericidal permeability increasing protein	1	1.77e-107	0.97	PREDICTED: Biomphalaria glabrata bactericidal permeability-increasing protein-like (LOC106073545), mRNA	gi|908474120|ref|XM_013234137.1|	0	96.57	496	BgLBP/BPI1 [Biomphalaria glabrata]	4e-84	71.26	167									F:lipid binding		G3DSA:3.15.10.10 (GENE3D); G3DSA:3.15.20.10 (GENE3D); mobidb-lite (MOBIDB_LITE); IPR032942 (PANTHER); IPR017943 (SUPERFAMILY); IPR017943 (SUPERFAMILY)
evglcl|G0WVJSS01A2FB1	504	168	haemoglobin type 1 [Biomphalaria glabrata]	gi|110319967|emb|CAJ44466.1|	9e-104	98.21	168	haemoglobin type 1; uncharacterized protein partial	1	8.08e-104	0.98	Biomphalaria glabrata mRNA for haemoglobin type 1 (hb1 gene)	gi|110319966|emb|AM167926.1|	0	97.62	504	haemoglobin type 1 [Biomphalaria glabrata]	7e-108	98.21	168									F:oxygen binding; P:oxygen transport; F:oxygen transporter activity; F:heme binding		IPR000971 (PFAM); IPR012292 (G3DSA:1.10.490.GENE3D); IPR000971 (PROSITE_PROFILES); cd01040 (CDD); IPR009050 (SUPERFAMILY); IPR009050 (SUPERFAMILY)	97.62	Eukaryota	Metazoa	n	n	Mollusca	n	n	Gastropoda	n	n	n	n	Planorboidea	Planorbidae	n	n	n
evglcl|G0WVJSS01A2FD8	465	155	PREDICTED: LOW QUALITY PROTEIN: uncharacterized protein LOC106073546 [Biomphalaria glabrata]	gi|908474124|ref|XP_013089592.1|	6e-72	95.65	115	PREDICTED: LOW QUALITY PROTEIN: uncharacterized protein LOC106073546; bactericidal permeability-increasing	1	5.31e-72	0.98	PREDICTED: Biomphalaria glabrata uncharacterized LOC106073546 (LOC106073546), mRNA	gi|908474123|ref|XM_013234138.1|	0	97.42	466	BgLBP/BPI1 [Biomphalaria glabrata]	2e-81	96.52	115									F:lipid binding		G3DSA:3.15.10.10 (GENE3D); mobidb-lite (MOBIDB_LITE); IPR030181 (PTHR10504:PANTHER); IPR032942 (PANTHER); IPR017943 (SUPERFAMILY)	97.43	Eukaryota	Metazoa	n	n	Mollusca	n	n	Gastropoda	n	n	n	n	Planorboidea	Planorbidae	n	n	n
evglcl|G0WVJSS01A2FDQ	510	170	PREDICTED: serine/arginine repetitive matrix protein 2-like [Biomphalaria glabrata]	gi|908498199|ref|XP_013061246.1|	1e-21	95.9	122	serine arginine repetitive matrix 2-like	1	9.14e-22	0.97	PREDICTED: Biomphalaria glabrata serine/arginine repetitive matrix protein 2-like (LOC106050762), mRNA	gi|908498198|ref|XM_013205792.1|	0	97.06	510															mobidb-lite (MOBIDB_LITE)
evglcl|G0WVJSS01A2FVR	471	157	PREDICTED: fibroblast growth factor receptor 1-like [Aplysia californica]	gi|871236377|ref|XP_012938656.1|	2e-35	41.56	154	fibroblast growth factor receptor 1-like	1	1.38e-35	0.66																				IPR004133 (PFAM); IPR006207 (PROSITE_PROFILES)
evglcl|G0WVJSS01A2G1F	477	158	NaPi-2 beta [Rattus norvegicus]	gi|3868788|dbj|BAA34221.1|	3e-19	42.99	107	i-2 beta	1	3.17e-19	0.6	PREDICTED: Biomphalaria glabrata 60S ribosomal protein L17-like (LOC106077794), mRNA	gi|908487011|ref|XM_013238506.1|	0	98.12	479
evglcl|G0WVJSS01A2GL0	483	161	PREDICTED: alpha-actinin A-like [Biomphalaria glabrata]	gi|908459557|ref|XP_013084932.1|	0.0002	48.39	62	alpha-actinin A-like	1	0.000197	0.59																				mobidb-lite (MOBIDB_LITE)
evglcl|G0WVJSS01A2GUZ	498	166	PREDICTED: uncharacterized protein LOC106062925 [Biomphalaria glabrata]	gi|908402895|ref|XP_013076694.1|	5e-114	98.8	166	PREDICTED: uncharacterized protein LOC106062925	1	4.39e-114	0.99	PREDICTED: Biomphalaria glabrata uncharacterized LOC106062925 (LOC106062925), mRNA	gi|908402894|ref|XM_013221240.1|	0	98.19	498															PTHR21382:SF2 (PANTHER); PTHR21382 (PANTHER)
evglcl|G0WVJSS01A2GV7	312	104							0	0	0	PREDICTED: Biomphalaria glabrata uncharacterized LOC106071610 (LOC106071610), mRNA	gi|908466863|ref|XM_013231753.1|	5e-82	84.96	339															mobidb-lite (MOBIDB_LITE); mobidb-lite (MOBIDB_LITE)
evglcl|G0WVJSS01A2GVM	444	148	PREDICTED: uncharacterized protein LOC106063523 [Biomphalaria glabrata]	gi|908435513|ref|XP_013077370.1|	3e-40	95.71	70	PREDICTED: uncharacterized protein LOC106063523	1	3.05e-40	0.97	PREDICTED: Biomphalaria glabrata uncharacterized LOC106063523 (LOC106063523), mRNA	gi|908435512|ref|XM_013221916.1|	2e-142	96.46	311															PTHR35348 (PANTHER)
evglcl|G0WVJSS01A2GZI	372	123							0	0	0																				mobidb-lite (MOBIDB_LITE)
evglcl|G0WVJSS01A2H0D	513	171	PREDICTED: putative ankyrin repeat protein RF_0381 [Biomphalaria glabrata]	gi|908471388|ref|XP_013088657.1|	1e-71	68.42	171	ankyrin repeat RF_0381	20	9.4e-72	0.536																				IPR020683 (G3DSA:1.25.40.GENE3D)
evglcl|G0WVJSS01A2H2K	459	152	PREDICTED: uncharacterized protein LOC106065465 [Biomphalaria glabrata]	gi|908443180|ref|XP_013079751.1|	4e-46	68.63	102	PREDICTED: uncharacterized protein LOC106065465	20	3.2e-46	0.612	PREDICTED: Biomphalaria glabrata uncharacterized LOC106058650 (LOC106058650), ncRNA	gi|908420446|ref|XR_001216080.1|	1e-79	98.29	175															IPR022564 (PFAM); IPR022564 (PRODOM)
evglcl|G0WVJSS01A2H4P	330	109	PREDICTED: fibrinolytic enzyme, isozyme C-like [Biomphalaria glabrata]	gi|908404049|ref|XP_013081837.1|	6e-55	96.63	89	fibrinolytic isozyme C-like; fibrinolytic isozyme c-like	1	5.5e-55	1	PREDICTED: Biomphalaria glabrata fibrinolytic enzyme, isozyme C-like (LOC106067232), mRNA	gi|908404048|ref|XM_013226383.1|	5e-147	95.76	330													P:proteolysis; F:serine-type endopeptidase activity		G3DSA:2.40.10.10 (GENE3D); G3DSA:2.40.10.10 (GENE3D); IPR001254 (PFAM); mobidb-lite (MOBIDB_LITE); PTHR24257 (PANTHER); IPR018114 (PROSITE_PATTERNS); IPR009003 (SUPERFAMILY)
evglcl|G0WVJSS01A2H7O	498	166	PREDICTED: uncharacterized protein LOC106058308 [Biomphalaria glabrata]	gi|908419662|ref|XP_013071155.1|	1e-88	75.25	202	PREDICTED: uncharacterized protein LOC106058308	1	1.21e-88	0.77	PREDICTED: Biomphalaria glabrata uncharacterized LOC106058308 (LOC106058308), mRNA	gi|908419661|ref|XM_013215701.1|	6e-133	93.33	330															mobidb-lite (MOBIDB_LITE)
evglcl|G0WVJSS01A2HDK	453	151	PREDICTED: pericentriolar material 1 protein-like [Biomphalaria glabrata]	gi|908410164|ref|XP_013066138.1|	3e-51	71.97	157	pericentriolar material 1 -like	1	2.31e-51	0.75	PREDICTED: Biomphalaria glabrata pericentriolar material 1 protein-like (LOC106054700), mRNA	gi|908410163|ref|XM_013210684.1|	8e-77	97.69	173															mobidb-lite (MOBIDB_LITE); mobidb-lite (MOBIDB_LITE)
evglcl|G0WVJSS01A2HFH	162	53						BMP retinoic acid-inducible neural-specific 3-like	20	35	0.577
evglcl|G0WVJSS01A2HJG	315	105	PREDICTED: uncharacterized protein LOC106068512 [Biomphalaria glabrata]	gi|908454383|ref|XP_013083330.1|	9e-44	82.76	87	PREDICTED: uncharacterized protein LOC106068512	1	7.79e-44	0.94	PREDICTED: Biomphalaria glabrata uncharacterized LOC106068512 (LOC106068512), mRNA	gi|908454382|ref|XM_013227876.1|	6e-136	94.94	316									DN966965_6	2e-08	80.77	26		Hypertrophic cardiomyopathy (HCM)
evglcl|G0WVJSS01A2HK5	501	167	PREDICTED: heparanase-like isoform X3 [Biomphalaria glabrata]	gi|908477141|ref|XP_013090640.1|	5e-96	94.77	153	heparanase-like isoform X3; heparanase-like isoform x1	1	3.2e-96	0.96	PREDICTED: Biomphalaria glabrata heparanase-like (LOC106074413), transcript variant X4, mRNA	gi|908477144|ref|XM_013235187.1|	0	97.08	445													P:wound healing; P:system development; C:intracellular membrane-bounded organelle; P:metabolic process; P:regulation of multicellular organismal process; P:positive regulation of biological process	Metabolic pathways	PTHR14363:SF27 (PANTHER); IPR005199 (PANTHER); IPR017853 (SUPERFAMILY)
evglcl|G0WVJSS01A2HNG	288	95	unnamed protein product [Trypanosoma congolense IL3000]	gi|343471171|emb|CCD16343.1|	2e-06	49.37	79	unnamed protein product	1	1.66e-06	0.65																				mobidb-lite (MOBIDB_LITE)
evglcl|G0WVJSS01A2HW5	357	118	PREDICTED: 28S ribosomal protein S5, mitochondrial-like [Biomphalaria glabrata]	gi|908421829|ref|XP_013072281.1|	9e-67	92.24	116	28S ribosomal mitochondrial-like; 28s ribosomal protein mitochondrial	1	8.04e-67	0.92	PREDICTED: Biomphalaria glabrata 28S ribosomal protein S5, mitochondrial-like (LOC106059253), mRNA	gi|908421828|ref|XM_013216827.1|	7e-176	98.59	355													F:structural constituent of ribosome; C:cytosolic small ribosomal subunit; C:mitochondrial small ribosomal subunit; P:translation	Ribosome	IPR013810 (PFAM); IPR014720 (G3DSA:3.30.160.GENE3D); IPR000851 (PANTHER); PTHR13718:SF72 (PANTHER); IPR013810 (PROSITE_PROFILES); SSF54768 (SUPERFAMILY)
evglcl|G0WVJSS01A2I96	543	181	PREDICTED: galectin-4-like [Biomphalaria glabrata]	gi|908423858|ref|XP_013073313.1|	6e-74	99.11	112	PREDICTED: galectin-4-like	1	5.26e-74	0.99	PREDICTED: Biomphalaria glabrata galectin-4-like (LOC106060087), mRNA	gi|908423857|ref|XM_013217859.1|	0	97.39	421	tandem repeat galectin [Biomphalaria glabrata]	2e-36	55.66	106											IPR001079 (SMART); IPR001079 (SMART); IPR001079 (PFAM); IPR013320 (G3DSA:2.60.120.GENE3D); PTHR11346:SF121 (PANTHER); PTHR11346 (PANTHER); IPR001079 (PROSITE_PROFILES); cd00070 (CDD); IPR013320 (SUPERFAMILY)
evglcl|G0WVJSS01A2IJ9	522	174	PREDICTED: uncharacterized protein LOC106063234 isoform X1 [Biomphalaria glabrata]	gi|908402978|ref|XP_013077002.1|	2e-88	94.85	136	PREDICTED: uncharacterized protein LOC106063234 isoform X1	1	1.49e-88	0.96	PREDICTED: Biomphalaria glabrata uncharacterized LOC106063234 (LOC106063234), transcript variant X2, mRNA	gi|908402979|ref|XM_013221554.1|	0	98.28	524															IPR001299 (PFAM); IPR001299 (PANTHER); PTHR10697:SF11 (PANTHER)
evglcl|G0WVJSS01A2IP5	336	112						MULTISPECIES: acetyl- acetyltransferase	20	5.1	0.4735
evglcl|G0WVJSS01A2IS6	456	152	RecName: Full=Tropomyosin-2; AltName: Full=Tropomyosin II; Short=BgTMII; Short=TMII	gi|1174755|sp|P43689.1|TPM2_BIOGL	2e-84	100	141	TPM2_BIOGL ame: Full=Tropomyosin-2 ame: Full=Tropomyosin II Short= Short=TMII	1	1.75e-84	1	PREDICTED: Biomphalaria glabrata tropomyosin-2 (LOC106078167), transcript variant X15, mRNA	gi|908488237|ref|XM_013238953.1|	0	99.12	456	tropomyosin [Biomphalaria glabrata]	5e-70	100	141										Cardiac muscle contraction	Coil (COILS); Coil (COILS); IPR000533 (PRINTS); IPR000533 (PFAM); G3DSA:1.20.5.340 (GENE3D); mobidb-lite (MOBIDB_LITE); PTHR19269 (PANTHER); IPR000533 (PROSITE_PATTERNS); SSF57997 (SUPERFAMILY)	98.9	Eukaryota	Metazoa	n	n	Mollusca	n	n	Gastropoda	n	n	n	n	Planorboidea	Planorbidae	n	n	n
evglcl|G0WVJSS01A2ISZ	333	110	PREDICTED: enolase-like [Biomphalaria glabrata]	gi|908509632|ref|XP_013065160.1|	3e-64	97.14	105	PREDICTED: enolase-like; alpha-enolase- partial	1	3.11e-64	0.98	PREDICTED: Biomphalaria glabrata enolase-like (LOC106054005), mRNA	gi|908509631|ref|XM_013209706.1|	1e-158	97.6	333													F:magnesium ion binding; F:phosphopyruvate hydratase activity; P:glycolytic process; C:phosphopyruvate hydratase complex	Metabolic pathways	IPR000941 (PRINTS); IPR020810 (SMART); IPR020810 (PFAM); IPR029065 (G3DSA:3.20.20.GENE3D); IPR000941 (PANTHER); PTHR11902:SF28 (PANTHER); IPR020809 (PROSITE_PATTERNS); IPR029065 (SUPERFAMILY)	85.56	Eukaryota	Metazoa	n	n	Arthropoda	n	Hexapoda	Insecta	Neoptera	Amphiesmenoptera	Lepidoptera	Glossata	Bombycoidea	Apatelodidae	Apatelodinae	n	n
evglcl|G0WVJSS01A2ITW	387	128	PREDICTED: MMS19 nucleotide excision repair protein homolog [Biomphalaria glabrata]	gi|908462280|ref|XP_013085815.1|	1e-76	98.43	127	MMS19 nucleotide excision repair homolog; mms19 nucleotide excision repair protein homolog	1	1.23e-76	0.99	PREDICTED: Biomphalaria glabrata MMS19 nucleotide excision repair protein homolog (LOC106070450), mRNA	gi|908462279|ref|XM_013230361.1|	0	97.64	381													C:intracellular organelle; C:intracellular part; P:cellular metabolic process; P:cellular process		Coil (COILS); PF14500 (PFAM); PTHR12891 (PANTHER)
evglcl|G0WVJSS01A2IVA	408	135	PREDICTED: succinate dehydrogenase cytochrome b560 subunit, mitochondrial-like [Biomphalaria glabrata]	gi|908411382|ref|XP_013066791.1|	4e-54	100	86	succinate dehydrogenase cytochrome b560 mitochondrial-like	1	3.71e-54	1	PREDICTED: Biomphalaria glabrata succinate dehydrogenase cytochrome b560 subunit, mitochondrial-like (LOC106055175), mRNA	gi|908411381|ref|XM_013211337.1|	0	98.78	409	succinate dehydrogenase cytochrome b560, partial [Biomphalaria glabrata]	2e-57	100	86									C:succinate dehydrogenase complex; C:mitochondrial respiratory chain complex II, succinate dehydrogenase complex (ubiquinone); F:electron carrier activity; C:integral component of membrane; P:tricarboxylic acid cycle; P:mitochondrial electron transport, succinate to ubiquinone; F:succinate dehydrogenase activity	Metabolic pathways	IPR000701 (PFAM); G3DSA:1.20.1300.10 (GENE3D); PTHR10978 (PANTHER); PTHR10978:SF9 (PANTHER); IPR018495 (PROSITE_PATTERNS); cd03499 (CDD); SSF81343 (SUPERFAMILY)	99.3	Eukaryota	Metazoa	n	n	Mollusca	n	n	Gastropoda	n	n	n	n	Planorboidea	Planorbidae	n	n	n
evglcl|G0WVJSS01A2IYM	369	122	PREDICTED: uncharacterized protein LOC106054753 [Biomphalaria glabrata]	gi|908410316|ref|XP_013066218.1|	1e-61	97.94	97	PREDICTED: uncharacterized protein LOC106054753	1	8.95e-62	0.98	PREDICTED: Biomphalaria glabrata uncharacterized LOC106054753 (LOC106054753), mRNA	gi|908410315|ref|XM_013210764.1|	7e-171	96.75	369
evglcl|G0WVJSS01A2J27	402	133	PREDICTED: uncharacterized protein LOC106060062 [Biomphalaria glabrata]	gi|908423735|ref|XP_013073265.1|	1e-68	85.6	125	PREDICTED: uncharacterized protein LOC106060062	1	8.89e-69	0.92	PREDICTED: Biomphalaria glabrata uncharacterized LOC106060062 (LOC106060062), mRNA	gi|908423734|ref|XM_013217811.1|	2e-176	95.01	401															mobidb-lite (MOBIDB_LITE)
evglcl|G0WVJSS01A2J59	396	132	PREDICTED: uncharacterized protein LOC106058309 [Biomphalaria glabrata]	gi|908419664|ref|XP_013071156.1|	3e-53	91.35	104	PREDICTED: uncharacterized protein LOC106058309	1	2.79e-53	0.94	PREDICTED: Biomphalaria glabrata uncharacterized LOC106058309 (LOC106058309), mRNA	gi|908419663|ref|XM_013215702.1|	2e-177	95.47	397
evglcl|G0WVJSS01A2J7J	507	169	PREDICTED: uncharacterized protein LOC106050938 isoform X2 [Biomphalaria glabrata]	gi|908498819|ref|XP_013061476.1|	5e-102	96.45	169	PREDICTED: uncharacterized protein LOC106050938 isoform X2	1	4.25e-102	0.97	PREDICTED: Biomphalaria glabrata uncharacterized LOC106050938 (LOC106050938), transcript variant X2, mRNA	gi|908498818|ref|XM_013206022.1|	0	97.44	507															mobidb-lite (MOBIDB_LITE)
evglcl|G0WVJSS01A2J8F	507	169	PREDICTED: uncharacterized protein LOC106053941 [Biomphalaria glabrata]	gi|908509404|ref|XP_013065088.1|	1e-91	81.66	169	PREDICTED: uncharacterized protein LOC106053941	1	9.92e-92	0.87	PREDICTED: Biomphalaria glabrata uncharacterized LOC106053941 (LOC106053941), mRNA	gi|908509403|ref|XM_013209634.1|	0	91.72	507
evglcl|G0WVJSS01A2JAM	375	124							0	0	0	PREDICTED: Biomphalaria glabrata bactericidal permeability-increasing protein-like (LOC106073545), mRNA	gi|908474120|ref|XM_013234137.1|	0	98.15	378	BgLBP/BPI1 [Biomphalaria glabrata]	9e-57	87.5	104											mobidb-lite (MOBIDB_LITE)	85.94	Eukaryota	Metazoa	n	n	Mollusca	n	n	Gastropoda	n	n	n	n	Planorboidea	Planorbidae	n	n	n
evglcl|G0WVJSS01A2JCX	366	122	PREDICTED: uncharacterized protein LOC106078595 [Biomphalaria glabrata]	gi|908489709|ref|XP_013094955.1|	3e-48	100	84	PREDICTED: uncharacterized protein LOC106078595	1	2.75e-48	1	PREDICTED: Biomphalaria glabrata uncharacterized LOC106078595 (LOC106078595), mRNA	gi|908489708|ref|XM_013239501.1|	0	98.91	366
evglcl|G0WVJSS01A2JI1	357	118	PREDICTED: diphosphomevalonate decarboxylase-like [Biomphalaria glabrata]	gi|908457635|ref|XP_013084325.1|	6e-50	94.74	95	diphosphomevalonate decarboxylase-like	1	5.63e-50	0.97	PREDICTED: Biomphalaria glabrata diphosphomevalonate decarboxylase-like (LOC106069253), mRNA	gi|908457634|ref|XM_013228871.1|	7e-171	97.75	355													F:ATP binding; F:protein homodimerization activity; P:isopentenyl diphosphate biosynthetic process, mevalonate pathway; P:positive regulation of cell proliferation; C:cytosol; F:diphosphomevalonate decarboxylase activity; F:Hsp70 protein binding	Metabolic pathways	Coil (COILS); IPR014721 (G3DSA:3.30.230.GENE3D); IPR006204 (PFAM); PTHR10977 (PANTHER); PTHR10977:SF4 (PANTHER); IPR020568 (SUPERFAMILY)
evglcl|G0WVJSS01A2JQC	510	170	PREDICTED: perivitellin-2 67 kDa subunit-like [Biomphalaria glabrata]	gi|908489530|ref|XP_013094889.1|	5e-98	99.33	149	perivitellin-2 67 kDa subunit-like	1	4.5e-98	0.99	PREDICTED: Biomphalaria glabrata perivitellin-2 67 kDa subunit-like (LOC106078543), mRNA	gi|908489529|ref|XM_013239435.1|	0	97.45	510															IPR020864 (PFAM); IPR020863 (PROSITE_PATTERNS); IPR020864 (PROSITE_PROFILES)
evglcl|G0WVJSS01A2JZY	408	135	PREDICTED: GTPase IMAP family member 4-like [Biomphalaria glabrata]	gi|908444675|ref|XP_013080226.1|	8e-86	97.04	135	GTPase IMAP family member 4-like	1	7.57e-86	0.98	PREDICTED: Biomphalaria glabrata GTPase IMAP family member 4-like (LOC106065858), mRNA	gi|908444674|ref|XM_013224772.1|	0	98.29	409															IPR027417 (G3DSA:3.40.50.GENE3D); IPR006703 (PFAM); PTHR10903 (PANTHER); PTHR10903:SF97 (PANTHER); IPR006703 (PROSITE_PROFILES); IPR027417 (SUPERFAMILY)
evglcl|G0WVJSS01A2K4C	429	142	PREDICTED: uncharacterized protein LOC106071900 [Biomphalaria glabrata]	gi|908467991|ref|XP_013087573.1|	3e-85	96.32	136	PREDICTED: uncharacterized protein LOC106071900	1	3.02e-85	0.99	PREDICTED: Biomphalaria glabrata uncharacterized LOC106071900 (LOC106071900), mRNA	gi|908467990|ref|XM_013232119.1|	0	97.43	428															mobidb-lite (MOBIDB_LITE)
evglcl|G0WVJSS01A2K53	351	116							0	0	0	PREDICTED: Biomphalaria glabrata high mobility group protein B1-like (LOC106074940), mRNA	gi|908479017|ref|XM_013235838.1|	3e-179	99.43	351
evglcl|G0WVJSS01A2KAH	330	109	PREDICTED: uncharacterized protein LOC106065704 [Biomphalaria glabrata]	gi|908444144|ref|XP_013080050.1|	4e-71	96.33	109	PREDICTED: uncharacterized protein LOC106065704	1	3.56e-71	0.99	PREDICTED: Biomphalaria glabrata uncharacterized LOC106065704 (LOC106065704), mRNA	gi|908444143|ref|XM_013224596.1|	3e-159	97.88	330
evglcl|G0WVJSS01A2KLT	411	136	PREDICTED: superoxide dismutase [Cu-Zn]-like [Biomphalaria glabrata]	gi|908500938|ref|XP_013062232.1|	1e-80	98.37	123	superoxide dismutase [Cu-Zn]-like	1	1.03e-80	0.99	PREDICTED: Biomphalaria glabrata superoxide dismutase [Cu-Zn]-like (LOC106051577), mRNA	gi|908500937|ref|XM_013206778.1|	0	97.58	413	Cu/Zn superoxide dismutase [Biomphalaria glabrata]	2e-23	40.54	111									P:cellular homeostasis; P:multi-organism reproductive process; P:regulation of macromolecule metabolic process; P:multicellular organismal reproductive process; P:single-multicellular organism process; P:biosynthetic process; C:cytoplasmic part; P:negative regulation of biological process; P:response to reactive oxygen species; P:single-organism metabolic process; P:cellular developmental process…	Peroxisome	IPR001424 (PRINTS); IPR001424 (PFAM); IPR001424 (G3DSA:2.60.40.GENE3D); PTHR10003 (PANTHER); PTHR10003:SF56 (PANTHER); IPR001424 (SUPERFAMILY)
evglcl|G0WVJSS01A2KR2	513	171	PREDICTED: DNA ligase 4-like [Biomphalaria glabrata]	gi|908403039|ref|XP_013077300.1|	3e-113	98.25	171	DNA ligase 4-like; dna ligase 4	1	2.53e-113	0.99	PREDICTED: Biomphalaria glabrata DNA ligase 4-like (LOC106063468), transcript variant X2, mRNA	gi|908403040|ref|XM_013221854.1|	0	98.64	513													P:V(D)J recombination; C:nuclear part; C:nonhomologous end joining complex; P:hemopoiesis; P:DNA replication; C:protein complex; P:double-strand break repair via nonhomologous end joining; P:lymphocyte activation; P:double-strand break repair; P:DNA ligation involved in DNA repair; F:DNA binding; F:ATP binding; P:regulation of cellular process; F:DNA ligase (ATP) activity; P:DNA biosynthetic proc…	Non-homologous end-joining	IPR012309 (PFAM); G3DSA:2.40.50.140 (GENE3D); PTHR10459:SF94 (PANTHER); PTHR10459 (PANTHER); cd07968 (CDD); IPR012340 (SUPERFAMILY)
evglcl|G0WVJSS01A2KUU	348	116	PREDICTED: translationally-controlled tumor protein homolog [Biomphalaria glabrata]	gi|908458762|ref|XP_013084682.1|	5e-66	99.03	103	translationally-controlled tumor homolog	1	4.89e-66	1	PREDICTED: Biomphalaria glabrata translationally-controlled tumor protein homolog (LOC106069542), mRNA	gi|908458761|ref|XM_013229228.1|	7e-166	97.42	349															IPR018105 (PRINTS); IPR018105 (PFAM); IPR011323 (G3DSA:2.170.150.GENE3D); mobidb-lite (MOBIDB_LITE); IPR018105 (PANTHER); PTHR11991:SF7 (PANTHER); IPR011057 (SUPERFAMILY)
evglcl|G0WVJSS01A2KYL	348	116	PREDICTED: calreticulin-like [Biomphalaria glabrata]	gi|908402528|ref|XP_013075154.1|	6e-51	96.55	87	PREDICTED: calreticulin-like	1	5.2e-51	0.98	PREDICTED: Biomphalaria glabrata calreticulin-like (LOC106061532), mRNA	gi|908402527|ref|XM_013219700.1|	5e-167	97.7	348													F:calcium ion binding; C:endoplasmic reticulum; F:unfolded protein binding; P:protein folding	Protein processing in endoplasmic reticulum	IPR013320 (G3DSA:2.60.120.GENE3D); PTHR11073:SF21 (PANTHER); IPR001580 (PANTHER); IPR013320 (SUPERFAMILY)
evglcl|G0WVJSS01A2LAE	438	146	Hypothetical protein CBG07892 [Caenorhabditis briggsae]	gi|268533568|ref|XP_002631912.1|	4e-08	36.07	61	Hypothetical protein CBG07892	1	3.25e-08	0.77	PREDICTED: Biomphalaria glabrata uncharacterized LOC106052100 (LOC106052100), mRNA	gi|908502483|ref|XM_013207342.1|	4e-55	95.71	140															PTHR36146:SF5 (PANTHER); PTHR36146 (PANTHER)
evglcl|G0WVJSS01A2LCZ	534	178	PREDICTED: uncharacterized protein LOC106078863 [Biomphalaria glabrata]	gi|908490970|ref|XP_013095363.1|	2e-97	93.53	170	PREDICTED: uncharacterized protein LOC106078863	1	1.59e-97	0.95	PREDICTED: Biomphalaria glabrata uncharacterized LOC106078863 (LOC106078863), mRNA	gi|908490969|ref|XM_013239909.1|	0	96.45	535															mobidb-lite (MOBIDB_LITE); mobidb-lite (MOBIDB_LITE)
evglcl|G0WVJSS01A2LD2	426	141							0	0	0	PREDICTED: Biomphalaria glabrata cell wall protein DAN4-like (LOC106063635), mRNA	gi|908435881|ref|XM_013222049.1|	3e-165	92.24	425
evglcl|G0WVJSS01A2LER	294	97	PREDICTED: papilin-like [Biomphalaria glabrata]	gi|908509099|ref|XP_013064988.1|	2e-41	89.89	89	PREDICTED: papilin-like	1	1.94e-41	0.95	PREDICTED: Biomphalaria glabrata papilin-like (LOC106053894), mRNA	gi|908509098|ref|XM_013209534.1|	3e-129	95.59	295
evglcl|G0WVJSS01A2LMM	408	136	PREDICTED: fibrinogen C domain-containing protein 1-B-like [Biomphalaria glabrata]	gi|908422198|ref|XP_013072471.1|	1e-72	87.31	134	fibrinogen C domain-containing 1-B-like	1	1.13e-72	0.91	PREDICTED: Biomphalaria glabrata fibrinogen C domain-containing protein 1-B-like (LOC106059404), mRNA	gi|908422197|ref|XM_013217017.1|	5e-163	92.82	404	BgMFREP7, partial [Biomphalaria glabrata]	1e-54	67.67	133											IPR013783 (G3DSA:2.60.40.GENE3D); IPR007110 (SUPERFAMILY)	92.59	Eukaryota	Metazoa	n	n	Mollusca	n	n	Gastropoda	n	n	n	n	Planorboidea	Planorbidae	n	n	n
evglcl|G0WVJSS01A2LMY	375	125	seryl-tRNA synthetase, putative [Bodo saltans]	gi|955161839|emb|CUG94179.1|	2e-58	71.77	124	seryl-tRNA synthetase; seryl-trna synthetase	20	1.7e-58	0.825	Naegleria gruberi seryl-tRNA synthetase, mRNA	gi|290990878|ref|XM_002678017.1|	6e-08	89.09	55													F:ATP binding; C:cytoplasm; P:L-serine metabolic process; F:serine-tRNA ligase activity; P:seryl-tRNA aminoacylation; P:glycine metabolic process; P:threonine metabolic process	Aminoacyl-tRNA biosynthesis	G3DSA:3.30.930.10 (GENE3D); IPR002317 (PANTHER); PTHR11778:SF14 (PANTHER); SSF55681 (SUPERFAMILY)	89.29	Eukaryota	n	n	n	n	n	n	Heterolobosea	n	n	Schizopyrenida	n	n	Vahlkampfiidae	n	n	n
evglcl|G0WVJSS01A2LS1	372	123							0	0	0	PREDICTED: Biomphalaria glabrata uncharacterized LOC106051780 (LOC106051780), mRNA	gi|908501513|ref|XM_013206985.1|	3e-95	85.01	367
evglcl|G0WVJSS01A2M63	384	127							0	0	0	PREDICTED: Biomphalaria glabrata suppressor protein SRP40-like (LOC106078755), mRNA	gi|908490486|ref|XM_013239755.1|	0	97.16	388
evglcl|G0WVJSS01A2MB5	525	175							0	0	0	PREDICTED: Biomphalaria glabrata perlucin-like (LOC106079229), mRNA	gi|908492379|ref|XM_013240377.1|	0	93.3	522
evglcl|G0WVJSS01A2N0T	324	107							0	0	0	PREDICTED: Biomphalaria glabrata uncharacterized LOC106073546 (LOC106073546), mRNA	gi|908474123|ref|XM_013234138.1|	4e-153	97.52	323	BgLBP/BPI1 [Biomphalaria glabrata]	3e-20	49.52	105												97.22	Eukaryota	Metazoa	n	n	Mollusca	n	n	Gastropoda	n	n	n	n	Planorboidea	Planorbidae	n	n	n
evglcl|G0WVJSS01A2N33	492	164	PREDICTED: 60S ribosomal protein L18a-like [Biomphalaria glabrata]	gi|908408609|ref|XP_013065307.1|	6e-105	93.79	161	60S ribosomal L18a-like; 60s ribosomal protein l18a	1	5.86e-105	0.94	PREDICTED: Biomphalaria glabrata 60S ribosomal protein L18a-like (LOC106054116), mRNA	gi|908408608|ref|XM_013209853.1|	0	98.78	493													F:structural constituent of ribosome; C:membrane; C:cytosolic large ribosomal subunit; P:translation; F:poly(A) RNA binding	Ribosome	IPR021138 (PIRSF); IPR023573 (PFAM); G3DSA:3.10.20.10 (GENE3D); PTHR10052:SF14 (PANTHER); PTHR10052 (PANTHER); IPR028877 (HAMAP); SSF160374 (SUPERFAMILY)	86.36	Eukaryota	Metazoa	n	n	Chordata	Craniata	n	Mammalia	n	Euarchontoglires	Primates	Haplorrhini	Hominoidea	Hominidae	Homininae	n	n
evglcl|G0WVJSS01A2N5A	432	144	PREDICTED: calponin homology domain-containing protein DDB_G0272472-like [Biomphalaria glabrata]	gi|908468103|ref|XP_013087609.1|	1e-45	86.54	104	calponin homology domain-containing DDB_G0272472-like	1	9.03e-46	0.9	Biomphalaria glabrata clone BRIBAC72bg_line5, complete sequence	gi|145342051|gb|EF418587.1|	2e-152	92.76	387															Coil (COILS); mobidb-lite (MOBIDB_LITE)	92.8	Eukaryota	Metazoa	n	n	Mollusca	n	n	Gastropoda	n	n	n	n	Planorboidea	Planorbidae	n	n	n
evglcl|G0WVJSS01A2NA3	474	158	PREDICTED: LOW QUALITY PROTEIN: uncharacterized protein LOC106073546 [Biomphalaria glabrata]	gi|908474124|ref|XP_013089592.1|	4e-84	95.56	135	PREDICTED: LOW QUALITY PROTEIN: uncharacterized protein LOC106073546; bactericidal permeability-increasing	1	3.8e-84	0.98	Biomphalaria glabrata uncharacterized LOC106073546 (LOC106073546), mRNA	gi|910749456|ref|NM_001311300.1|	0	97.89	474	BgLBP/BPI1 [Biomphalaria glabrata]	2e-76	94.85	136									F:lipid binding		G3DSA:3.15.20.10 (GENE3D); IPR001124 (PFAM); mobidb-lite (MOBIDB_LITE); IPR017943 (SUPERFAMILY)	97.89	Eukaryota	Metazoa	n	n	Mollusca	n	n	Gastropoda	n	n	n	n	Planorboidea	Planorbidae	n	n	n
evglcl|G0WVJSS01A2NA6	399	132	PREDICTED: basic phospholipase A2 caudoxin-like [Biomphalaria glabrata]	gi|908470890|ref|XP_013088496.1|	1e-41	53.17	126	basic phospholipase A2 caudoxin-like; basic phospholipase a2-like	1	1.13e-41	0.72	PREDICTED: Biomphalaria glabrata uncharacterized LOC106077390 (LOC106077390), ncRNA	gi|908485988|ref|XR_001219615.1|	1e-88	91.63	251													P:negative regulation of cell proliferation; P:single-organism cellular process; P:regulation of epithelial cell proliferation	Metabolic pathways	IPR016090 (SMART); IPR016090 (G3DSA:1.20.90.GENE3D); IPR016090 (PFAM); IPR001211 (PANTHER); PTHR11716:SF65 (PANTHER); IPR033113 (PROSITE_PATTERNS); IPR016090 (SUPERFAMILY)
evglcl|G0WVJSS01A2NBA	393	130							0	0	0	PREDICTED: Biomphalaria glabrata uncharacterized LOC106062044 (LOC106062044), mRNA	gi|908430671|ref|XM_013220299.1|	0	96.96	395
evglcl|G0WVJSS01A2NBQ	528	176	PREDICTED: microtubule-associated protein RP/EB family member 1-like isoform X3 [Biomphalaria glabrata]	gi|908481717|ref|XP_013092219.1|	2e-126	99.43	176	microtubule-associated RP EB family member 1-like isoform X3; microtubule-associated protein rp eb family member 1	1	1.77e-126	1	PREDICTED: Biomphalaria glabrata microtubule-associated protein RP/EB family member 1-like (LOC106075886), transcript variant X3, mRNA	gi|908481716|ref|XM_013236765.1|	0	99.81	528													P:positive regulation of microtubule plus-end binding; C:microtubule plus-end; P:protein localization to microtubule; C:Golgi apparatus; C:cytoplasmic microtubule; P:cell cycle; F:poly(A) RNA binding; C:centrosome; F:microtubule plus-end binding; C:spindle; C:cell projection membrane; C:cortical microtubule cytoskeleton; P:negative regulation of microtubule polymerization		IPR001715 (PFAM); IPR001715 (G3DSA:1.10.418.GENE3D); mobidb-lite (MOBIDB_LITE); PTHR10623:SF27 (PANTHER); IPR027328 (PANTHER); IPR001715 (PROSITE_PROFILES); IPR001715 (SUPERFAMILY)	86.79	Eukaryota	Metazoa	n	n	Chordata	Craniata	Actinopterygii	Actinopteri	Neopterygii	Cypriniphysae	Cypriniformes	n	Cyprinoidea	Cyprinidae	n	n	n
evglcl|G0WVJSS01A2NLK	492	164	PREDICTED: retinol dehydrogenase 7-like isoform X1 [Aplysia californica]	gi|524882723|ref|XP_005098000.1|	6e-78	70.12	164	retinol dehydrogenase 7-like isoform X1; d-beta-hydroxybutyrate mitochondrial-like	1	5.21e-78	0.84	PREDICTED: Biomphalaria glabrata retinol dehydrogenase 2-like (LOC106050779), mRNA	gi|908498259|ref|XM_013205820.1|	1e-150	96.65	328													F:oxidoreductase activity; C:membrane; P:metabolic process	Metabolic pathways	IPR002347 (PRINTS); IPR002347 (PRINTS); IPR002347 (PFAM); IPR016040 (G3DSA:3.40.50.GENE3D); PTHR43313 (PANTHER); IPR020904 (PROSITE_PATTERNS); IPR016040 (SUPERFAMILY)
evglcl|G0WVJSS01A2NOB	387	128							0	0	0	PREDICTED: Biomphalaria glabrata ER membrane protein complex subunit 8-like (LOC106069733), mRNA	gi|908404691|ref|XM_013229465.1|	1e-139	97.31	297
evglcl|G0WVJSS01A2NP6	516	172	PREDICTED: angiotensin-converting enzyme-like isoform X1 [Biomphalaria glabrata]	gi|908473174|ref|XP_013089275.1|	4e-97	97.95	146	angiotensin-converting enzyme-like isoform X1	1	3.26e-97	0.99	PREDICTED: Biomphalaria glabrata angiotensin-converting enzyme-like (LOC106073291), transcript variant X2, mRNA	gi|908473176|ref|XM_013233822.1|	0	97.49	517													F:exopeptidase activity	Renin secretion	IPR001548 (PRINTS); IPR001548 (PFAM); IPR001548 (PANTHER); SSF55486 (SUPERFAMILY)
evglcl|G0WVJSS01A2NQQ	432	143							0	0	0	PREDICTED: Biomphalaria glabrata uncharacterized LOC106053171 (LOC106053171), mRNA	gi|908506283|ref|XM_013208656.1|	0	96.99	432
evglcl|G0WVJSS01A2NQY	471	156	PREDICTED: uncharacterized protein LOC106080116 [Biomphalaria glabrata]	gi|908495362|ref|XP_013096885.1|	2e-77	89.63	135	PREDICTED: uncharacterized protein LOC106080116	1	1.84e-77	0.93	PREDICTED: Biomphalaria glabrata uncharacterized LOC106080116 (LOC106080116), mRNA	gi|908495361|ref|XM_013241431.1|	1e-179	91.33	473															IPR027417 (G3DSA:3.40.50.GENE3D); IPR006703 (PFAM); IPR014729 (G3DSA:3.40.50.GENE3D)
evglcl|G0WVJSS01A2NUD	486	162	PREDICTED: protein AIG1-like [Biomphalaria glabrata]	gi|908404497|ref|XP_013084032.1|	4e-06	27.83	115	PREDICTED: protein AIG1-like	1	2.5e-06	0.58																				Coil (COILS)
evglcl|G0WVJSS01A2NV9	396	131							0	0	0	PREDICTED: Biomphalaria glabrata U1 small nuclear ribonucleoprotein C-like (LOC106068170), mRNA	gi|908453077|ref|XM_013227481.1|	2e-116	99.16	239															mobidb-lite (MOBIDB_LITE)
evglcl|G0WVJSS01A2NVJ	177	58							0	0	0	PREDICTED: Biomphalaria glabrata piwi-like protein 1 (LOC106073278), transcript variant X2, mRNA	gi|908473100|ref|XM_013233795.1|	1e-71	95.93	172
evglcl|G0WVJSS01A2NWG	549	183	PREDICTED: angiopoietin-related protein 2-like [Biomphalaria glabrata]	gi|908487120|ref|XP_013093996.1|	3e-102	81.42	183	angiopoietin-related 2-like	1	2.31e-102	0.91	PREDICTED: Biomphalaria glabrata angiopoietin-related protein 2-like (LOC106077842), mRNA	gi|908487119|ref|XM_013238542.1|	0	89.42	548	AF515464_1 fibrinogen related protein 12.1 precursor [Biomphalaria glabrata]	5e-94	78.09	178											Coil (COILS); IPR002181 (SMART); IPR014716 (G3DSA:3.90.215.GENE3D); IPR002181 (PFAM); PTHR19143:SF291 (PANTHER); PTHR19143 (PANTHER); IPR002181 (PROSITE_PROFILES); IPR002181 (CDD); IPR002181 (SUPERFAMILY)	85.74	Eukaryota	Metazoa	n	n	Mollusca	n	n	Gastropoda	n	n	n	n	Planorboidea	Planorbidae	n	n	n
evglcl|G0WVJSS01A2NX5	495	165	PREDICTED: calmodulin-like [Biomphalaria glabrata]	gi|908497307|ref|XP_013060919.1|	7e-82	94.66	131	calmodulin 5	20	5.6e-82	0.5875	PREDICTED: Biomphalaria glabrata calmodulin-like (LOC106050497), mRNA	gi|908497306|ref|XM_013205465.1|	0	95.76	495	PREDICTED: calmodulin-like isoform X1 [Aplysia californica]	5e-16	27.33	150					ES750078_1	6e-87	83.77	154			IPR002048 (SMART); IPR011992 (G3DSA:1.10.238.GENE3D); IPR011992 (G3DSA:1.10.238.GENE3D); IPR002048 (PFAM); IPR011992 (G3DSA:1.10.238.GENE3D); PTHR23050 (PANTHER); PTHR23050:SF280 (PANTHER); IPR018247 (PROSITE_PATTERNS); IPR018247 (PROSITE_PATTERNS); IPR018247 (PROSITE_PATTERNS); IPR018247 (PROSITE_PATTERNS); IPR002048 (PROSITE_PROFILES); IPR002048 (PROSITE_PROFILES); IPR002048 (PROSITE_PROFILES);…
evglcl|G0WVJSS01A2O3F	399	132	PREDICTED: baculoviral IAP repeat-containing protein 3-like [Biomphalaria glabrata]	gi|908427300|ref|XP_013074577.1|	1e-86	96.21	132	baculoviral IAP repeat-containing 3-like; e3 ubiquitin-protein ligase mib1-like	1	7.62e-87	0.96	PREDICTED: Biomphalaria glabrata baculoviral IAP repeat-containing protein 3-like (LOC106061062), mRNA	gi|908427299|ref|XM_013219123.1|	0	97.99	399													F:zinc ion binding; P:regulation of RIG-I signaling pathway; P:protein polyubiquitination; P:regulation of toll-like receptor signaling pathway; P:positive regulation of I-kappaB kinase/NF-kappaB signaling; P:NIK/NF-kappaB signaling; P:regulation of nucleic acid-templated transcription; F:cysteine-type endopeptidase inhibitor activity involved in apoptotic process; P:negative regulation of necrop…	Ubiquitin mediated proteolysis	Coil (COILS); IPR001370 (G3DSA:1.10.1170.GENE3D); PF13920 (PFAM); mobidb-lite (MOBIDB_LITE); PTHR10044:SF148 (PANTHER); PTHR10044 (PANTHER); IPR001841 (PROSITE_PROFILES)
evglcl|G0WVJSS01A2O5V	504	168	PREDICTED: periaxin-like [Bemisia tabaci]	gi|1101362201|ref|XP_018906760.1|	1e-07	65.22	46	glycerol acyltransferase	1	2e-07	0.8	PREDICTED: Biomphalaria glabrata pollen-specific leucine-rich repeat extensin-like protein 1 (LOC106079499), mRNA	gi|908493202|ref|XM_013240669.1|	1e-55	99.21	126															mobidb-lite (MOBIDB_LITE)
evglcl|G0WVJSS01A2OAM	327	108	PREDICTED: thiosulfate sulfurtransferase-like [Biomphalaria glabrata]	gi|908418255|ref|XP_013070449.1|	1e-17	49.38	81	thiosulfate sulfurtransferase-like; 3-mercaptopyruvate sulfurtransferase	1	9.66e-18	0.66	PREDICTED: Biomphalaria glabrata thiosulfate sulfurtransferase pseudogene (LOC106062445), misc_RNA	gi|908402758|ref|XR_001216819.1|	2e-136	94.97	318													F:transferase activity	Metabolic pathways	IPR001763 (PFAM); IPR001763 (G3DSA:3.40.250.GENE3D); PTHR11364 (PANTHER); PTHR11364:SF22 (PANTHER); IPR001763 (PROSITE_PROFILES); IPR001763 (SUPERFAMILY)
evglcl|G0WVJSS01A2OCH	366	121							0	0	0	PREDICTED: Biomphalaria glabrata Y+L amino acid transporter 2-like (LOC106068441), transcript variant X4, mRNA	gi|908454120|ref|XM_013227800.1|	0	98.36	366															mobidb-lite (MOBIDB_LITE)	87.32
evglcl|G0WVJSS01A2ODX	339	112	hypothetical protein RMCBS344292_06286 [Rhizopus microsporus]	gi|729711655|emb|CEI92011.1|	0.081	31.18	93	probable tRNA methyltransferase 9	20	0.063	0.5275
evglcl|G0WVJSS01A2OHF	507	169	PREDICTED: uncharacterized protein LOC106057846 [Biomphalaria glabrata]	gi|908418606|ref|XP_013070622.1|	1e-50	78.45	116	PREDICTED: uncharacterized protein LOC106057846	1	1.06e-50	0.82	PREDICTED: Biomphalaria glabrata uncharacterized LOC106057846 (LOC106057846), mRNA	gi|908418605|ref|XM_013215168.1|	2e-122	97.35	264
evglcl|G0WVJSS01A2OI2	471	157	PREDICTED: thyroid hormone receptor alpha-like isoform X2 [Biomphalaria glabrata]	gi|908446502|ref|XP_013080816.1|	6e-108	98.73	157	thyroid hormone receptor alpha-like isoform X2; retinoic acid receptor gamma-like isoform x3	1	5.28e-108	1	PREDICTED: Biomphalaria glabrata thyroid hormone receptor alpha-like (LOC106066368), transcript variant X2, mRNA	gi|908446501|ref|XM_013225362.1|	0	97.87	470	nuclear receptor subfamily 1 group D member 2 precursor [Gallus gallus]	7e-20	36.28	113					CV548771_1	5e-112	98.09	157	F:core promoter sequence-specific DNA binding; C:nucleus; P:regulation of cellular process; F:protein binding; P:negative regulation of transcription, DNA-templated; F:RNA polymerase II transcription factor activity, ligand-activated sequence-specific DNA binding; P:signal transduction; F:binding	Mineral absorption	IPR001723 (PRINTS); IPR001728 (PRINTS); IPR000536 (PFAM); IPR000536 (G3DSA:1.10.565.GENE3D); PTHR24082:SF421 (PANTHER); PTHR24082 (PANTHER); IPR000536 (SUPERFAMILY)
evglcl|G0WVJSS01A2OIN	318	105	PREDICTED: cell death-inducing p53-target protein 1 homolog [Biomphalaria glabrata]	gi|908508146|ref|XP_013064680.1|	1e-51	91.43	105	cell death-inducing p53-target 1 homolog; lipopolysaccharide-induced tumor necrosis factor-alpha factor homolog; cell death-inducing p53-target protein 1 homolog	1	9.66e-52	0.92	PREDICTED: Biomphalaria glabrata cell death-inducing p53-target protein 1 homolog (LOC106053641), mRNA	gi|908508145|ref|XM_013209226.1|	1e-148	97.18	319					Haliotis diversicolor supertexta lipopolysaccharide-induced TNF-alpha factor mRNA, complete cds	3e-31	77.46	71					C:integral component of membrane	Lysosome	IPR006629 (SMART); IPR006629 (PFAM); PTHR23292:SF21 (PANTHER); PTHR23292 (PANTHER)
evglcl|G0WVJSS01A2OJE	396	131	PREDICTED: keratin-associated protein 10-12-like [Camelus ferus]	gi|946606457|ref|XP_014406547.1|	0.002	45.33	75	keratin-associated 10-12-like	20	0.0013	0.6535
evglcl|G0WVJSS01A2OLE	480	159	PREDICTED: uncharacterized protein LOC106050526 [Biomphalaria glabrata]	gi|908497408|ref|XP_013060956.1|	1e-09	37.23	94	PREDICTED: uncharacterized protein LOC106050526	1	9.97e-10	0.59
evglcl|G0WVJSS01A2OM8	483	161	PREDICTED: uncharacterized protein LOC106061295 [Biomphalaria glabrata]	gi|908428004|ref|XP_013074827.1|	1e-07	46.15	78	PREDICTED: uncharacterized protein LOC106061295	1	1.03e-07	0.6
evglcl|G0WVJSS01A2OUO	498	166	PREDICTED: inactive pancreatic lipase-related protein 1-like [Biomphalaria glabrata]	gi|908493227|ref|XP_013096132.1|	7e-62	69.18	146	inactive pancreatic lipase-related 1-like; pancreatic triacylglycerol lipase-like isoform x2	1	6.83e-62	0.8	PREDICTED: Biomphalaria glabrata pancreatic triacylglycerol lipase-like (LOC106065101), mRNA	gi|908441764|ref|XM_013223861.1|	4e-145	98.33	299													F:carboxylic ester hydrolase activity	Metabolic pathways	IPR000734 (PRINTS); IPR029058 (G3DSA:3.40.50.GENE3D); IPR013818 (PFAM); IPR000734 (PANTHER); PTHR11610:SF119 (PANTHER); IPR029058 (SUPERFAMILY)
evglcl|G0WVJSS01A2PCA	489	163	PREDICTED: uncharacterized protein LOC106064225, partial [Biomphalaria glabrata]	gi|908438003|ref|XP_013078176.1|	1e-89	82.42	165	PREDICTED: uncharacterized protein LOC106064225, partial	1	9.84e-90	0.87	PREDICTED: Biomphalaria glabrata uncharacterized LOC106050693 (LOC106050693), mRNA	gi|908497998|ref|XM_013205717.1|	0	91.31	495
evglcl|G0WVJSS01A2PJ5	498	166	PREDICTED: probable deferrochelatase/peroxidase YfeX [Biomphalaria glabrata]	gi|908425921|ref|XP_013074041.1|	1e-111	98.2	167	probable deferrochelatase peroxidase	1	1.02e-111	0.98	PREDICTED: Biomphalaria glabrata probable deferrochelatase/peroxidase YfeX (LOC106060635), mRNA	gi|908425920|ref|XM_013218587.1|	0	97.01	501															PTHR30521 (PANTHER); PTHR30521:SF5 (PANTHER); IPR011008 (SUPERFAMILY)
evglcl|G0WVJSS01A2PKC	354	118	PREDICTED: uncharacterized protein LOC106062451 [Biomphalaria glabrata]	gi|908431982|ref|XP_013076174.1|	1e-05	36.78	87	PREDICTED: uncharacterized protein LOC106062451	1	1.04e-05	0.54	PREDICTED: Biomphalaria glabrata perlucin-like (LOC106079229), mRNA	gi|908492379|ref|XM_013240377.1|	2e-97	92.69	260
evglcl|G0WVJSS01A2PLA	498	166	PREDICTED: uncharacterized protein LOC106050805 [Biomphalaria glabrata]	gi|908498341|ref|XP_013061303.1|	7e-102	90.96	166	PREDICTED: uncharacterized protein LOC106050805	1	6.68e-102	0.93	PREDICTED: Biomphalaria glabrata uncharacterized LOC106050805 (LOC106050805), mRNA	gi|908498340|ref|XM_013205849.1|	0	94.99	499															Coil (COILS)
evglcl|G0WVJSS01A2PN5	336	112	PREDICTED: uncharacterized protein LOC106066620 [Biomphalaria glabrata]	gi|908403909|ref|XP_013081149.1|	1e-62	93.97	116	PREDICTED: uncharacterized protein LOC106066620	1	6.5e-63	0.94	PREDICTED: Biomphalaria glabrata uncharacterized LOC106066620 (LOC106066620), mRNA	gi|908403908|ref|XM_013225695.1|	3e-149	97.76	312															mobidb-lite (MOBIDB_LITE)
evglcl|G0WVJSS01A2PQQ	330	109							0	0	0																				mobidb-lite (MOBIDB_LITE)
evglcl|G0WVJSS01A2PZ4	432	144	PREDICTED: cyclin-dependent kinase 13-like isoform X2 [Biomphalaria glabrata]	gi|908499652|ref|XP_013061769.1|	3e-86	97.24	145	cyclin-dependent kinase 13-like isoform X2	1	2.82e-86	0.97	PREDICTED: Biomphalaria glabrata cyclin-dependent kinase 13-like (LOC106051172), transcript variant X2, mRNA	gi|908499651|ref|XM_013206315.1|	0	97.7	435															mobidb-lite (MOBIDB_LITE)
evglcl|G0WVJSS01A2Q4L	420	139							0	0	0	PREDICTED: Biomphalaria glabrata junction-mediating and -regulatory protein-like (LOC106053148), transcript variant X2, misc_RNA	gi|908506194|ref|XR_001215199.1|	0	98.12	425
evglcl|G0WVJSS01A2Q7Q	504	168							0	0	0	PREDICTED: Biomphalaria glabrata uncharacterized LOC106076093 (LOC106076093), ncRNA	gi|908482322|ref|XR_001219286.1|	5e-94	97.58	207															Coil (COILS)
evglcl|G0WVJSS01A2Q7T	477	159	PREDICTED: lethal(2) giant larvae protein homolog 1-like [Biomphalaria glabrata]	gi|908400555|ref|XP_013066219.1|	8e-99	96.23	159	lethal(2) giant larvae homolog 1-like; lethal giant larvae protein homolog 1-like isoform x1	1	7.58e-99	0.96	PREDICTED: Biomphalaria glabrata lethal(2) giant larvae protein homolog 1-like (LOC106054751), mRNA	gi|908400554|ref|XM_013210765.1|	0	98.74	478													F:protein binding; P:cytoskeleton organization; P:establishment or maintenance of cell polarity; P:regulation of secretion by cell; P:single-organism organelle organization; C:cell periphery	Hippo signaling pathway	IPR001680 (SMART); IPR024977 (PFAM); IPR015943 (G3DSA:2.130.10.GENE3D); PTHR10241 (PANTHER); IPR019775 (PROSITE_PATTERNS); IPR001680 (PROSITE_PROFILES); IPR017986 (SUPERFAMILY)
evglcl|G0WVJSS01A2Q9A	459	153	PREDICTED: uncharacterized protein LOC106061500 [Biomphalaria glabrata]	gi|908428817|ref|XP_013075119.1|	9e-65	95.59	136	PREDICTED: uncharacterized protein LOC106061500	1	8.26e-65	0.97	PREDICTED: Biomphalaria glabrata uncharacterized LOC106061500 (LOC106061500), mRNA	gi|908428816|ref|XM_013219665.1|	0	95.23	461
evglcl|G0WVJSS01A2QE3	462	154	uncharacterized LOC106073546 precursor [Biomphalaria glabrata]	gi|910749457|ref|NP_001298229.1|	1e-88	95.89	146	uncharacterized LOC106073546 precursor; bactericidal permeability-increasing	1	1.34e-88	0.97	Biomphalaria glabrata uncharacterized LOC106073546 (LOC106073546), mRNA	gi|910749456|ref|NM_001311300.1|	0	97.62	462	BgLBP/BPI1 [Biomphalaria glabrata]	2e-82	95.89	146									F:lipid binding		G3DSA:3.15.20.10 (GENE3D); IPR001124 (PFAM); IPR017943 (SUPERFAMILY)	97.62	Eukaryota	Metazoa	n	n	Mollusca	n	n	Gastropoda	n	n	n	n	Planorboidea	Planorbidae	n	n	n
evglcl|G0WVJSS01A2QE8	510	170	PREDICTED: methionine aminopeptidase 2-like [Biomphalaria glabrata]	gi|908410945|ref|XP_013066559.1|	2e-98	95.06	162	methionine aminopeptidase 2-like	1	2.1e-98	0.98	PREDICTED: Biomphalaria glabrata methionine aminopeptidase 2-like (LOC106055001), mRNA	gi|908410944|ref|XM_013211105.1|	0	98.43	509													P:protein initiator methionine removal; C:cytoplasm; F:metal ion binding; P:proteolysis; F:metalloaminopeptidase activity; P:Wnt signaling pathway; P:hematopoietic stem cell differentiation; P:definitive hemopoiesis		Coil (COILS); IPR000994 (G3DSA:3.90.230.GENE3D); IPR000994 (PFAM); mobidb-lite (MOBIDB_LITE); PTHR10804 (PANTHER); PTHR10804:SF114 (PANTHER); IPR000994 (SUPERFAMILY)
evglcl|G0WVJSS01A2QEE	429	143	PREDICTED: polypeptide N-acetylgalactosaminyltransferase 13-like [Biomphalaria glabrata]	gi|908479585|ref|XP_013091493.1|	1e-90	97.14	140	polypeptide N-acetylgalactosaminyltransferase 13-like; polypeptide n-acetylgalactosaminyltransferase 13; polypeptide n-acetylgalactosaminyltransferase partial	1	1.26e-90	0.97	PREDICTED: Biomphalaria glabrata polypeptide N-acetylgalactosaminyltransferase 13-like (LOC106075126), mRNA	gi|908479584|ref|XM_013236039.1|	0	96.49	427	UDP-N-acetyl-galactosamine:polypeptide N-acetylgalactosaminyltransferase [Biomphalaria glabrata]	6e-23	35.61	132									F:transferase activity, transferring glycosyl groups; C:membrane; P:protein glycosylation; F:transferase activity	Metabolic pathways	IPR001173 (PFAM); IPR029044 (G3DSA:3.90.550.GENE3D); PTHR11675:SF90 (PANTHER); PTHR11675 (PANTHER); IPR029044 (SUPERFAMILY)
evglcl|G0WVJSS01A2QFP	294	97	haemoglobin type 1 [Biomphalaria glabrata]	gi|110319967|emb|CAJ44466.1|	6e-42	98.72	78	haemoglobin type 1; haemoglobin type partial; uncharacterized protein partial	1	5.16e-42	0.98	Biomphalaria glabrata mRNA for haemoglobin type 1 (hb1 gene)	gi|110319966|emb|AM167926.1|	8e-135	96.62	296	haemoglobin type 1 [Biomphalaria glabrata]	4e-45	98.72	78									F:oxygen binding; F:metal ion binding; P:oxygen transport; F:oxygen transporter activity; F:heme binding		IPR012292 (G3DSA:1.10.490.GENE3D); IPR009050 (SUPERFAMILY)	96.62	Eukaryota	Metazoa	n	n	Mollusca	n	n	Gastropoda	n	n	n	n	Planorboidea	Planorbidae	n	n	n
evglcl|G0WVJSS01A2QJC	453	151	PREDICTED: putative protein PHLOEM PROTEIN 2-LIKE A3 [Biomphalaria glabrata]	gi|908405232|ref|XP_013087399.1|	2e-19	37.82	119	PHLOEM PROTEIN 2-LIKE A3	1	1.64e-19	0.62																				IPR006703 (PFAM); IPR027417 (G3DSA:3.40.50.GENE3D); IPR006703 (PROSITE_PROFILES)
evglcl|G0WVJSS01A2RL4	432	143							0	0	0
evglcl|G0WVJSS01A2RPO	312	104	PREDICTED: bactericidal permeability-increasing protein-like [Biomphalaria glabrata]	gi|908474121|ref|XP_013089591.1|	9e-63	98.08	104	bactericidal permeability-increasing -like	1	5.76e-63	0.98	PREDICTED: Biomphalaria glabrata bactericidal permeability-increasing protein-like (LOC106073545), mRNA	gi|908474120|ref|XM_013234137.1|	3e-149	97.76	312	BgLBP/BPI1 [Biomphalaria glabrata]	1e-54	84.62	104									F:lipid binding		G3DSA:3.15.20.10 (GENE3D); IPR001124 (PFAM); mobidb-lite (MOBIDB_LITE); IPR017943 (SUPERFAMILY)	85.9	Eukaryota	Metazoa	n	n	Mollusca	n	n	Gastropoda	n	n	n	n	Planorboidea	Planorbidae	n	n	n
evglcl|G0WVJSS01A2RQ5	207	68							0	0	0	PREDICTED: Biomphalaria glabrata uncharacterized LOC106075958 (LOC106075958), transcript variant X2, mRNA	gi|908481904|ref|XM_013236830.1|	3e-83	94.69	207
evglcl|G0WVJSS01A2RVM	369	122	PREDICTED: MOXD1 homolog 1-like [Biomphalaria glabrata]	gi|908471351|ref|XP_013088640.1|	5e-46	65.71	105	MOXD1 homolog 1-like	1	4.17e-46	0.8
evglcl|G0WVJSS01A2RVT	465	155							0	0	0																				mobidb-lite (MOBIDB_LITE)
evglcl|G0WVJSS01A2RYA	315	104	PREDICTED: uncharacterized protein LOC106059397 [Biomphalaria glabrata]	gi|908422187|ref|XP_013072465.1|	0.094	40	55	PREDICTED: uncharacterized protein LOC106059397	1	0.086	0.5	PREDICTED: Biomphalaria glabrata cell death abnormality protein 1-like (LOC106079758), mRNA	gi|908494040|ref|XM_013240964.1|	2e-36	88.57	140
evglcl|G0WVJSS01A2SB6	435	144	PREDICTED: uncharacterized protein LOC101859013 [Aplysia californica]	gi|871231994|ref|XP_005098154.2|	6e-13	33.05	118	PREDICTED: uncharacterized protein LOC101859013	1	5.53e-13	0.51	PREDICTED: Biomphalaria glabrata uncharacterized LOC106077366 (LOC106077366), mRNA	gi|908485922|ref|XM_013238136.1|	3e-120	98.41	252
evglcl|G0WVJSS01A2SHA	327	108	PREDICTED: uncharacterized protein LOC106071610 [Biomphalaria glabrata]	gi|908466864|ref|XP_013087207.1|	9e-68	100	104	PREDICTED: uncharacterized protein LOC106071610	1	8.02e-68	1	PREDICTED: Biomphalaria glabrata uncharacterized LOC106071610 (LOC106071610), mRNA	gi|908466863|ref|XM_013231753.1|	5e-157	97.86	327															IPR002557 (SMART); IPR002557 (PFAM); IPR002557 (G3DSA:2.170.140.GENE3D); IPR002557 (PROSITE_PROFILES); IPR002557 (SUPERFAMILY)
evglcl|G0WVJSS01A2SM3	297	98							0	0	0	PREDICTED: Biomphalaria glabrata uncharacterized LOC106053171 (LOC106053171), mRNA	gi|908506283|ref|XM_013208656.1|	2e-136	96.97	297															mobidb-lite (MOBIDB_LITE); mobidb-lite (MOBIDB_LITE)
evglcl|G0WVJSS01A2SQ0	354	117	PREDICTED: golgin subfamily B member 1-like isoform X5 [Biomphalaria glabrata]	gi|908405630|ref|XP_013089282.1|	2e-47	100	109	golgin subfamily B member 1-like isoform X5	1	1.78e-47	1	PREDICTED: Biomphalaria glabrata golgin subfamily B member 1-like (LOC106073274), transcript variant X8, mRNA	gi|908405635|ref|XM_013233848.1|	3e-175	98.59	354															Coil (COILS); Coil (COILS)
evglcl|G0WVJSS01A2SQH	303	100	PREDICTED: spidroin-1-like [Biomphalaria glabrata]	gi|908403020|ref|XP_013077203.1|	1e-25	98.04	51	PREDICTED: spidroin-1-like	1	9.1e-26	0.98	PREDICTED: Biomphalaria glabrata spidroin-1-like (LOC106063393), mRNA	gi|908403019|ref|XM_013221749.1|	2e-140	97.03	303
evglcl|G0WVJSS01A2SUL	153	50	PREDICTED: soma ferritin-like [Biomphalaria glabrata]	gi|908508093|ref|XP_013064661.1|	4e-06	66.67	42	soma ferritin-like	1	2.85e-06	0.71	PREDICTED: Biomphalaria glabrata soma ferritin-like (LOC106053625), mRNA	gi|908508092|ref|XM_013209207.1|	3e-56	94.7	151														Mineral absorption	IPR012347 (G3DSA:1.20.1260.GENE3D); mobidb-lite (MOBIDB_LITE); IPR009040 (PROSITE_PROFILES); IPR009078 (SUPERFAMILY)
evglcl|G0WVJSS01A2T1N	309	102						peptidase M50	17	0.087	0.5429	Biomphalaria glabrata BAC clone BG_BBa-137G9 from chromosome unknown, complete sequence	gi|215212828|gb|AC233255.1|	4e-38	88.73	142																88.73	Eukaryota	Metazoa	n	n	Mollusca	n	n	Gastropoda	n	n	n	n	Planorboidea	Planorbidae	n	n	n
evglcl|G0WVJSS01A2T25	432	143	PREDICTED: uncharacterized protein LOC106065655 [Biomphalaria glabrata]	gi|908443934|ref|XP_013079980.1|	5e-77	92.68	123	PREDICTED: uncharacterized protein LOC106065655	20	4.2e-77	0.541	PREDICTED: Biomphalaria glabrata uncharacterized LOC106065655 (LOC106065655), mRNA	gi|908443933|ref|XM_013224526.1|	0	96.26	428
evglcl|G0WVJSS01A2T8I	381	127	PREDICTED: uncharacterized protein LOC106061822 [Biomphalaria glabrata]	gi|908429882|ref|XP_013075490.1|	1e-81	99.19	124	PREDICTED: uncharacterized protein LOC106061822; uncharacterized protein loc106061822; ptb domain protein	1	1.08e-81	1	PREDICTED: Biomphalaria glabrata uncharacterized LOC106061822 (LOC106061822), mRNA	gi|908429881|ref|XM_013220036.1|	0	97.39	383													F:insulin receptor binding		IPR002404 (SMART); SM01244 (SMART); IPR002404 (PFAM); IPR011993 (G3DSA:2.30.29.GENE3D); PTHR21258:SF55 (PANTHER); PTHR21258 (PANTHER); IPR011993 (SUPERFAMILY)
evglcl|G0WVJSS01A2TP4	474	158	PREDICTED: uncharacterized protein LOC106055303 [Biomphalaria glabrata]	gi|908411698|ref|XP_013066961.1|	9e-50	89.89	89	PREDICTED: uncharacterized protein LOC106055303	1	8.18e-50	0.93	PREDICTED: Biomphalaria glabrata uncharacterized LOC106055303 (LOC106055303), mRNA	gi|908411697|ref|XM_013211507.1|	0	97.9	476															IPR012336 (G3DSA:3.40.30.GENE3D); cd02961 (CDD); IPR012336 (SUPERFAMILY)
evglcl|G0WVJSS01A2U0I	345	114	PREDICTED: cytochrome c oxidase subunit 4 isoform 1, mitochondrial-like [Biomphalaria glabrata]	gi|908423606|ref|XP_013073195.1|	4e-65	97.09	103	cytochrome c oxidase subunit 4 isoform mitochondrial-like	1	3.89e-65	0.98	PREDICTED: Biomphalaria glabrata cytochrome c oxidase subunit 4 isoform 1, mitochondrial-like (LOC106060018), mRNA	gi|908423605|ref|XM_013217741.1|	1e-162	97.65	341													F:cytochrome-c oxidase activity; C:integral component of membrane; P:hydrogen ion transmembrane transport; P:mitochondrial electron transport, cytochrome c to oxygen; C:mitochondrial respiratory chain complex IV	Metabolic pathways	IPR013288 (PRINTS); IPR004203 (PFAM); IPR004203 (G3DSA:1.10.442.GENE3D); IPR004203 (PANTHER); PTHR10707:SF16 (PANTHER); IPR004203 (CDD); IPR004203 (SUPERFAMILY)
evglcl|G0WVJSS01A2U0X	426	141	PREDICTED: 40S ribosomal protein S2 [Biomphalaria glabrata]	gi|908507489|ref|XP_013064518.1|	8e-90	99.27	137	40S ribosomal S2; 40s ribosomal protein s2	1	7.02e-90	1	PREDICTED: Biomphalaria glabrata 40S ribosomal protein S2 (LOC106053503), mRNA	gi|908507488|ref|XM_013209064.1|	0	99.06	427													C:cytosolic small ribosomal subunit; P:ribosomal small subunit assembly; P:rRNA processing; C:nucleolus; C:nucleoplasm; P:viral transcription; P:formation of translation preinitiation complex; P:SRP-dependent cotranslational protein targeting to membrane; C:extracellular exosome; C:focal adhesion; P:nuclear-transcribed mRNA catabolic process, nonsense-mediated decay; F:structural constituent of r…	Ribosome	IPR014721 (G3DSA:3.30.230.GENE3D); IPR014720 (G3DSA:3.30.160.GENE3D); IPR005711 (TIGRFAM); IPR013810 (PFAM); IPR005324 (PFAM); PTHR13718:SF78 (PANTHER); IPR000851 (PANTHER); IPR018192 (PROSITE_PATTERNS); IPR013810 (PROSITE_PROFILES); IPR020568 (SUPERFAMILY); SSF54768 (SUPERFAMILY)
evglcl|G0WVJSS01A2U21	504	168	PREDICTED: probable GPI-anchored adhesin-like protein PGA55 isoform X2 [Biomphalaria glabrata]	gi|908506086|ref|XP_013064039.1|	1e-94	82.32	181	macrophage mannose receptor 1-like	20	1.1e-94	0.6105	PREDICTED: Biomphalaria glabrata probable GPI-anchored adhesin-like protein PGA55 (LOC106053111), transcript variant X2, mRNA	gi|908506085|ref|XM_013208585.1|	0	94.64	504	PREDICTED: macrophage mannose receptor 1-like [Aplysia californica]	5e-13	34.83	89										Phagosome	IPR001304 (PFAM); IPR016186 (G3DSA:3.10.100.GENE3D); PTHR22803 (PANTHER); IPR001304 (PROSITE_PROFILES); cd00037 (CDD); IPR016187 (SUPERFAMILY)
evglcl|G0WVJSS01A2U2F	480	159	PREDICTED: pancreatic triacylglycerol lipase-like [Biomphalaria glabrata]	gi|908441765|ref|XP_013079315.1|	2e-62	98.97	97	pancreatic triacylglycerol lipase-like	1	1.25e-62	0.98	PREDICTED: Biomphalaria glabrata pancreatic triacylglycerol lipase-like (LOC106065101), mRNA	gi|908441764|ref|XM_013223861.1|	1e-174	98.31	356													P:lipid metabolic process; C:integral component of membrane; F:triglyceride lipase activity; C:extracellular region	Metabolic pathways	IPR000734 (PRINTS); IPR013818 (PFAM); IPR029058 (G3DSA:3.40.50.GENE3D); IPR000734 (PANTHER); PTHR11610:SF119 (PANTHER); IPR029058 (SUPERFAMILY)
evglcl|G0WVJSS01A2U5S	417	138	PREDICTED: antho-RFamide neuropeptides-like isoform X2 [Biomphalaria glabrata]	gi|908415513|ref|XP_013068983.1|	2e-64	98.04	102	antho-RFamide neuropeptides-like isoform X2	1	1.31e-64	0.99	PREDICTED: Biomphalaria glabrata antho-RFamide neuropeptides-like (LOC106056708), transcript variant X3, mRNA	gi|908415514|ref|XM_013213530.1|	0	97.8	410	Bg_LFRFamide	2e-51	98.04	102	Bg_LFRFamide	8e-63	100	62
evglcl|G0WVJSS01A2UER	129	42						aldehyde oxidase	8	14	0.6263
evglcl|G0WVJSS01A2ULH	375	124	PREDICTED: cytochrome c oxidase subunit 6A2, mitochondrial-like isoform X1 [Biomphalaria glabrata]	gi|908404220|ref|XP_013082689.1|	5e-86	98.39	124	cytochrome c oxidase subunit mitochondrial-like isoform X1	1	4.6e-86	0.98	PREDICTED: Biomphalaria glabrata cytochrome c oxidase subunit 6A2, mitochondrial-like (LOC106067961), transcript variant X1, mRNA	gi|908404219|ref|XM_013227235.1|	0	99.2	375													C:mitochondrial inner membrane	Metabolic pathways	IPR001349 (PFAM); IPR001349 (G3DSA:4.10.95.GENE3D); IPR001349 (PANTHER); IPR001349 (PRODOM); IPR001349 (SUPERFAMILY)
evglcl|G0WVJSS01A2UNX	501	167	PREDICTED: L-amino-acid oxidase-like, partial [Biomphalaria glabrata]	gi|908508277|ref|XP_013064727.1|	9e-113	98.19	166	L-amino-acid oxidase- partial; l-amino-acid oxidase-like	1	7.89e-113	0.99	PREDICTED: Biomphalaria glabrata L-amino-acid oxidase-like (LOC106053677), partial mRNA	gi|908508276|ref|XM_013209273.1|	0	96.79	499													F:L-amino-acid oxidase activity; P:oxidation-reduction process; C:extracellular region; P:defense response to bacterium		IPR002937 (PFAM)
evglcl|G0WVJSS01A2UQZ	345	115	PREDICTED: carnitine O-palmitoyltransferase 1, muscle isoform-like [Biomphalaria glabrata]	gi|908431280|ref|XP_013075950.1|	4e-50	95.79	95	carnitine O-palmitoyltransferase muscle isoform-like	1	2.43e-50	0.97	PREDICTED: Biomphalaria glabrata carnitine O-palmitoyltransferase 1, muscle isoform-like (LOC106062230), transcript variant X2, mRNA	gi|908431284|ref|XM_013220497.1|	3e-159	96.53	346															Coil (COILS); IPR000542 (PFAM); IPR000542 (PANTHER); PTHR22589:SF85 (PANTHER); IPR000542 (PROSITE_PATTERNS); SSF52777 (SUPERFAMILY)
evglcl|G0WVJSS01A2URQ	525	175	PREDICTED: uncharacterized protein LOC106068512 [Biomphalaria glabrata]	gi|908454383|ref|XP_013083330.1|	5e-113	92.57	175	PREDICTED: uncharacterized protein LOC106068512	1	4.39e-113	0.97	PREDICTED: Biomphalaria glabrata uncharacterized LOC106068512 (LOC106068512), mRNA	gi|908454382|ref|XM_013227876.1|	0	95.79	522									DN966965_6	4e-22	95.24	42
evglcl|G0WVJSS01A2UT2	309	102	PREDICTED: uncharacterized protein LOC105722805 [Aotus nancymaae]	gi|817291214|ref|XP_012315931.1|	2e-17	48.72	78	PREDICTED: uncharacterized protein LOC105722805	1	1.88e-17	0.73	PREDICTED: Biomphalaria glabrata elongation factor 1-alpha (LOC106055588), mRNA	gi|908412430|ref|XM_013211894.1|	2e-140	96.45	310	elongation factor 1-alpha-like isoform X1, partial [Biomphalaria glabrata]	3e-47	97.4	77											PTHR37453 (PANTHER)	96.45	Eukaryota	Metazoa	n	n	Mollusca	n	n	Gastropoda	n	n	n	n	Planorboidea	Planorbidae	n	n	n
evglcl|G0WVJSS01A2V8H	465	155	PREDICTED: cytosolic carboxypeptidase 1-like isoform X1 [Biomphalaria glabrata]	gi|908509573|ref|XP_013065134.1|	5e-86	97.92	144	cytosolic carboxypeptidase 1-like isoform X1	1	4.15e-86	0.97	PREDICTED: Biomphalaria glabrata cytosolic carboxypeptidase 1-like (LOC106053985), transcript variant X1, mRNA	gi|908509572|ref|XM_013209680.1|	0	98.28	466															mobidb-lite (MOBIDB_LITE)
evglcl|G0WVJSS01A2VJ6	498	165	PREDICTED: perlucin-like [Biomphalaria glabrata]	gi|908492380|ref|XP_013095831.1|	2e-75	97.37	114	PREDICTED: perlucin-like	1	1.85e-75	0.98	PREDICTED: Biomphalaria glabrata perlucin-like (LOC106079229), mRNA	gi|908492379|ref|XM_013240377.1|	0	95.18	498	PREDICTED: C-type lectin domain family 11 member A-like [Aplysia californica]	2e-18	27.56	156					FC859543_2	1e-93	93.53	139			IPR016186 (G3DSA:3.10.100.GENE3D); cd00037 (CDD); IPR016187 (SUPERFAMILY)
evglcl|G0WVJSS01A2VR8	489	163	PREDICTED: NADH dehydrogenase [ubiquinone] 1 alpha subcomplex assembly factor 3-like isoform X2 [Aplysia californica]	gi|871213503|ref|XP_012946949.1|	3e-47	77.66	94	NADH dehydrogenase [ubiquinone] 1 alpha subcomplex assembly factor 3-like isoform X2	1	2.84e-47	0.89	PREDICTED: Biomphalaria glabrata NADH dehydrogenase [ubiquinone] 1 alpha subcomplex assembly factor 3-like (LOC106077902), mRNA	gi|908487278|ref|XM_013238600.1|	7e-48	100	109															Coil (COILS); IPR007523 (G3DSA:3.40.1230.GENE3D); IPR007523 (PFAM); IPR007523 (PANTHER); PTHR21192:SF4 (PANTHER); IPR034095 (CDD); IPR007523 (SUPERFAMILY)
evglcl|G0WVJSS01A2VU0	516	172	PREDICTED: TRAF3-interacting protein 1-like [Aplysia californica]	gi|871277044|ref|XP_005113041.2|	2e-49	65.57	183	TRAF3-interacting 1-like; traf3-interacting protein 1-like isoform x1	1	2.17e-49	0.73	PREDICTED: Biomphalaria glabrata uncharacterized LOC106068151 (LOC106068151), ncRNA	gi|908453003|ref|XR_001217838.1|	3e-131	99.25	265													P:pronephros development; P:embryo development; P:regulation of microtubule cytoskeleton organization; F:protein binding; C:cytoskeleton; P:cilium assembly; C:cilium; C:organelle part; P:epithelium development; C:organelle; P:negative regulation of biological process; C:intracellular part		PF10243 (PFAM); mobidb-lite (MOBIDB_LITE); PTHR31363:SF2 (PANTHER); IPR018799 (PANTHER)
evglcl|G0WVJSS01A2VV8	450	149	PREDICTED: uncharacterized protein DDB_G0283697-like [Biomphalaria glabrata]	gi|908455267|ref|XP_013083603.1|	3e-58	88.89	144	PREDICTED: uncharacterized protein DDB_G0283697-like	1	2.92e-58	0.89	PREDICTED: Biomphalaria glabrata uncharacterized protein DDB_G0283697-like (LOC106068695), mRNA	gi|908455266|ref|XM_013228149.1|	0	97.56	451															mobidb-lite (MOBIDB_LITE)
evglcl|G0WVJSS01A2VVF	366	121	PREDICTED: serpin-Z1B-like [Biomphalaria glabrata]	gi|908499641|ref|XP_013061764.1|	2e-70	96.49	114	PREDICTED: serpin-Z1B-like; serpin b6-like	1	1.74e-70	0.97	PREDICTED: Biomphalaria glabrata serpin-Z1B-like (LOC106051169), mRNA	gi|908499640|ref|XM_013206310.1|	7e-176	97.55	367													P:proteolysis	Amoebiasis	G3DSA:3.30.497.10 (GENE3D); G3DSA:2.30.39.10 (GENE3D); IPR023796 (PFAM); IPR000215 (PANTHER); IPR023796 (SUPERFAMILY)
evglcl|G0WVJSS01A2VVX	393	131	PREDICTED: vitellogenin-4-like [Biomphalaria glabrata]	gi|908403127|ref|XP_013077711.1|	4e-45	76.07	117	PREDICTED: vitellogenin-4-like	1	3.58e-45	0.8	PREDICTED: Biomphalaria glabrata vitellogenin-4-like (LOC106063786), mRNA	gi|908403126|ref|XM_013222257.1|	1e-178	95.94	394
evglcl|G0WVJSS01A2VXZ	387	129	PREDICTED: nucleolar protein 56-like [Biomphalaria glabrata]	gi|908405288|ref|XP_013087670.1|	2e-49	93.75	128	nucleolar 56-like	1	1.66e-49	0.96	PREDICTED: Biomphalaria glabrata nucleolar protein 56-like (LOC106071979), mRNA	gi|908405287|ref|XM_013232216.1|	1e-179	96.88	384															Coil (COILS); mobidb-lite (MOBIDB_LITE)
evglcl|G0WVJSS01A2W49	363	120	PREDICTED: alpha-amylase-like [Biomphalaria glabrata]	gi|908500533|ref|XP_013062082.1|	4e-77	95.8	119	PREDICTED: alpha-amylase-like; alpha- partial; alpha-amylase-like isoform x2	1	3.21e-77	0.98	PREDICTED: Biomphalaria glabrata alpha-amylase-like (LOC106051451), mRNA	gi|908500532|ref|XM_013206628.1|	6e-162	96.33	354	alpha amylase 2 [Haliotis discus discus]	3e-24	49.49	99									F:hydrolase activity
evglcl|G0WVJSS01A2W6K	507	169	PREDICTED: uncharacterized protein LOC106064659 [Biomphalaria glabrata]	gi|908439815|ref|XP_013078718.1|	5e-29	86.89	61	PREDICTED: uncharacterized protein LOC106064659	1	4.98e-29	0.95	PREDICTED: Biomphalaria glabrata uncharacterized LOC106064659 (LOC106064659), mRNA	gi|908439814|ref|XM_013223264.1|	2e-69	93.96	182
evglcl|G0WVJSS01A2W6W	402	133	PREDICTED: epididymal secretory glutathione peroxidase-like [Biomphalaria glabrata]	gi|908413577|ref|XP_013067955.1|	3e-66	94.39	107	epididymal secretory glutathione peroxidase-like	1	2.48e-66	0.96	PREDICTED: Biomphalaria glabrata epididymal secretory glutathione peroxidase-like (LOC106055976), mRNA	gi|908413576|ref|XM_013212501.1|	3e-175	94.79	403														Arachidonic acid metabolism	IPR012336 (G3DSA:3.40.30.GENE3D); IPR000889 (PFAM); PTHR11592:SF63 (PANTHER); IPR000889 (PANTHER); IPR000889 (PROSITE_PROFILES); IPR012336 (SUPERFAMILY)
evglcl|G0WVJSS01A2W6Z	480	160	PREDICTED: CD109 antigen-like [Biomphalaria glabrata]	gi|908409761|ref|XP_013065920.1|	5e-47	97.62	84	CD109 antigen-like	1	4.13e-47	1	PREDICTED: Biomphalaria glabrata CD109 antigen-like (LOC106054556), mRNA	gi|908409760|ref|XM_013210466.1|	6e-123	96.69	272	PREDICTED: CD109 antigen-like [Aplysia californica]	1e-45	50	158											IPR008930 (G3DSA:1.50.10.GENE3D); IPR011626 (PFAM); PTHR11412:SF108 (PANTHER); PTHR11412 (PANTHER); IPR008930 (SUPERFAMILY)
evglcl|G0WVJSS01A2WRH	384	128	PREDICTED: ATP-dependent DNA helicase PIF7-like [Biomphalaria glabrata]	gi|908416486|ref|XP_013069503.1|	2e-42	84.71	85	ATP-dependent DNA helicase PIF7-like; atp-dependent dna helicase pif6-like	1	1.32e-42	0.9	PREDICTED: Biomphalaria glabrata ATP-dependent DNA helicase PIF7-like (LOC106057028), mRNA	gi|908416485|ref|XM_013214049.1|	4e-94	90.94	265													P:DNA repair; F:DNA helicase activity; P:DNA duplex unwinding; P:telomere maintenance		IPR027417 (G3DSA:3.40.50.GENE3D); IPR003840 (PFAM); PTHR23274:SF16 (PANTHER); IPR003840 (PANTHER); IPR027417 (SUPERFAMILY)	98.88	Eukaryota	Metazoa	n	n	Mollusca	n	n	Gastropoda	n	n	n	n	Planorboidea	Planorbidae	n	n	n
evglcl|G0WVJSS01A2WVG	225	74						hydroxyacid dehydrogenase	18	11	0.5444
evglcl|G0WVJSS01A2WYV	513	171	PREDICTED: poly [ADP-ribose] polymerase 2-like [Aplysia californica]	gi|871246661|ref|XP_012940538.1|	3e-77	75.14	177	poly [ADP-ribose] polymerase 2-like	20	2e-77	0.751	PREDICTED: Biomphalaria glabrata poly [ADP-ribose] polymerase 2-like (LOC106066190), mRNA	gi|908445881|ref|XM_013225160.1|	2e-157	96.49	342	poly-(ADP-ribose) polymerase I [Aplysia californica]	4e-35	40.35	171									P:DNA ligation involved in DNA repair; F:transferase activity, transferring glycosyl groups; F:DNA ligase (ATP) activity; P:lagging strand elongation; C:cytoplasm; C:nuclear lumen	Base excision repair	IPR004102 (G3DSA:1.20.142.GENE3D); IPR004102 (PFAM); PTHR10459:SF78 (PANTHER); PTHR10459 (PANTHER); IPR004102 (PROSITE_PROFILES); IPR004102 (SUPERFAMILY); IPR008893 (SUPERFAMILY)
evglcl|G0WVJSS01A2X1W	468	156	PREDICTED: TNF receptor-associated factor 4-like [Biomphalaria glabrata]	gi|908488506|ref|XP_013094506.1|	8e-62	61.45	166	TNF receptor-associated factor 4-like; uncharacterized protein loc101845637 isoform x3; tnf receptor-associated factor partial	1	7.33e-62	0.79	PREDICTED: Biomphalaria glabrata TNF receptor-associated factor 5-like (LOC106064082), partial mRNA	gi|908437501|ref|XM_013222577.1|	3e-71	99.35	154													P:positive regulation of molecular function; P:signal transduction; P:positive regulation of protein phosphorylation; P:cellular protein modification process; C:intracellular; F:enzyme binding		IPR008974 (G3DSA:2.60.210.GENE3D); IPR027138 (PTHR10131:PANTHER); PTHR10131 (PANTHER); IPR002083 (PROSITE_PROFILES); IPR008974 (SUPERFAMILY)
evglcl|G0WVJSS01A2XBZ	342	113	PREDICTED: single-stranded DNA-binding protein, mitochondrial-like [Biomphalaria glabrata]	gi|908471936|ref|XP_013088851.1|	5e-69	97.2	107	single-stranded DNA-binding mitochondrial-like; single-stranded dna-binding mitochondrial	1	4.69e-69	0.98	PREDICTED: Biomphalaria glabrata single-stranded DNA-binding protein, mitochondrial-like (LOC106072939), mRNA	gi|908471935|ref|XM_013233397.1|	7e-161	97.08	343													P:DNA replication; C:mitochondrion; F:single-stranded DNA binding	DNA replication	IPR000424 (PFAM); G3DSA:2.40.50.140 (GENE3D); IPR011344 (PTHR10302:PANTHER); PTHR10302 (PANTHER); IPR000424 (PROSITE_PROFILES); IPR012340 (SUPERFAMILY)	98.37	Eukaryota	Metazoa	n	n	Mollusca	n	n	Gastropoda	n	n	n	n	Planorboidea	Planorbidae	n	n	n
evglcl|G0WVJSS01A2XDT	387	128	PREDICTED: uncharacterized protein LOC101858737 [Aplysia californica]	gi|871262049|ref|XP_012943381.1|	8e-16	51.39	72	Neurogenic locus Notch	6	6.4e-16	0.5683																				Coil (COILS); IPR000082 (PFAM); IPR000082 (G3DSA:3.30.70.GENE3D); mobidb-lite (MOBIDB_LITE); IPR000082 (PROSITE_PROFILES); IPR000082 (SUPERFAMILY)
evglcl|G0WVJSS01A2XEQ	486	162	PREDICTED: aldehyde dehydrogenase family 3 member B1-like [Biomphalaria glabrata]	gi|908488837|ref|XP_013094634.1|	6e-88	91.39	151	aldehyde dehydrogenase family 3 member B1-like; fatty aldehyde dehydrogenase isoform x1	1	5.35e-88	0.93	PREDICTED: Biomphalaria glabrata aldehyde dehydrogenase family 3 member B1-like (LOC106078329), mRNA	gi|908488836|ref|XM_013239180.1|	0	96.91	486													P:small molecule metabolic process; F:aldehyde dehydrogenase (NAD) activity; P:cellular aldehyde metabolic process; C:integral component of membrane; P:nervous system development; C:endoplasmic reticulum; P:terpenoid metabolic process; C:mitochondrial inner membrane	Metabolic pathways	IPR015590 (PFAM); IPR016163 (G3DSA:3.40.309.GENE3D); PTHR43570 (PANTHER); IPR016161 (SUPERFAMILY)
evglcl|G0WVJSS01A2XPF	498	166	PREDICTED: uncharacterized protein LOC106060062 [Biomphalaria glabrata]	gi|908423735|ref|XP_013073265.1|	2e-95	85.54	166	PREDICTED: uncharacterized protein LOC106060062	1	1.68e-95	0.89	PREDICTED: Biomphalaria glabrata uncharacterized LOC106050693 (LOC106050693), mRNA	gi|908497998|ref|XM_013205717.1|	0	93.37	498
evglcl|G0WVJSS01A2Y2Y	450	150	PREDICTED: CD109 antigen-like [Biomphalaria glabrata]	gi|908409761|ref|XP_013065920.1|	2e-98	98.67	150	CD109 antigen-like	1	1.8e-98	0.99	PREDICTED: Biomphalaria glabrata CD109 antigen-like (LOC106054556), mRNA	gi|908409760|ref|XM_013210466.1|	0	98.44	450	PREDICTED: CD109 antigen-like [Aplysia californica]	2e-47	52.32	151											IPR008930 (G3DSA:1.50.10.GENE3D); IPR011626 (PFAM); PTHR11412:SF108 (PANTHER); PTHR11412 (PANTHER); IPR008930 (SUPERFAMILY)
evglcl|G0WVJSS01A2Y5O	519	173	PREDICTED: dynein heavy chain 8, axonemal-like, partial [Aplysia californica]	gi|871216392|ref|XP_012935071.1|	2e-95	84.3	172	dynein heavy chain axonemal- partial	1	1.84e-95	0.94	Lottia gigantea hypothetical protein partial mRNA	gi|676475201|ref|XM_009062148.1|	5e-40	74.81	401													F:ATPase activity; C:outer dynein arm; P:outer dynein arm assembly; P:metabolic process; P:cilium movement; P:microtubule-based movement; P:determination of left/right symmetry; P:heart development; F:ATP binding; F:microtubule motor activity; P:lateral ventricle development; P:flagellated sperm motility; C:dynein complex	Huntington's disease	IPR024317 (PFAM); IPR027417 (G3DSA:3.40.50.GENE3D); PTHR10676:SF313 (PANTHER); IPR026983 (PANTHER); IPR027417 (SUPERFAMILY)
evglcl|G0WVJSS01A2YCS	243	80						transposase IS200-family	18	0.83	0.5056	Biomphalaria glabrata BAC clone BG_BBa-137L24 from chromosome unknown, complete sequence	gi|290883084|gb|AC233165.2|	5e-46	84.58	201																85.43	Eukaryota	Metazoa	n	n	Mollusca	n	n	Gastropoda	n	n	n	n	Planorboidea	Planorbidae	n	n	n
evglcl|G0WVJSS01A2YOG	489	163	PREDICTED: kielin/chordin-like protein, partial [Biomphalaria glabrata]	gi|908461012|ref|XP_013085399.1|	1e-89	92.02	163	kielin chordin partial	1	1.21e-89	0.95	PREDICTED: Biomphalaria glabrata kielin/chordin-like protein (LOC106070105), partial mRNA	gi|908461011|ref|XM_013229945.1|	0	95.47	486	VWC domain-containing protein 2 [Biomphalaria glabrata]	7e-24	90.16	61												95.63	Eukaryota	Metazoa	n	n	Mollusca	n	n	Gastropoda	n	n	n	n	Planorboidea	Planorbidae	n	n	n
evglcl|G0WVJSS01A2YOO	420	139	PREDICTED: very-long-chain 3-oxoacyl-CoA reductase-like, partial [Biomphalaria glabrata]	gi|908475387|ref|XP_013090028.1|	1e-88	97.01	134	very-long-chain 3-oxoacyl- reductase- partial	1	1.11e-88	0.98	PREDICTED: Biomphalaria glabrata very-long-chain 3-oxoacyl-CoA reductase-like (LOC106073897), partial mRNA	gi|908475386|ref|XM_013234574.1|	0	98.34	421									ES577519_3	2e-63	64.93	134	P:biological regulation; F:protein binding; F:oxidoreductase activity; C:endoplasmic reticulum; P:single-organism cellular process; P:steroid biosynthetic process; P:cellular biosynthetic process; C:membrane part	Metabolic pathways	IPR002347 (PRINTS); IPR002347 (PRINTS); IPR016040 (G3DSA:3.40.50.GENE3D); IPR002347 (PFAM); PTHR43086 (PANTHER); IPR020904 (PROSITE_PATTERNS); IPR016040 (SUPERFAMILY)
evglcl|G0WVJSS01A2YQ2	384	128	PREDICTED: NFX1-type zinc finger-containing protein 1-like isoform X5 [Biomphalaria glabrata]	gi|908505420|ref|XP_013063813.1|	4e-60	82.48	137	NFX1-type zinc finger-containing 1-like isoform X5	1	3.35e-60	0.85	PREDICTED: Biomphalaria glabrata NFX1-type zinc finger-containing protein 1-like (LOC106052896), transcript variant X5, mRNA	gi|908505419|ref|XM_013208359.1|	2e-122	88.8	384															mobidb-lite (MOBIDB_LITE); mobidb-lite (MOBIDB_LITE)
evglcl|G0WVJSS01A2YW7	429	143	PREDICTED: uncharacterized protein LOC106053804 [Biomphalaria glabrata]	gi|908508743|ref|XP_013064881.1|	2e-78	82.39	142	PREDICTED: uncharacterized protein LOC106053804	1	1.57e-78	0.9	PREDICTED: Biomphalaria glabrata uncharacterized LOC106053941 (LOC106053941), mRNA	gi|908509403|ref|XM_013209634.1|	1e-174	92.97	427
evglcl|G0WVJSS01A2ZGX	345	114	developmentally regulated albumen gland, partial [Biomphalaria glabrata]	gi|1323800|gb|AAB00448.1|	6e-17	49.06	106	developmentally regulated albumen partial; developmentally regulated albumen gland	1	5.19e-17	0.58	Biomphalaria glabrata uncharacterized LOC106073546 (LOC106073546), mRNA	gi|910749456|ref|NM_001311300.1|	1e-153	95.68	347	BgLBP/BPI1 [Biomphalaria glabrata]	1e-35	70.97	93									F:lipid binding		mobidb-lite (MOBIDB_LITE)	95.69	Eukaryota	Metazoa	n	n	Mollusca	n	n	Gastropoda	n	n	n	n	Planorboidea	Planorbidae	n	n	n
evglcl|G0WVJSS01A2ZTR	489	163	PREDICTED: uncharacterized protein LOC106070970 [Biomphalaria glabrata]	gi|908464386|ref|XP_013086442.1|	1e-99	91.41	163	PREDICTED: uncharacterized protein LOC106070970	1	7.36e-100	0.93	PREDICTED: Biomphalaria glabrata uncharacterized LOC106070970 (LOC106070970), transcript variant X3, mRNA	gi|908464392|ref|XM_013230991.1|	0	94.89	489
evglcl|G0WVJSS01A2ZUN	336	112	uncharacterized LOC106073546 precursor [Biomphalaria glabrata]	gi|910749457|ref|NP_001298229.1|	3e-50	90.53	95	uncharacterized LOC106073546 precursor; uncharacterized loc106073546 precursor	1	1.95e-50	0.96	Biomphalaria glabrata uncharacterized LOC106073546 (LOC106073546), mRNA	gi|910749456|ref|NM_001311300.1|	9e-150	95.83	336	BgLBP/BPI1 [Biomphalaria glabrata]	3e-54	90.53	95									F:lipid binding		G3DSA:3.15.10.10 (GENE3D); IPR017943 (SUPERFAMILY)	95.83	Eukaryota	Metazoa	n	n	Mollusca	n	n	Gastropoda	n	n	n	n	Planorboidea	Planorbidae	n	n	n
evglcl|G0WVJSS01A2ZUS	378	125	PREDICTED: ankyrin repeat domain-containing protein 50-like [Biomphalaria glabrata]	gi|908412139|ref|XP_013067193.1|	3e-69	94.96	119	ankyrin repeat domain-containing 50-like	1	2.6e-69	0.96	PREDICTED: Biomphalaria glabrata ankyrin repeat domain-containing protein 50-like (LOC106055473), mRNA	gi|908412138|ref|XM_013211739.1|	2e-176	96.58	380	PREDICTED: tankyrase-1-like [Aplysia californica]	1e-14	33.93	112											IPR002110 (SMART); IPR020683 (G3DSA:1.25.40.GENE3D); PF13857 (PFAM); PTHR42652:SF1 (PANTHER); PTHR42652 (PANTHER); IPR002110 (PROSITE_PROFILES); IPR020683 (PROSITE_PROFILES); IPR002110 (PROSITE_PROFILES); IPR002110 (PROSITE_PROFILES); cd00204 (CDD); IPR020683 (SUPERFAMILY)
evglcl|G0WVJSS01A2ZYM	318	105	PREDICTED: soma ferritin [Biomphalaria glabrata]	gi|908446570|ref|XP_013080834.1|	6e-66	97.06	102	soma ferritin	1	5.37e-66	0.98	PREDICTED: Biomphalaria glabrata soma ferritin (LOC106066392), mRNA	gi|908446569|ref|XM_013225380.1|	1e-153	98.11	318					L.stagnalis L. mRNA for som fer gene	4e-63	91	100					P:cellular iron ion homeostasis; F:ferric iron binding; C:cytoplasm; P:iron ion transport; P:oxidation-reduction process; F:ferroxidase activity	Mineral absorption	Coil (COILS); IPR012347 (G3DSA:1.20.1260.GENE3D); IPR008331 (PFAM); IPR001519 (PANTHER); IPR014034 (PROSITE_PATTERNS); IPR009040 (PROSITE_PROFILES); cd01056 (CDD); IPR009078 (SUPERFAMILY)
evglcl|G0WVJSS01A2ZZD	501	167	PREDICTED: coiled-coil domain-containing protein C16orf93 homolog isoform X1 [Biomphalaria glabrata]	gi|908404244|ref|XP_013082816.1|	9e-107	97.47	158	coiled-coil domain-containing C16orf93 homolog isoform X1	1	8.54e-107	0.98	PREDICTED: Biomphalaria glabrata coiled-coil domain-containing protein C16orf93 homolog (LOC106068072), transcript variant X2, mRNA	gi|908404245|ref|XM_013227371.1|	0	97.6	500															mobidb-lite (MOBIDB_LITE); PTHR28457 (PANTHER); PTHR28457:SF6 (PANTHER)
evglcl|G0WVJSS01A3046	438	146	PREDICTED: bactericidal permeability-increasing protein-like [Biomphalaria glabrata]	gi|908474121|ref|XP_013089591.1|	2e-82	87.67	146	bactericidal permeability-increasing -like	1	2.04e-82	0.92	PREDICTED: Biomphalaria glabrata bactericidal permeability-increasing protein-like (LOC106073545), mRNA	gi|908474120|ref|XM_013234137.1|	0	96.36	439	BgLBP/BPI1 [Biomphalaria glabrata]	4e-65	67.12	146									F:lipid binding; P:negative regulation of biological process; P:single-organism process; P:response to stimulus		G3DSA:3.15.10.10 (GENE3D); IPR017942 (PFAM); IPR030181 (PTHR10504:PANTHER); IPR032942 (PANTHER); IPR017943 (SUPERFAMILY)
evglcl|G0WVJSS01A30FG	477	159	PREDICTED: uncharacterized protein LOC101858743 [Aplysia californica]	gi|871267884|ref|XP_012944432.1|	3e-20	35.26	156	PREDICTED: uncharacterized protein LOC101858743	1	2.75e-20	0.6
evglcl|G0WVJSS01A30PK	321	106							0	0	0	PREDICTED: Biomphalaria glabrata DNA-binding protein inhibitor ID-2-like (LOC106064442), mRNA	gi|908403299|ref|XM_013223007.1|	7e-136	95.27	317
evglcl|G0WVJSS01A30R2	477	159	PREDICTED: C2 domain-containing protein 3-like [Biomphalaria glabrata]	gi|908496391|ref|XP_013060594.1|	1e-94	96.86	159	C2 domain-containing 3-like	1	1.02e-94	0.97	PREDICTED: Biomphalaria glabrata C2 domain-containing protein 3-like (LOC106050191), mRNA	gi|908496390|ref|XM_013205140.1|	0	98.11	477															mobidb-lite (MOBIDB_LITE)
evglcl|G0WVJSS01A30T7	489	163	PREDICTED: uncharacterized protein LOC106060062 [Biomphalaria glabrata]	gi|908423735|ref|XP_013073265.1|	4e-75	75.93	162	PREDICTED: uncharacterized protein LOC106060062	1	3.37e-75	0.8	PREDICTED: Biomphalaria glabrata uncharacterized LOC106060062 (LOC106060062), mRNA	gi|908423734|ref|XM_013217811.1|	0	93.02	487
evglcl|G0WVJSS01A30U3	438	145	PREDICTED: uncharacterized protein LOC106068760, partial [Biomphalaria glabrata]	gi|908455526|ref|XP_013083679.1|	2e-57	74.42	129	PREDICTED: uncharacterized protein LOC106068760, partial	1	1.53e-57	0.84	PREDICTED: Biomphalaria glabrata uncharacterized LOC106066629 (LOC106066629), mRNA	gi|908447519|ref|XM_013225699.1|	3e-130	89.56	383
evglcl|G0WVJSS01A30WH	318	105	PREDICTED: protein disulfide-isomerase A5-like isoform X2 [Biomphalaria glabrata]	gi|908412127|ref|XP_013067187.1|	1e-05	31.25	96	disulfide-isomerase A5-like isoform X2	1	1.06e-05	0.44	PREDICTED: Biomphalaria glabrata protein disulfide-isomerase A5-like (LOC106055466), transcript variant X2, mRNA	gi|908412126|ref|XM_013211733.1|	1e-152	98.11	318
evglcl|G0WVJSS01A30YY	465	155	PREDICTED: dentin sialophosphoprotein-like [Biomphalaria glabrata]	gi|908407269|ref|XP_013096770.1|	4e-75	87.58	153	dentin sialophospho -like; conserved plasmodium protein	1	3.58e-75	0.91	PREDICTED: Biomphalaria glabrata dentin sialophosphoprotein-like (LOC106080029), mRNA	gi|908407268|ref|XM_013241316.1|	6e-178	91.52	460													P:cellular macromolecule metabolic process; P:primary metabolic process		G3DSA:2.160.10.10 (GENE3D); mobidb-lite (MOBIDB_LITE)
evglcl|G0WVJSS01A310M	414	138	PREDICTED: cysteine-rich and transmembrane domain-containing protein 1-like isoform X1 [Biomphalaria glabrata]	gi|908498216|ref|XP_013061254.1|	1e-72	91.34	127	cysteine-rich and transmembrane domain-containing 1-like isoform X1	1	1.03e-72	0.94	PREDICTED: Biomphalaria glabrata annexin A7-like (LOC106050766), transcript variant X3, mRNA	gi|908498220|ref|XM_013205802.1|	0	99.03	414															mobidb-lite (MOBIDB_LITE)
evglcl|G0WVJSS01A310V	297	98	PREDICTED: uncharacterized protein LOC106069887 isoform X2 [Biomphalaria glabrata]	gi|908460110|ref|XP_013085109.1|	8e-57	95.79	95	PREDICTED: uncharacterized protein LOC106069887 isoform X2	1	7.28e-57	0.96	PREDICTED: Biomphalaria glabrata uncharacterized LOC106069887 (LOC106069887), transcript variant X2, mRNA	gi|908460109|ref|XM_013229655.1|	6e-136	97.26	292
evglcl|G0WVJSS01A315C	483	161	PREDICTED: uncharacterized protein LOC106069866 [Biomphalaria glabrata]	gi|908460044|ref|XP_013085080.1|	5e-108	95.65	161	PREDICTED: uncharacterized protein LOC106069866	1	4.58e-108	0.97	PREDICTED: Biomphalaria glabrata uncharacterized LOC106069866 (LOC106069866), transcript variant X3, mRNA	gi|908460048|ref|XM_013229628.1|	0	96.46	480
evglcl|G0WVJSS01A31F8	312	103	PREDICTED: NADP-dependent malic enzyme-like [Aethina tumida]	gi|1133430132|ref|XP_019871034.1|	5e-05	52.17	46	NADP-dependent malic enzyme	1	0.000224	0.63	PREDICTED: Biomphalaria glabrata NADP-dependent malic enzyme-like (LOC106069707), mRNA	gi|908459404|ref|XM_013229432.1|	3e-134	94.9	314														Metabolic pathways	IPR016040 (G3DSA:3.40.50.GENE3D)
evglcl|G0WVJSS01A32C9	351	116	unnamed protein product [Oikopleura dioica]	gi|313216482|emb|CBY37784.1|	0.081	49.33	75	unnamed protein product	1	0.0743	0.52	PREDICTED: Biomphalaria glabrata histone H1-delta-like (LOC106052378), mRNA	gi|908503628|ref|XM_013207747.1|	2e-171	98.01	352
evglcl|G0WVJSS01A32EK	387	128	PREDICTED: leptin receptor overlapping transcript-like 1 [Biomphalaria glabrata]	gi|908420641|ref|XP_013071666.1|	1e-82	99.21	126	leptin receptor overlapping transcript-like 1	1	1.35e-82	1	PREDICTED: Biomphalaria glabrata leptin receptor overlapping transcript-like 1 (LOC106058721), mRNA	gi|908420640|ref|XM_013216212.1|	0	98.94	378													C:integral component of membrane		IPR007262 (PFAM); PTHR12050:SF6 (PANTHER); IPR007262 (PANTHER)
evglcl|G0WVJSS01A32HP	297	98							0	0	0	PREDICTED: Biomphalaria glabrata uncharacterized LOC106071610 (LOC106071610), mRNA	gi|908466863|ref|XM_013231753.1|	5e-72	95.51	178
evglcl|G0WVJSS01A32KO	321	106	cytochrome b (mitochondrion) [Galba pervia]	gi|403531282|ref|YP_006665695.1|	1e-25	85.25	61	cytochrome b (mitochondrion)	1	1.12e-25	0.9	Biomphalaria tenagophila strain Taim-RS mitochondrion, complete genome	gi|126466743|gb|EF433576.1|	1e-98	87.58	322	cytochrome b [Biomphalaria tenagophila]	7e-32	86.79	53									F:ubiquinol-cytochrome-c reductase activity; F:metal ion binding; F:electron carrier activity; C:respiratory chain complex III; P:hydrogen ion transmembrane transport; P:mitochondrial electron transport, ubiquinol to cytochrome c; C:mitochondrial inner membrane	Metabolic pathways	IPR005798 (PFAM); IPR027387 (G3DSA:1.20.810.GENE3D); PTHR19271 (PANTHER); IPR005798 (PROSITE_PROFILES); IPR005798 (SUPERFAMILY)	87.65	Eukaryota	Metazoa	n	n	Mollusca	n	n	Gastropoda	n	n	n	n	Planorboidea	Planorbidae	n	n	n
evglcl|G0WVJSS01A32V4	435	144	PREDICTED: glutathione S-transferase Mu 1-like [Biomphalaria glabrata]	gi|908496008|ref|XP_013097111.1|	6e-64	89.29	112	glutathione S-transferase Mu 1-like	1	3.61e-64	0.91	PREDICTED: Biomphalaria glabrata glutathione S-transferase Mu 1-like (LOC106080319), transcript variant X4, mRNA	gi|908496014|ref|XM_013241660.1|	0	97.48	437	glutathione S-transferase mu class protein [Crassostrea ariakensis]	7e-28	40.18	112										Glutathione metabolism	IPR010987 (G3DSA:1.20.1050.GENE3D); IPR004046 (PFAM); PTHR11571:SF169 (PANTHER); PTHR11571 (PANTHER); IPR010987 (PROSITE_PROFILES); IPR010987 (SUPERFAMILY)
evglcl|G0WVJSS01A32XQ	411	136	PREDICTED: nucleoporin NUP188 homolog [Biomphalaria glabrata]	gi|908440480|ref|XP_013078922.1|	7e-54	84.96	113	nucleoporin NUP188 homolog	1	6.6e-54	0.87	PREDICTED: Biomphalaria glabrata nucleoporin NUP188 homolog (LOC106064844), mRNA	gi|908440479|ref|XM_013223468.1|	2e-132	97.84	278															PTHR31431:SF3 (PANTHER); PTHR31431 (PANTHER)
evglcl|G0WVJSS01A32XT	405	134	PREDICTED: uncharacterized protein LOC106054746 [Biomphalaria glabrata]	gi|908400553|ref|XP_013066208.1|	2e-56	96.77	93	PREDICTED: uncharacterized protein LOC106054746	1	1.45e-56	0.97	PREDICTED: Biomphalaria glabrata uncharacterized LOC106054746 (LOC106054746), mRNA	gi|908400552|ref|XM_013210754.1|	7e-137	98.58	281															IPR011001 (G3DSA:1.10.225.GENE3D); PTHR11480 (PANTHER); PTHR11480:SF58 (PANTHER); IPR011001 (SUPERFAMILY)
evglcl|G0WVJSS01A32YA	336	111	PREDICTED: nuclear pore glycoprotein p62-like [Biomphalaria glabrata]	gi|908422697|ref|XP_013072731.1|	1e-71	97.3	111	nuclear pore glyco p62-like; nuclear pore glycoprotein p62-like	1	1.07e-71	0.97	PREDICTED: Biomphalaria glabrata nuclear pore glycoprotein p62-like (LOC106059608), mRNA	gi|908422696|ref|XM_013217277.1|	3e-159	97.32	336													P:RNA export from nucleus; P:protein import into nucleus; F:structural constituent of nuclear pore; F:phospholipid binding; F:nucleocytoplasmic transporter activity; P:ribonucleoprotein complex export from nucleus; C:nuclear pore central transport channel	RNA transport	Coil (COILS); PTHR12084:SF4 (PANTHER); IPR026010 (PANTHER)
evglcl|G0WVJSS01A334I	282	93	PREDICTED: fas apoptotic inhibitory molecule 1-like [Biomphalaria glabrata]	gi|908419371|ref|XP_013071009.1|	3e-57	96.77	93	fas apoptotic inhibitory molecule 1-like	1	3.04e-57	0.97	PREDICTED: Biomphalaria glabrata fas apoptotic inhibitory molecule 1-like (LOC106058175), transcript variant X2, mRNA	gi|908419372|ref|XM_013215556.1|	3e-139	98.94	283	PREDICTED: fas apoptotic inhibitory molecule 1-like [Aplysia californica]	3e-54	84.95	93									P:negative regulation of apoptotic process		IPR010695 (PFAM); PTHR13088:SF5 (PANTHER); IPR010695 (PANTHER)
evglcl|G0WVJSS01A336U	375	124	PREDICTED: nucleoporin GLE1-like [Biomphalaria glabrata]	gi|908490516|ref|XP_013095220.1|	3e-26	93.33	60	nucleoporin GLE1-like	1	2.38e-26	0.96	PREDICTED: Biomphalaria glabrata nucleoporin GLE1-like (LOC106078759), mRNA	gi|908490515|ref|XM_013239766.1|	2e-122	96.35	274															Coil (COILS); mobidb-lite (MOBIDB_LITE)
evglcl|G0WVJSS01A33U2	498	166	PREDICTED: uncharacterized protein LOC106058234, partial [Biomphalaria glabrata]	gi|908419489|ref|XP_013071067.1|	3e-11	37.66	77	PREDICTED: uncharacterized protein LOC106058234, partial	20	2.2e-11	0.5425	PREDICTED: Biomphalaria glabrata uncharacterized LOC106061856 (LOC106061856), ncRNA	gi|908429988|ref|XR_001216707.1|	4e-120	96.63	267
evglcl|G0WVJSS01A33VP	405	135	uncharacterized LOC106073546 precursor [Biomphalaria glabrata]	gi|910749457|ref|NP_001298229.1|	3e-60	83.47	121	uncharacterized LOC106073546 precursor; bactericidal permeability-increasing	1	2.29e-60	0.89	Biomphalaria glabrata uncharacterized LOC106073546 (LOC106073546), mRNA	gi|910749456|ref|NM_001311300.1|	0	97.75	400	BgLBP/BPI1 [Biomphalaria glabrata]	2e-64	83.47	121									F:lipid binding		G3DSA:3.15.10.10 (GENE3D); IPR017943 (SUPERFAMILY)	97.75	Eukaryota	Metazoa	n	n	Mollusca	n	n	Gastropoda	n	n	n	n	Planorboidea	Planorbidae	n	n	n
evglcl|G0WVJSS01A33YS	435	144							0	0	0	PREDICTED: Biomphalaria glabrata endonuclease G, mitochondrial-like (LOC106056746), mRNA	gi|908415626|ref|XM_013213588.1|	0	97.71	437
evglcl|G0WVJSS01A3427	489	163	PREDICTED: uncharacterized protein LOC106052568 [Biomphalaria glabrata]	gi|908504336|ref|XP_013063442.1|	2e-57	86.11	108	PREDICTED: uncharacterized protein LOC106052568	1	1.86e-57	0.92	PREDICTED: Biomphalaria glabrata uncharacterized LOC106052568 (LOC106052568), mRNA	gi|908504335|ref|XM_013207988.1|	6e-133	97.2	286															mobidb-lite (MOBIDB_LITE)
evglcl|G0WVJSS01A3434	366	121	elongation factor 1-alpha-like isoform X1, partial [Biomphalaria glabrata]	gi|577029857|gb|AHH81763.1|	2e-65	100	99	elongation factor 1-alpha-like isoform partial; elongation factor 1 partial	1	1.81e-65	1	Biomphalaria glabrata clone E5 elongation factor 1-alpha-like isoform X1 mRNA, partial cds	gi|577029856|gb|KF648295.1|	0	98.64	368	elongation factor 1-alpha-like isoform X1, partial [Biomphalaria glabrata]	1e-68	100	99									F:GTP binding; F:translation elongation factor activity; C:cytoplasm; F:GTPase activity; P:translational elongation	RNA transport	IPR004160 (PFAM); G3DSA:2.40.30.10 (GENE3D); IPR004161 (PFAM); G3DSA:2.40.30.10 (GENE3D); PTHR23115 (PANTHER); PTHR23115:SF218 (PANTHER); IPR009000 (SUPERFAMILY)	98.64	Eukaryota	Metazoa	n	n	Mollusca	n	n	Gastropoda	n	n	n	n	Planorboidea	Planorbidae	n	n	n
evglcl|G0WVJSS01A345I	483	160	PREDICTED: uncharacterized protein LOC106075564, partial [Biomphalaria glabrata]	gi|908480849|ref|XP_013091934.1|	0.014	40.68	59	PREDICTED: uncharacterized protein LOC106075564, partial	1	0.0127	0.61																				mobidb-lite (MOBIDB_LITE)
evglcl|G0WVJSS01A345L	531	177	PREDICTED: uncharacterized protein LOC106054522 isoform X2 [Biomphalaria glabrata]	gi|908409658|ref|XP_013065864.1|	2e-66	61.58	177	PREDICTED: uncharacterized protein LOC106054522 isoform X2	1	1.81e-66	0.73	PREDICTED: Biomphalaria glabrata uncharacterized LOC106068012 (LOC106068012), ncRNA	gi|908452492|ref|XR_001217821.1|	1e-66	96.84	158									ES748524_1	2e-67	97	100
evglcl|G0WVJSS01A34NR	327	108	beta-1,3-glucan-binding protein-like [Biomphalaria glabrata]	gi|910749356|ref|NP_001298207.1|	1e-57	86.11	108	beta-1,3-glucan-binding -like; gram negative bacteria binding protein 1	1	1.27e-57	0.87	Biomphalaria glabrata beta-1,3-glucan-binding protein-like (LOC106054252), mRNA	gi|910749355|ref|NM_001311278.1|	3e-154	97.26	329	beta-glucan recognition protein [Biomphalaria glabrata]	1e-61	86.11	108									P:carbohydrate metabolic process; F:hydrolase activity, hydrolyzing O-glycosyl compounds		IPR013320 (SUPERFAMILY)	97.26	Eukaryota	Metazoa	n	n	Mollusca	n	n	Gastropoda	n	n	n	n	Planorboidea	Planorbidae	n	n	n
evglcl|G0WVJSS01A34PH	471	157	PREDICTED: uncharacterized protein LOC106058017 [Biomphalaria glabrata]	gi|908419044|ref|XP_013070847.1|	5e-91	92.36	157	PREDICTED: uncharacterized protein LOC106058017	1	4.48e-91	0.94	PREDICTED: Biomphalaria glabrata uncharacterized LOC106058017 (LOC106058017), mRNA	gi|908419043|ref|XM_013215393.1|	0	95.32	470															IPR031569 (PFAM)
evglcl|G0WVJSS01A34V1	339	112							0	0	0																				mobidb-lite (MOBIDB_LITE)
evglcl|G0WVJSS01A34WH	432	143	PREDICTED: protein SET-like [Biomphalaria glabrata]	gi|908464269|ref|XP_013086408.1|	5e-53	83.02	106	PREDICTED: protein SET-like; protein set-like	1	4.41e-53	0.86	PREDICTED: Biomphalaria glabrata protein SET-like (LOC106070945), mRNA	gi|908464268|ref|XM_013230954.1|	0	99.08	433	protein SET-like protein, partial [Biomphalaria glabrata]	4e-43	57.95	88									P:negative regulation of histone acetylation; P:DNA replication; P:regulation of mRNA stability; C:endoplasmic reticulum; C:protein complex; P:nucleosome disassembly; F:protein phosphatase type 2A regulator activity; P:nucleosome assembly; C:nucleoplasm; P:negative regulation of neuron apoptotic process; P:nucleocytoplasmic transport; F:DNA binding; F:protein phosphatase inhibitor activity; P:mit…		IPR002164 (PFAM); mobidb-lite (MOBIDB_LITE); IPR002164 (PANTHER); PTHR11875:SF91 (PANTHER); SSF143113 (SUPERFAMILY)
evglcl|G0WVJSS01A34WJ	489	163	PREDICTED: ficolin-1-like [Biomphalaria glabrata]	gi|908448652|ref|XP_013081517.1|	7e-89	83.44	157	PREDICTED: ficolin-1-like	1	6.44e-89	0.89	PREDICTED: Biomphalaria glabrata ficolin-1-like (LOC106066961), mRNA	gi|908448651|ref|XM_013226063.1|	4e-180	90.43	491	AF515465_1 fibrinogen related protein 12.1-as1 precursor [Biomphalaria glabrata]	4e-90	82.28	158											IPR002181 (SMART); IPR002181 (PFAM); IPR014716 (G3DSA:3.90.215.GENE3D); IPR014715 (G3DSA:4.10.530.GENE3D); PTHR19143:SF278 (PANTHER); PTHR19143 (PANTHER); IPR020837 (PROSITE_PATTERNS); IPR002181 (PROSITE_PROFILES); IPR002181 (CDD); IPR002181 (SUPERFAMILY)	96.23	Eukaryota	Metazoa	n	n	Mollusca	n	n	Gastropoda	n	n	n	n	Planorboidea	Planorbidae	n	n	n
evglcl|G0WVJSS01A34Z2	393	130							0	0	0	PREDICTED: Biomphalaria glabrata fibrous sheath CABYR-binding protein-like (LOC106066445), transcript variant X1, mRNA	gi|908403861|ref|XM_013225471.1|	0	96.95	393															mobidb-lite (MOBIDB_LITE); mobidb-lite (MOBIDB_LITE)
evglcl|G0WVJSS01A351E	444	147	PREDICTED: probable deferrochelatase/peroxidase YfeX [Biomphalaria glabrata]	gi|908425921|ref|XP_013074041.1|	1e-78	97.52	121	probable deferrochelatase peroxidase	1	6.95e-79	1	PREDICTED: Biomphalaria glabrata probable deferrochelatase/peroxidase YfeX (LOC106060635), mRNA	gi|908425920|ref|XM_013218587.1|	0	97.54	448
evglcl|G0WVJSS01A35BM	480	159	PREDICTED: superoxide dismutase [Cu-Zn]-like [Biomphalaria glabrata]	gi|908500938|ref|XP_013062232.1|	1e-87	97.74	133	superoxide dismutase [Cu-Zn]-like	1	1.22e-87	0.97	PREDICTED: Biomphalaria glabrata superoxide dismutase [Cu-Zn]-like (LOC106051577), mRNA	gi|908500937|ref|XM_013206778.1|	0	97.92	481	Cu/Zn superoxide dismutase [Biomphalaria glabrata]	1e-14	37.36	91									P:biological regulation; P:cellular homeostasis; P:positive regulation of metabolic process; P:single-multicellular organism process; P:single-organism cellular process; C:cytoplasmic part; P:negative regulation of biological process; P:response to reactive oxygen species; F:binding; P:cellular metabolic process; P:single-organism metabolic process; P:regulation of molecular function; P:single-or…	Peroxisome	IPR001424 (PRINTS); IPR001424 (G3DSA:2.60.40.GENE3D); IPR001424 (PFAM); PTHR10003:SF56 (PANTHER); PTHR10003 (PANTHER); IPR001424 (SUPERFAMILY)
evglcl|G0WVJSS01A35CA	468	156							0	0	0	PREDICTED: Biomphalaria glabrata uncharacterized LOC106071736 (LOC106071736), transcript variant X2, mRNA	gi|908467312|ref|XM_013231899.1|	4e-70	93.96	182
evglcl|G0WVJSS01A35FR	306	101							0	0	0	PREDICTED: Biomphalaria glabrata very low-density lipoprotein receptor-like (LOC106051287), mRNA	gi|908500022|ref|XM_013206446.1|	3e-119	92.81	306
evglcl|G0WVJSS01A35JR	315	104	PREDICTED: transforming growth factor-beta receptor-associated protein 1 homolog [Biomphalaria glabrata]	gi|908415808|ref|XP_013069137.1|	3e-41	95.83	72	transforming growth factor-beta receptor-associated 1 homolog; transforming growth factor-beta receptor-associated protein 1	1	2.95e-41	0.95	PREDICTED: Biomphalaria glabrata transforming growth factor-beta receptor-associated protein 1 homolog (LOC106056820), mRNA	gi|908415807|ref|XM_013213683.1|	7e-116	96.53	259													F:zinc ion binding; P:vesicle-mediated transport; C:endosome; F:SMAD binding; P:signal transduction; P:intracellular protein transport; C:nuclear pore		IPR000547 (PFAM); PTHR12894:SF19 (PANTHER); PTHR12894 (PANTHER); IPR000547 (PROSITE_PROFILES)
evglcl|G0WVJSS01A35JU	420	140							0	0	0	PREDICTED: Biomphalaria glabrata protein disulfide-isomerase A4-like (LOC106073096), mRNA	gi|908472427|ref|XM_013233565.1|	6e-98	99.02	205															mobidb-lite (MOBIDB_LITE); mobidb-lite (MOBIDB_LITE)
evglcl|G0WVJSS01A35K3	351	116	PREDICTED: catenin alpha-2-like isoform X4 [Biomphalaria glabrata]	gi|908409859|ref|XP_013065974.1|	3e-64	99.08	109	catenin alpha-2-like isoform X4; catenin alpha-like; catenin alpha-2-like isoform x4	1	2.6e-64	0.99	PREDICTED: Biomphalaria glabrata catenin alpha-2-like (LOC106054592), transcript variant X4, mRNA	gi|908409858|ref|XM_013210520.1|	1e-172	98.3	352													F:actin filament binding; F:cadherin binding; P:cell adhesion	Hippo signaling pathway	PR00806 (PRINTS); G3DSA:1.20.120.230 (GENE3D); IPR006077 (PFAM); PTHR18914:SF38 (PANTHER); IPR006077 (PANTHER); IPR006077 (SUPERFAMILY)
evglcl|G0WVJSS01A35KL	399	132	PREDICTED: LOW QUALITY PROTEIN: uncharacterized protein LOC106073546 [Biomphalaria glabrata]	gi|908474124|ref|XP_013089592.1|	3e-79	93.89	131	PREDICTED: LOW QUALITY PROTEIN: uncharacterized protein LOC106073546; bactericidal permeability-increasing	1	2.05e-79	0.96	PREDICTED: Biomphalaria glabrata uncharacterized LOC106073546 (LOC106073546), mRNA	gi|908474123|ref|XM_013234138.1|	0	97.25	400	BgLBP/BPI1 [Biomphalaria glabrata]	8e-71	93.89	131									F:lipid binding		G3DSA:3.15.20.10 (GENE3D); IPR001124 (PFAM); mobidb-lite (MOBIDB_LITE); mobidb-lite (MOBIDB_LITE); IPR017943 (SUPERFAMILY)	97.26	Eukaryota	Metazoa	n	n	Mollusca	n	n	Gastropoda	n	n	n	n	Planorboidea	Planorbidae	n	n	n
evglcl|G0WVJSS01A35OD	426	142	PREDICTED: uncharacterized protein LOC106069571 [Biomphalaria glabrata]	gi|908458878|ref|XP_013084718.1|	3e-83	92.96	142	PREDICTED: uncharacterized protein LOC106069571	1	2.03e-83	0.95	PREDICTED: Biomphalaria glabrata uncharacterized LOC106069571 (LOC106069571), mRNA	gi|908458877|ref|XM_013229264.1|	0	96.48	426
evglcl|G0WVJSS01A35RQ	447	149	PREDICTED: uncharacterized protein LOC106055293 [Biomphalaria glabrata]	gi|908411655|ref|XP_013066939.1|	5e-05	42.86	63	septation ring formation regulator	20	3.5e-05	0.5525																				Coil (COILS); Coil (COILS)
evglcl|G0WVJSS01A35WH	495	165	PREDICTED: uncharacterized protein LOC106070968 [Biomphalaria glabrata]	gi|908464378|ref|XP_013086440.1|	2e-87	95.83	144	PREDICTED: uncharacterized protein LOC106070968	1	1.75e-87	0.97	PREDICTED: Biomphalaria glabrata uncharacterized LOC106070968 (LOC106070968), mRNA	gi|908464377|ref|XM_013230986.1|	0	97.78	495															mobidb-lite (MOBIDB_LITE)
evglcl|G0WVJSS01A35Y0	432	144	PREDICTED: uncharacterized protein LOC106070463 [Biomphalaria glabrata]	gi|908462309|ref|XP_013085826.1|	9e-79	91.73	133	PREDICTED: uncharacterized protein LOC106070463	1	8.2e-79	0.96	PREDICTED: Biomphalaria glabrata uncharacterized LOC106070463 (LOC106070463), mRNA	gi|908462308|ref|XM_013230372.1|	0	96.3	433
evglcl|G0WVJSS01A35YQ	408	135	PREDICTED: uncharacterized protein LOC106073119 [Biomphalaria glabrata]	gi|908399925|ref|XP_013089086.1|	2e-80	93.75	128	PREDICTED: uncharacterized protein LOC106073119	1	1.12e-80	0.95	PREDICTED: Biomphalaria glabrata uncharacterized LOC106073119 (LOC106073119), transcript variant X2, misc_RNA	gi|908399926|ref|XR_001218728.1|	0	97.3	408
evglcl|G0WVJSS01A35Z6	477	158	PREDICTED: uncharacterized protein LOC106064225, partial [Biomphalaria glabrata]	gi|908438003|ref|XP_013078176.1|	3e-77	77.22	158	PREDICTED: uncharacterized protein LOC106064225, partial	1	2.79e-77	0.83	PREDICTED: Biomphalaria glabrata uncharacterized LOC106050334 (LOC106050334), mRNA	gi|908496807|ref|XM_013205287.1|	7e-172	90.56	466
evglcl|G0WVJSS01A35ZA	495	165	PREDICTED: uncharacterized protein LOC106073507 isoform X3 [Biomphalaria glabrata]	gi|908473983|ref|XP_013089538.1|	2e-84	79.75	158	PREDICTED: uncharacterized protein LOC106073507 isoform X3	1	1.48e-84	0.86	PREDICTED: Biomphalaria glabrata uncharacterized LOC106051780 (LOC106051780), mRNA	gi|908501513|ref|XM_013206985.1|	0	91	478															mobidb-lite (MOBIDB_LITE)
evglcl|G0WVJSS01A360E	450	150	PREDICTED: uncharacterized protein LOC106069327 isoform X2 [Biomphalaria glabrata]	gi|908457887|ref|XP_013084405.1|	1e-94	98	150	PREDICTED: uncharacterized protein LOC106069327 isoform X2	1	9.06e-95	0.99	PREDICTED: Biomphalaria glabrata uncharacterized LOC106069327 (LOC106069327), transcript variant X4, mRNA	gi|908457889|ref|XM_013228952.1|	0	98.67	450															IPR032675 (G3DSA:3.80.10.GENE3D); SSF52047 (SUPERFAMILY)
evglcl|G0WVJSS01A360O	318	105	PREDICTED: tubulin alpha-1 chain-like, partial [Melopsittacus undulatus]	gi|527243061|ref|XP_005139885.1|	2e-52	88.35	103	tubulin alpha-1 chain- partial; tubulin alpha-1c chain- partial	1	1.57e-52	0.98	PREDICTED: Biomphalaria glabrata tubulin alpha-1D chain-like (LOC106059832), mRNA	gi|908423181|ref|XM_013217519.1|	5e-152	97.8	318	beta-tubulin, partial [Biomphalaria glabrata]	3e-17	45.45	66									C:cytoplasmic ribonucleoprotein granule; C:myelin sheath; P:metabolic process; F:structural constituent of cytoskeleton; P:microtubule cytoskeleton organization; C:cytoplasmic microtubule; F:GTP binding; C:nucleus; F:ubiquitin protein ligase binding; C:extracellular exosome; F:double-stranded RNA binding; F:GTPase activity; P:cellular response to interleukin-4; C:recycling endosome	Phagosome	IPR000217 (PRINTS); IPR002452 (PRINTS); IPR003008 (SMART); IPR003008 (G3DSA:3.40.50.GENE3D); IPR003008 (PFAM); IPR000217 (PANTHER); PTHR11588:SF233 (PANTHER); IPR017975 (PROSITE_PATTERNS); IPR003008 (SUPERFAMILY)
evglcl|G0WVJSS01A361A	501	167	unnamed protein product [Bodo saltans]	gi|955162477|emb|CUG93652.1|	1e-70	74.1	166	dynein heavy chain	20	9.4e-71	0.7335																		F:nucleotide binding; C:dynein complex; F:nucleoside-triphosphatase activity; P:microtubule-based movement	Huntington's disease	Coil (COILS); Coil (COILS); PF12781 (PFAM); IPR026982 (PTHR10676:PANTHER); IPR026983 (PANTHER)
evglcl|G0WVJSS01A363G	303	101	uncharacterized LOC106073546 precursor [Biomphalaria glabrata]	gi|910749457|ref|NP_001298229.1|	1e-50	96.55	87	uncharacterized LOC106073546 precursor; bactericidal permeability-increasing isoform x2	1	1.33e-50	0.98	Biomphalaria glabrata uncharacterized LOC106073546 (LOC106073546), mRNA	gi|910749456|ref|NM_001311300.1|	5e-122	97.69	260	BgLBP/BPI1 [Biomphalaria glabrata]	1e-54	96.55	87									F:lipid binding		G3DSA:3.15.10.10 (GENE3D); IPR017943 (SUPERFAMILY)	97.69	Eukaryota	Metazoa	n	n	Mollusca	n	n	Gastropoda	n	n	n	n	Planorboidea	Planorbidae	n	n	n
evglcl|G0WVJSS01A369V	519	173	PREDICTED: solute carrier family 15 member 4-like, partial [Biomphalaria glabrata]	gi|908504222|ref|XP_013063399.1|	1e-115	98.27	173	solute carrier family 15 member 4- partial	1	9.05e-116	1	PREDICTED: Biomphalaria glabrata solute carrier family 15 member 4-like (LOC106052545), partial mRNA	gi|908504221|ref|XM_013207945.1|	0	96.34	519															IPR000109 (PFAM); G3DSA:1.20.1250.20 (GENE3D); PTHR11654:SF248 (PANTHER); IPR000109 (PANTHER); IPR018456 (PROSITE_PATTERNS); IPR018456 (PROSITE_PATTERNS); IPR020846 (SUPERFAMILY)
evglcl|G0WVJSS01A36G4	459	153	PREDICTED: uncharacterized protein LOC106053019 [Biomphalaria glabrata]	gi|908505799|ref|XP_013063944.1|	4e-11	39.29	84	PREDICTED: uncharacterized protein LOC106053019	1	4.04e-11	0.54	PREDICTED: Biomphalaria glabrata uncharacterized LOC106061598 (LOC106061598), ncRNA	gi|908429137|ref|XR_001216662.1|	2e-133	93.2	338															mobidb-lite (MOBIDB_LITE)
evglcl|G0WVJSS01A36GN	390	130	PREDICTED: pyruvate carboxylase, mitochondrial-like [Biomphalaria glabrata]	gi|908468963|ref|XP_013087883.1|	2e-80	98.46	130	pyruvate mitochondrial-like; pyruvate mitochondrial isoform x1; pyruvate mitochondrial isoform x2	1	1.87e-80	0.99	PREDICTED: Biomphalaria glabrata pyruvate carboxylase, mitochondrial-like (LOC106072138), mRNA	gi|908468962|ref|XM_013232429.1|	0	97.69	390													P:gluconeogenesis; F:DNA binding; F:ATP binding; F:pyruvate carboxylase activity; F:metal ion binding; F:biotin binding; F:biotin carboxylase activity; P:pyruvate metabolic process	Metabolic pathways	IPR013815 (G3DSA:3.30.1490.GENE3D); IPR005479 (PFAM); IPR013816 (G3DSA:3.30.470.GENE3D); PTHR43778:SF4 (PANTHER); PTHR43778 (PANTHER); IPR011761 (PROSITE_PROFILES); SSF56059 (SUPERFAMILY)
evglcl|G0WVJSS01A36RK	336	111	PREDICTED: probable deferrochelatase/peroxidase YfeX [Biomphalaria glabrata]	gi|908425921|ref|XP_013074041.1|	2e-36	100	64	probable deferrochelatase peroxidase	1	1.67e-36	1	PREDICTED: Biomphalaria glabrata probable deferrochelatase/peroxidase YfeX (LOC106060635), mRNA	gi|908425920|ref|XM_013218587.1|	3e-159	97.32	336
evglcl|G0WVJSS01A36V1	495	165	PREDICTED: uncharacterized protein LOC106069866 [Biomphalaria glabrata]	gi|908460044|ref|XP_013085080.1|	7e-113	96.97	165	PREDICTED: uncharacterized protein LOC106069866	1	4.36e-113	0.98	PREDICTED: Biomphalaria glabrata uncharacterized LOC106069866 (LOC106069866), transcript variant X3, mRNA	gi|908460048|ref|XM_013229628.1|	0	96.57	495
evglcl|G0WVJSS01A36VM	471	156	PREDICTED: platelet endothelial aggregation receptor 1-like [Biomphalaria glabrata]	gi|908462120|ref|XP_013085760.1|	1e-18	44.09	93	platelet endothelial aggregation receptor 1-like	20	1e-18	0.491	PREDICTED: Biomphalaria glabrata netrin receptor UNC5C-like (LOC106075720), mRNA	gi|908481264|ref|XM_013236619.1|	0	97.98	445	Hemicentin-1 [Crassostrea gigas]	2e-08	36.9	84											G3DSA:2.20.100.10 (GENE3D); mobidb-lite (MOBIDB_LITE); PTHR10199 (PANTHER); PTHR10199:SF96 (PANTHER)
evglcl|G0WVJSS01A379H	441	146	PREDICTED: tumor necrosis factor receptor superfamily member 6-like [Biomphalaria glabrata]	gi|908496465|ref|XP_013060620.1|	7e-57	84.31	102	tumor necrosis factor receptor superfamily member 6-like	1	6.81e-57	0.91	PREDICTED: Biomphalaria glabrata tumor necrosis factor receptor superfamily member 6-like (LOC106050216), mRNA	gi|908496464|ref|XM_013205166.1|	2e-171	93.86	407															G3DSA:2.10.50.10 (GENE3D); IPR001368 (PFAM)
evglcl|G0WVJSS01A37DV	402	133	PREDICTED: uncharacterized protein LOC106075958 isoform X2 [Biomphalaria glabrata]	gi|908481905|ref|XP_013092284.1|	7e-90	97.74	133	PREDICTED: uncharacterized protein LOC106075958 isoform X2	1	4.47e-90	0.97	PREDICTED: Biomphalaria glabrata uncharacterized LOC106075958 (LOC106075958), transcript variant X2, mRNA	gi|908481904|ref|XM_013236830.1|	0	97.01	402															IPR002223 (G3DSA:4.10.410.GENE3D); IPR002223 (SUPERFAMILY)
evglcl|G0WVJSS01A37DY	498	166	PREDICTED: mucin-17-like [Biomphalaria glabrata]	gi|908470714|ref|XP_013088436.1|	8e-106	96.99	166	PREDICTED: mucin-17-like	1	7.36e-106	0.97	PREDICTED: Biomphalaria glabrata mucin-17-like (LOC106072595), mRNA	gi|908470713|ref|XM_013232982.1|	0	97.39	498															mobidb-lite (MOBIDB_LITE); mobidb-lite (MOBIDB_LITE)
evglcl|G0WVJSS01A37EG	348	116	PREDICTED: F-box/LRR-repeat protein 17-like [Biomphalaria glabrata]	gi|908447958|ref|XP_013081279.1|	4e-53	93.97	116	F-box LRR-repeat 17-like	1	3.26e-53	0.97	PREDICTED: Biomphalaria glabrata F-box/LRR-repeat protein 17-like (LOC106066753), transcript variant X5, mRNA	gi|908447969|ref|XM_013225829.1|	1e-167	97.98	347															IPR032675 (G3DSA:3.80.10.GENE3D); SSF52047 (SUPERFAMILY)
evglcl|G0WVJSS01A37FW	504	168	predicted protein [Mycena chlorophos]	gi|1018894075|dbj|GAT48379.1|	0.043	33.33	81		0	0	0																				mobidb-lite (MOBIDB_LITE); mobidb-lite (MOBIDB_LITE)
evglcl|G0WVJSS01A37NG	315	105							0	0	0	PREDICTED: Biomphalaria glabrata uncharacterized LOC106076093 (LOC106076093), ncRNA	gi|908482322|ref|XR_001219286.1|	1e-92	97.12	208
evglcl|G0WVJSS01A387I	420	139	PREDICTED: L-amino-acid oxidase-like, partial [Biomphalaria glabrata]	gi|908508277|ref|XP_013064727.1|	1e-85	94.78	134	L-amino-acid oxidase- partial; l-amino-acid oxidase-like	1	9.29e-86	0.97	PREDICTED: Biomphalaria glabrata L-amino-acid oxidase-like (LOC106053677), partial mRNA	gi|908508276|ref|XM_013209273.1|	0	96.9	420													F:L-amino-acid oxidase activity; P:oxidation-reduction process; C:extracellular region; P:defense response to bacterium
[truncated: 193,449 more rows]
[truncated: 3 more columns]
