# Supplementary material for: Transcriptomic responses of Biomphalaria pfeifferi to Schistosoma mansoni: Investigation of a neglected African snail that supports more S. mansoni transmission than any other snail species
Source: PLoS Negl Trop Dis. 2017 Oct 18;11(10):e0005984. doi: 10.1371/journal.pntd.0005984 (PMC5685644; doi:10.1371/journal.pntd.0005984)
Supplement: S2 File — (XLSX) [file pntd.0005984.s010.xlsx]

## Sheet: Sheet1
SYMBIONT	TRANSCRIPT NAME	Control-R1	Control-R2	Control-R3	1d-R1	1d-R2	1d-R3	3d-R1	3d-R2	3d-R3	Shedding-R1	Shedding-R2	Shedding-R3
Perkinsus-like	evglcl|HJ4YRIA02G46E4	0	0	0	0	0	0	0	0	0	0	0	0
Perkinsus-like	evglcl|HJ4YRIA02HVHXI	0	0	0	0	0	0	0	0	0	0	0	0
Perkinsus-like	evgTRINITY_BU_DN20950_c0_g1_i1	1	10	0	0	0	0	0	0	0	0	1	0
Perkinsus-like	evgTRINITY_BU_DN59446_c0_g1_i1	1	2	1	0	1	0	0	0	0	2	1	0
Perkinsus-like	evgTRINITY_BU_DN74412_c2_g1_i1	2	3	0	0	0	0	0	0	0	6	0	1
Microsporidian	evglcl|HJ4YRIA01AIRHY	0	0	0	0	0	0	1	4	0	0	0	0
Microsporidian	evgTRINITY_BU_DN9476_c0_g1_i1	0	0	0	0	0	0	23	26	1	0	0	0
Microsporidian	evglcl|HJ4YRIA01A20O2	0	0	0	0	0	0	0	0	0	0	0	0
Microsporidian	evglcl|HJ4YRIA01BECU2	0	1	0	0	0	0	0	1	0	0	0	0
Microsporidian	evglcl|HJ4YRIA01BZBHJ	0	0	0	0	0	0	0	0	0	0	0	0
Microsporidian	evglcl|HJ4YRIA01CZ18F	0	0	0	0	0	0	0	0	0	0	0	0
Microsporidian	evglcl|HJ4YRIA01D7J8C	0	0	0	0	0	0	0	0	0	0	0	0
Microsporidian	evglcl|HJ4YRIA01DYNTY	0	0	0	0	0	0	1	0	0	0	0	0
Microsporidian	evglcl|HJ4YRIA02FSCKE	0	0	0	0	0	0	0	0	0	0	0	0
Microsporidian	evglcl|HJ4YRIA02GPJBD	0	0	0	0	0	0	1	0	0	0	0	0
Microsporidian	evglcl|HJ4YRIA02HS594	0	0	0	0	0	0	0	0	0	0	0	0
Microsporidian	evgTRINITY_DN10244_c0_g1_i1	0	0	0	0	0	0	7	6	0	1	0	0
Microsporidian	evgTRINITY_DN103169_c0_g1_i1	0	0	0	0	0	0	4	7	1	0	0	0
Microsporidian	evgTRINITY_DN38151_c0_g1_i1	0	0	0	0	0	0	8	11	0	0	0	0
Microsporidian	evgTRINITY_DN45983_c1_g1_i1	5	0	0	0	0	2	66	77	6	2	1	0
Microsporidian	evgTRINITY_DN5539_c0_g1_i1	0	2	0	2	0	3	66	153	8	1	1	0
Microsporidian	evgTRINITY_DN6373_c0_g1_i1	17	28	11	3	6	12	14	6	7	6	1	0
Microsporidian	evgTRINITY_DN74389_c0_g1_i1	1	1	0	2	1	5	112	147	9	2	1	0
Microsporidian	evgTRINITY_DN90346_c4_g1_i1	0	0	0	0	0	0	3	10	0	0	0	0
Microsporidian	evglcl|HJ4YRIA02JN51H	0	0	0	0	1	0	32.72	13.99	31.26	0	0	0
Microsporidian	evglcl|HJ4YRIA02JW7O6	0	0	0	0	0	0	41.81	2.3	19.41	0	0	0
Microsporidian	evglcl|HJ4YRIA01BYMV2	1.21	1.99	0	0	0	0	80.86	5.05	54	0	0	0
Microsporidian	evglcl|HJ4YRIA02HQYY7	0	0	0	0	0	0	0	0	0	0	0	0
Microsporidian	evglcl|HJ4YRIA01DMSS3	0	0	0	0	0	0	101.28	13.09	55.26	0	0	0
Microsporidian	evglcl|HJ4YRIA01EJ4JL	0	6.01	0	0	0	0	725.95	78.5	535.53	0	0	0
Microsporidian	evglcl|HJ4YRIA01AGV17	3	0	0	0	0.99	0	273.25	44.12	244.08	0	0	0
Microsporidian	evglcl|HJ4YRIA01A3RKG	0	0	0	0	0	0	0	0	0	0	1	0
Microsporidian	evglcl|HJ4YRIA02GVH5F	0	0	0	0	0	0	5.64	0	6.03	0	0	0
Microsporidian	evglcl|HJ4YRIA01CXCPE	0	0	1	0	0	0	0	0	3.51	0	0	0
Microsporidian	evglcl|HJ4YRIA01DK7QH	3.79	0	0	0	1	0	218	37.76	165.86	0	0	1
Microsporidian	evgTRINITY_BU_DN50773_c0_g1_i1	0	0	0	0	0	0	4	7	1	0	0	0
Microsporidian	evgTRINITY_DN52915_c0_g1_i1	0	0	0	0	0	0	8	19.71	0	0	0	0
Microsporidian	evgTRINITY_DN102804_c0_g1_i1	1	4	2	0	0	1	3	6	1	0	0	0
Microsporidian	evgTRINITY_DN19224_c0_g1_i1	0	0	0	0	0	0	0	0	1	0	0.4	0
Microsporidian	evgTRINITY_DN101180_c0_g1_i1	0	0	0	0	0	0	16	21	0	1	1	0
Microsporidian	evgTRINITY_DN19224_c0_g2_i1	0	0	0	0	0	0	5	50	0	0	2.6	0
Microsporidian	evgTRINITY_DN52915_c0_g2_i1	0	0	0	0	0	0	0	42.29	0	0	2	0
Microsporidian	evgTRINITY_DN42840_c0_g1_i1	0	4	0	1	1	2	4	20	3	0	0	0
Microsporidian	evglcl|HJ4YRIA01DETJE	0	0	0	0	0	0	0	0	0	0	0	0
Microsporidian	evgTRINITY_DN22387_c0_g1_i1	0	0	0	2	0	0	4	11	1	0	1	0
Microsporidian	evgTRINITY_DN42840_c1_g1_i1	0	0	0	0	0	1	2	5	0	0	0	0
Microsporidian	evgTRINITY_DN17876_c0_g1_i1	1	0	0	0	0	0	10	6	1	0	0	0
Microsporidian	evgTRINITY_DN54523_c0_g1_i1	5	8	3	0	0	6	9	3	7	0	0	0
Microsporidian	evgTRINITY_DN97628_c0_g1_i1	0	1.63	0	0	1	3.08	64	124	5.91	2	0	0
Microsporidian	evgTRINITY_DN97628_c0_g2_i1	0	0.37	0	0	0	2.92	0	0	0.09	0	1	0
Microsporidian	evglcl|HJ4YRIA01DYKE4	0	1	0	0	0	0	2	3	1	0	0	0
Microsporidian	evglcl|HJ4YRIA01C18HP	0	0	0	0	0	0	0	0	0	0	0	0
Microsporidian	evglcl|HJ4YRIA01AL0UP	0	0	0	0	0	0	0	0	0	0	0	0
Microsporidian	evglcl|HJ4YRIA02FLTP8	0	0	0	0	0	0	0	0	0	0	0	0
Microsporidian	evgTRINITY_BU_DN73086_c0_g1_i1	2	3	0	1	0	1	354.47	62.71	165.34	0	0	0
Microsporidian	evgTRINITY_DN2270_c0_g1_i1	0	0	0	0	0	0	6	13	0	0	0	0
Microsporidian	evglcl|HJ4YRIA02H5NO7	0	0	0	0	0	1	11	9	1	0	0	0
Microsporidian	evgTRINITY_DN17477_c0_g1_i1	0	0	0	1	1	0	5	2	0	0	0	0
Microsporidian	evgTRINITY_DN49398_c0_g1_i1	0	0	0	0	0	0	2	4	0	0	0	0
Microsporidian	evgTRINITY_DN35466_c0_g1_i1	0	0	0	0	0	0	9	7	2	1	0	0
Microsporidian	evgTRINITY_DN96962_c0_g1_i1	0	0	0	0	0	0	1	6	0	0	0	0
Microsporidian	evgTRINITY_DN98026_c0_g1_i1	0	0	0	0	0	0	8	14	1	0	0	0
Microsporidian	evgTRINITY_DN102149_c0_g1_i1	0	0	0	0	0	0	5	3	0	0	0	0
Microsporidian	evgTRINITY_DN94255_c0_g1_i1	0	0	0	1	0	0	7	5	0	1	0	0
Microsporidian	evgTRINITY_DN12097_c0_g1_i1	0	0	0	0	1	0	4	5	0	0	0	0
Microsporidian	evgTRINITY_DN58846_c0_g1_i1	0	0	0	0	0	0	2	4	1	0	0	0
Microsporidian	evgTRINITY_DN54132_c0_g1_i1	0	0	0	0	0	0	7	6	1	0	0	0
Microsporidian	evgTRINITY_DN1081_c0_g1_i1	0	0	0	1	0	1	4	4	0	0	0	0
Microsporidian	evgTRINITY_DN106347_c0_g1_i1	0	0	0	0	0	0	5	9	0	0	0	0
Microsporidian	evglcl|HJ4YRIA02FYGW4	0	0	0	0	0	0	4.13	0	0	0	0	0
Microsporidian	evgTRINITY_GG_454Inf_715_c1_g1_i1	0	0	0	0	0	0	6.48	0	0	0	0	0
Microsporidian	evglcl|HJ4YRIA02ID8PW	2.27	0	0	0	0	0	0	0	0	0	0	0
Microsporidian	evgTRINITY_GG_454Inf_415_c15_g1_i1	0	0	0	0	0	0	495.64	31.19	216.54	0	0	0
Microsporidian	evglcl|HJ4YRIA02JN51H	0	0	0	0	1	0	32.72	13.99	31.26	0	0	0
Microsporidian	evglcl|HJ4YRIA02JW7O6	0	0	0	0	0	0	41.81	2.3	19.41	0	0	0
Microsporidian	evglcl|HJ4YRIA01BYMV2	1.21	1.99	0	0	0	0	80.86	5.05	54	0	0	0
Microsporidian	evglcl|HJ4YRIA02HQYY7	0	0	0	0	0	0	0	0	0	0	0	0
Microsporidian	evglcl|HJ4YRIA01DMSS3	0	0	0	0	0	0	101.28	13.09	55.26	0	0	0
Microsporidian	evglcl|HJ4YRIA01B442V	0	0	0	0	0	0	0	0	0	0	0	0
Microsporidian	evglcl|HJ4YRIA01EJ4JL	0	6.01	0	0	0	0	725.95	78.5	535.53	0	0	0
Microsporidian	evglcl|HJ4YRIA01AGV17	3	0	0	0	0.99	0	273.25	44.12	244.08	0	0	0
Microsporidian	evglcl|HJ4YRIA01A3RKG	0	0	0	0	0	0	0	0	0	0	1	0
Microsporidian	evglcl|HJ4YRIA02GVH5F	0	0	0	0	0	0	5.64	0	6.03	0	0	0
Microsporidian	evglcl|HJ4YRIA01CXCPE	0	0	1	0	0	0	0	0	3.51	0	0	0
Microsporidian	evglcl|HJ4YRIA02H8J2W	0	0	0	0.5	0	0	4.04	1.32	0	0	0	0
Microsporidian	evglcl|HJ4YRIA02FZ7N4	1.23	0	0.5	0	0	0	0	0	0	0	0	0
Microsporidian	evglcl|HJ4YRIA01B7MY3	0	0	0	0	0	0	0	0	0	0	0	0
Microsporidian	evglcl|HJ4YRIA01C1BLC	1.23	0	0.5	0	1	1	204.71	32.11	149.94	2.32	0	0
Microsporidian	evglcl|HJ4YRIA02GDN25	0	0	0	0	0	0	3	1	0	0	0	0
Microsporidian	evglcl|HJ4YRIA01DK7QH	3.79	0	0	0	1	0	218	37.76	165.86	0	0	1
Microsporidian	evglcl|HJ4YRIA01ATBOD	0	0	0	0.5	0	0	0	0	0	0	0	0
Microsporidian	evglcl|HJ4YRIA02GPVDH	0	0	0	0	0	0	0	0	0.69	0	0	0
Microsporidian	evglcl|G0WVJSS01AMCBH	0	0	0	0	1	0	13	0	27.17	0	1	0
Microsporidian	evgTRINITY_BU_DN73086_c0_g1_i1	2	3	0	1	0	1	354.47	62.71	165.34	0	0	0
Microsporidian	evglcl|HJ4YRIA02FKKGX	0	0	0	0	0	0	0	0	0	0	0	0
Microsporidian	evglcl|HJ4YRIA01ELJ1K	0	0	0	0	0	0	3.15	0	0	0	0	0
Microsporidian	evglcl|HJ4YRIA02GG36N	0	0	0	0	0	0	0	0	0	0	0	0
Microsporidian	evglcl|HJ4YRIA01BFSBE	2.27	0	0	0	0	0	78.86	41.85	89.74	0	0	0
Microsporidian	evglcl|HJ4YRIA02G5O93	0	0	0	0	0	0	0	0	0	0	0	0
Microsporidian	evglcl|HJ4YRIA01D0D9F	0	0	0	0	0	0	0	0	0	0	0	0
Microsporidian	evglcl|HJ4YRIA01CIIXO	0	6	0	0	0	0	0	4.52	7.09	0	0	0
Microsporidian	evglcl|HJ4YRIA01BG0ZX	0	0	0	0	0	0	0	0	0	0	0	0
Microsporidian	evglcl|HJ4YRIA02GW68S	0	0	0	0	0	0	0	0	0	0	0	0
Microsporidian	evglcl|HJ4YRIA02GFZUH	0	0	0	1	0	0	0	0	0	2.68	0	0
Microsporidian	evgTRINITY_BU_DN80387_c22_g1_i1	0	0	0	1	0	1	6	24	2	0	0	0
Microsporidian	evglcl|HJ4YRIA02HED2M	0	0	0	0	0	0	2	0	0	0	0	0
Microsporidian	evgTRINITY_BU_DN91775_c0_g1_i1	0	0	0	0	0	0	1	6	1	0	0	0
Microsporidian	evgTRINITY_DN101561_c0_g1_i1	0	0	0	0	0	2	13	43	2	1	1	0
Microsporidian	evgTRINITY_DN45983_c1_g1_i1	5	0	0	0	0	2	66	77	6	2	1	0
Microsporidian	evgTRINITY_DN90346_c3_g1_i1	0	0	0	0	0	1	10	14	0	0	0	0
Microsporidian	evgTRINITY_DN100639_c0_g1_i1	0	0	0	0	0	2	12	16	1	0	0	0
Microsporidian	evglcl|HJ4YRIA02FO8YR	0	0	0	0	0	0	0	0	0	0	0	0
Microsporidian	evglcl|HJ4YRIA02FY45O	0	11.02	0	0	0	0	1005.43	136.81	660.84	0	0	0
Microsporidian	evgTRINITY_BU_DN73086_c0_g1_i1	2	3	0	1	0	1	354.47	62.71	165.34	0	0	0
Microsporidian	evglcl|HJ4YRIA01CQKPL	0	0	0	0	0	0	0	0	5.28	0	0	0
Microsporidian	evglcl|HJ4YRIA02GOYBU	0	0	0	0	0	0	0	0	0	0	0	0
Microsporidian	evglcl|HJ4YRIA01ECQKH	0	0	0	0	0	0	0	0	0	0	0	0
Microsporidian	evgTRINITY_BU_DN73086_c1_g1_i1	0	0	0	0	0	0	501.02	43.63	220.66	3.1	0	0
Microsporidian	evglcl|HJ4YRIA02FUUBS	0	0	0	0	0	0.19	0	0.02	0	0	0	0
Microsporidian	evglcl|HJ4YRIA01DPT3V	0	0	1	0	1	0	0	0	0	0	0	0
Microsporidian	evglcl|HJ4YRIA02IBIK9	0	0	0	0	0	0	0	0	0	0	0	0
Microsporidian	evglcl|HJ4YRIA02FY5WJ	0	0	0	0	0	0	0	0	0	0	0	0
Microsporidian	evgTRINITY_DN25272_c0_g1_i1	0	0	0	0	0	0	7	9	0	0	0	0
Microsporidian	evglcl|HJ4YRIA01CGOWZ	0	0	0	0	0	0	5	5	0	0	0	0
Microsporidian	evgTRINITY_DN24862_c0_g1_i1	0	0	0	0	0	2	23	21	2	0	0	0
Microsporidian	evgTRINITY_BU_DN85533_c0_g1_i1	0	0	0	0	0	0	3	6	0	0	0	0
Microsporidian	evglcl|HJ4YRIA01DTBZW	0	0	0	0	0	0	1.11	0	0	0	0	0
Microsporidian	evgTRINITY_DN1069_c0_g1_i1	0	1	0	0	0	0	12	8	2	1	0	0
Microsporidian	evglcl|HJ4YRIA01B8KSN	0	0	0	0	0	0	0	0	0	0	0	0
Microsporidian	evgTRINITY_DN5539_c0_g1_i1	0	2	0	2	0	3	66	153	8	1	1	0
Microsporidian	evglcl|HJ4YRIA01DK7QH	3.79	0	0	0	1	0	218	37.76	165.86	0	0	1
Microsporidian	evglcl|HJ4YRIA02G2JB1	0	0	0	0	0	0	0	1.21	0	0	0	0
Microsporidian	evglcl|HJ4YRIA01AVTB1	0	0	0	0	0	1.8	0	0	0	0	0	0
Microsporidian	evglcl|HJ4YRIA02IF3FO	0	0	0	0	0	0	40.21	0	120.66	0	0	0
Microsporidian	evglcl|HJ4YRIA01DXM6Y	0	0	0	0	0	0	0	0	0	0	0	0
Microsporidian	evglcl|HJ4YRIA02JCSDH	0	0	0	0	0	0	0	0	0	0	0	0
Microsporidian	evglcl|HJ4YRIA02G4PEJ	0	0	0	0	0	0	0	0	0	0	5	0
Microsporidian	evglcl|HJ4YRIA02GZTF1	0	0	0	0	0	0	8.64	0	0	0	0	0
Microsporidian	evglcl|HJ4YRIA02IERSO	0	0	0	0	1	0	0	0	0	0	0	0
Microsporidian	evglcl|HJ4YRIA02F5WM9	0	4.18	2	0	0	1.68	584.6	92.15	439.42	0	0	0
Microsporidian	evglcl|HJ4YRIA01D7CRH	0	0	0	0	0	0	0	0	0	0	0	0
Microsporidian	evglcl|HJ4YRIA01AH28B	0	0	0	1	0	0	85.71	6.39	55.54	0	0	0
Microsporidian	evglcl|HJ4YRIA01EYR3G	0	0	0	0	0	0	937.26	95.86	586.93	0	0	0
Microsporidian	evglcl|HJ4YRIA01C6PFT	0	0	0	0	0	0	0	0	0	0	0	0
Neorickettsia sp.	evglcl|G0WVJSS02GHK4R	0	0	0	0	0	0	0	0	0	0	0	0
Neorickettsia sp.	evglcl|HJ4YRIA02JQFT3	1	1	1	0	0	2	4	0	19	11	0	1
Capsaspora owczarzaki	evglcl|HJ4YRIA01EG6VM	0	0	0	0	0	0	0	0	0	0	0	0
Capsaspora owczarzaki	evglcl|HJ4YRIA01EHFU0	0	0	0	0	0	0	0	0	0	0	0	0
Capsaspora owczarzaki	evglcl|HJ4YRIA01EMCH7	0	0	0	0	0	0	0	0	0	0	0	0
Capsaspora owczarzaki	evglcl|HJ4YRIA01EMMDT	0	3	0	0	0	0	0	0	0	0	0	1
Capsaspora owczarzaki	evglcl|HJ4YRIA02FU0MQ	0	0	0	0	0	0	0	0	0	0	0	0
Capsaspora owczarzaki	evglcl|HJ4YRIA02JBR5K	0	0	0	0	0	0	0	0	0	0	0	0
Capsaspora owczarzaki	evglcl|HJ4YRIA02JHRX5	0	0	0	0	0	0	0	0	0	0	0	0
Capsaspora owczarzaki	evgTRINITY_BU_DN24809_c0_g1_i1	0	0	5	3	1	4	0	0	0	0	0	0
Capsaspora owczarzaki	evgTRINITY_BU_DN76741_c0_g1_i1	0	0	0	0	10	6	0	0	0	0	5	4
Capsaspora owczarzaki	evgTRINITY_DN105883_c0_g1_i1	0	5	0	0	0	0	0	0	0	4	0	0
Capsaspora owczarzaki	evgTRINITY_DN10895_c0_g1_i1	1	13	0	0	0	0	0	0	0	0	0	0
Capsaspora owczarzaki	evgTRINITY_DN11716_c0_g1_i1	0	12	0	1	0	0	0	0	0	0	0	4
Capsaspora owczarzaki	evgTRINITY_DN15463_c0_g1_i1	0	9	1	0	0	0	0	0	0	0	0	2
Capsaspora owczarzaki	evgTRINITY_DN47851_c0_g1_i1	0	1	0	0	1	0	0	0	0	1	1	1
Capsaspora owczarzaki	evgTRINITY_DN48367_c0_g1_i1	2	14	0	0	0	0	0	0	0	0	0	1
Capsaspora owczarzaki	evgTRINITY_DN55445_c0_g1_i1	0	0	2	0	0	2	0	0	0	1	1	0
Capsaspora owczarzaki	evgTRINITY_DN72445_c2_g1_i1	1	8	0	0	0	0	0	0	0	0	0	0
Capsaspora owczarzaki	evgTRINITY_DN73203_c0_g1_i1	21	31	46	27	48	53	0	0	0	43	41	28
Capsaspora owczarzaki	evgTRINITY_DN80229_c1_g1_i1	3	3	3	3	3	6	0	0	0	9	4	4
Capsaspora owczarzaki	evgTRINITY_DN84267_c3_g1_i1	0	1	1	0	1	1	0	0	0	1	1	3
Capsaspora owczarzaki	evgTRINITY_DN93946_c0_g1_i1	4	5	8	0	0	1	0	0	1	0	1	0
Capsaspora owczarzaki	evglcl|HJ4YRIA01C5T63	0	0	0	0	0	0	0	0	0	0	0	0
Capsaspora owczarzaki	evglcl|HJ4YRIA01DJTJO	0	0	0	0	0	0	0	0	0	0	0	0
Capsaspora owczarzaki	evgTRINITY_DN9575_c0_g1_i1	1	5	5	3	15	8	0	0	0	7	3	2
Capsaspora owczarzaki	evgTRINITY_DN51641_c1_g1_i1	0	2	0	0	1	0	0	0	0	0	3	2
Capsaspora owczarzaki	evglcl|G0WVJSS01EAHPM	2.57	0	0	1.42	0	0	1.2	0	0	0	0	1.46
Capsaspora owczarzaki	evgTRINITY_DN105016_c0_g1_i1	5	53	0	0	0	0	0	0	0	0	1	4
Capsaspora owczarzaki	evgTRINITY_DN105208_c0_g1_i1	0	0	0	0	3	0	2	4715	0	0	0	0
Chaetogaster sp.	evglcl|HJ4YRIA02J27K8	0	0	0	0	0	0	0	0	0	0	0	0
Chaetogaster sp.	evglcl|HJ4YRIA02GT5FU	0	0	0	0	0	0	0	0	0	0	0	0
Chaetogaster sp.	evglcl|HJ4YRIA01CKT7N	0	0	0	0	0	0	0	0	0	0	0	0
Chaetogaster sp.	evglcl|HJ4YRIA02IR0J2	0	0	0	0	0	0	0	0	0	0	0	0
Chaetogaster sp.	evglcl|HJ4YRIA02FUU8R	0	0	0	0	0	0	0	0	0	0	0	0
Chaetogaster sp.	evglcl|HJ4YRIA01ALBT8	0	0	0	0	0	0	0	0	0	0	0	0
Trichodina sp.	evglcl|HJ4YRIA02F8S6H	0	0	0	0	0	0	0	0	0	0	0	0
Trichodina sp.	evgTRINITY_GG_454Inf_840_c12_g1_i1	0	0	0	0	0	0	0	0	1	0	0	0
Trichodina sp.	evgTRINITY_DN54951_c0_g1_i1	0	0	0	0	0	0	0	0	16	2	0	11
Paenibacillus sp.	evglcl|HJ4YRIA01DM7RS	0	0	0	0	0	0	2.12	0	12.38	2.37	2	0
Paenibacillus sp.	evglcl|HJ4YRIA01BOGGZ	1	2	0	0	0	0	6.85	0	21.12	2.56	0	0
Paenibacillus sp.	evglcl|HJ4YRIA01C284G	0	0	0	0	0	0	1	0	8	2	0	0
Paenibacillus sp.	evglcl|HJ4YRIA01CLHEL	1	1	0	0	0	0	0	0	1	1	0	0
Paenibacillus sp.	evglcl|HJ4YRIA01B9XFO	0	0	0	0	0	0	0	0	0	0	0	0
Paenibacillus sp.	evglcl|HJ4YRIA02HHYCK	1	0	0	0	0	0	0	0	0	0	0	0
Paenibacillus sp.	evglcl|HJ4YRIA01AG2P6	0	0	0	0	0	0	0	0	0	0	0	0
Paenibacillus sp.	evglcl|HJ4YRIA01AHR45	0	0	0	0	0	0	0	0	0	0	0	0
Paenibacillus sp.	evglcl|HJ4YRIA01D42AB	0	0	0	0	0	0	0	0	0	0	0	0
Paenibacillus sp.	evglcl|HJ4YRIA02HHBTU	1.74	0	0	0	0	1	9.94	0	20.99	6.07	0	1
Paenibacillus sp.	evglcl|HJ4YRIA02GZXQ2	0	0	0	0	0	0	0	0	0	0	0	0
Paenibacillus sp.	evglcl|HJ4YRIA01CLIKI	0	11.59	0	0	0	0	2.23	0	5.15	24.75	0	0
Paenibacillus sp.	evglcl|HJ4YRIA02I6BGN	0	1	0	0	0	0	0	0	0.89	2	0	0
Paenibacillus sp.	evgTRINITY_GG_454Inf_302_c26_g8_i1	0	2	0.5	0	0	0	6.7	0	68.79	4	1	0
Paenibacillus sp.	evglcl|HJ4YRIA01C2HTX	4	11.01	0	0	1	0	3.01	0	45.96	29.94	0	1
Paenibacillus sp.	evgTRINITY_DN70542_c1_g1_i1	0.5	20.01	0	0	0	0	0	0	0	0	0	0
Paenibacillus sp.	evglcl|HJ4YRIA02H3P12	0	0	0	0	0	0	0	0	0	0	0	0
Paenibacillus sp.	evglcl|HJ4YRIA02FNODD	0	0	0	0	0	0	0	0	0	0	0	0
Paenibacillus sp.	evgTRINITY_DN69465_c1_g1_i1	0	2	0	0	2	0	0	0	0	2	1	2
Paenibacillus sp.	evgTRINITY_DN89644_c0_g1_i2	0	0	0	0	0	0	0	74.88	0	0	0	0
Paenibacillus sp.	evgTRINITY_DN48412_c0_g1_i1	1	1	1	2	3	4	0	0	0	2	3	1
Paenibacillus sp.	evgTRINITY_DN81054_c0_g2_i1	0	0	0	0	0	0	0	20	0	0	0	0
Paenibacillus sp.	evgTRINITY_BU_DN59480_c0_g1_i1	0	0	3	1	0	0	0	0	0	2	1	0
Paenibacillus sp.	evgTRINITY_DN54009_c1_g1_i1	0	2	0	0	0	0	0	0	0	1	0	0
Paenibacillus sp.	evglcl|HJ4YRIA01D12Z8	0	0	0	0	0	0	0	0	0	0	0	0
Paenibacillus sp.	evglcl|G0WVJSS01BD15W	1	1	0	0	0	0	1	0	0	0	1	0
Paenibacillus sp.	evgTRINITY_DN61861_c0_g1_i1	183	2	0	0	9	1	13	6	2	1	570	82
Paenibacillus sp.	evglcl|G0WVJSS01EBOUV	0	0	0	0	0	0	0	0	0	0	0	0
Paenibacillus sp.	evgTRINITY_DN69619_c0_g1_i1	0	4	0	0	0	0	0	0	0	13.11	0	0.5
Paenibacillus sp.	evglcl|HJ4YRIA02FMNS7	0	0	0	0	0	0	0	0	0	0	0	0
Paenibacillus sp.	evglcl|HJ4YRIA02HUYT3	0	0	0	0	0	0	0	0	0	0	0	0
Paenibacillus sp.	evgTRINITY_DN98193_c0_g1_i1	1	18	15	8	21	8	0	1	0	21	11	11
Paenibacillus sp.	evglcl|G0WVJSS02G1U2O	0	0	0	1	1	0	0	0	0	0	0	0
Paenibacillus sp.	evgTRINITY_BU_DN38876_c1_g1_i1	0.5	9.99	0	0	0	0	0	0	0	0	0	0
Paenibacillus sp.	evgTRINITY_BU_DN65274_c0_g1_i1	0	4	0	1	0	0	0	0	0	21.89	3	0.5
Paenibacillus sp.	evgTRINITY_BU_DN73588_c0_g1_i2	1	2.18	0	0	0	0	0	0	0	5.6	0	2
Paenibacillus sp.	evgTRINITY_BU_DN75968_c1_g1_i1	0	0	0	0	0	0	0	27.01	0	0	0	0
Paenibacillus sp.	evgTRINITY_DN91882_c6_g1_i1	1	1	0	0	0	0	0	0	1	1	0	0
Paenibacillus sp.	evglcl|G0WVJSS01CQSO8	0	0	0	0	0	0	0	0	0	0	0	0
Paenibacillus sp.	evgTRINITY_BU_DN44761_c1_g1_i1	0	0	0	0	0	0	0	2.37	0	0	0	0
Richtersius coronifer	evglcl|G0WVJSS01BUQQK	18.37	0	0	0	0	0	0	0	0	0	0	0
Richtersius coronifer	evglcl|G0WVJSS02IWRO7	31.02	0	0	0	0	0	0	0	0	0	0	0
Ramazzottius varieornatus	evgTRINITY_BU_DN62333_c1_g1_i1	2	3	5	3	7	12	0	1	0	8	4	1
Ramazzottius varieornatus	evgTRINITY_DN48408_c0_g2_i1	2	2	5	6	4	4	2	0	0	5	1	2
