# Supplementary material for: Transcriptomic responses of Biomphalaria pfeifferi to Schistosoma mansoni: Investigation of a neglected African snail that supports more S. mansoni transmission than any other snail species
Source: PLoS Negl Trop Dis. 2017 Oct 18;11(10):e0005984. doi: 10.1371/journal.pntd.0005984 (PMC5685644; doi:10.1371/journal.pntd.0005984)
Supplement: S3 File — (XLSX) [file pntd.0005984.s011.xlsx]

## Sheet: 1d_up
B. pfeifferi CDS	raw.Control-R1	raw.Control-R2	raw.Control-R3	raw.1d-R1	raw.1d-R2	raw.1d-R3	norm.Control-R1	norm.Control-R2	norm.Control-R3	norm.1d-R1	norm.1d-R2	norm.1d-R3	3v3	3v2	3v1	Correlation	BLASTP (top hit)	BLASTP (consensus)	BLASTN NT	GO term	KEGG pathway
evgTRINITY_BU_DN82228_c6_g2_i2	0	0	0	0	11.92	888.37	0	0	0	0	10.1258	824.738	9.46304				PREDICTED: fibrillin-3-like [Biomphalaria glabrata]	0	PREDICTED: Biomphalaria glabrata fibrillin-3-like (LOC106067559), transcript variant X3, misc_RNA	0	0
evgTRINITY_DN93449_c8_g1_i1	1	1	0	8	306	739	0.995822	1.16311	0	6.21488	259.94	686.067	8.15557	8.58716			TPA: pol polyprotein [Schistosoma mansoni]	0	Schistosoma mansoni strain Puerto Rico chromosome W, complete genome	0	0
evgTRINITY_DN93499_c4_g2_i1	7	4	0	20	1691	1549	6.97075	4.65244	0	15.5372	1436.46	1438.05	7.81852	8.38307			TPA_exp: pol polyprotein [Schistosoma mansoni]	0	TPA_exp: Schistosoma mansoni Perere non-LTR retrotransposon mRNA, complete sequence	0	0
evgTRINITY_BU_DN79644_c4_g1_i1	0	1	0	8	557.41	0	0	1.16311	0	6.21488	473.506	0	7.67835				PREDICTED: collagen alpha-1(XXI) chain-like [Biomphalaria glabrata]	0	PREDICTED: Biomphalaria glabrata collagen alpha-1(XXI) chain-like (LOC106072033), mRNA	0	0
evgTRINITY_DN89401_c6_g1_i1	1	0	3	7	575	583	0.995822	0	3.96536	5.43802	488.449	541.241	7.39764	7.95222			GD13313 [Drosophila simulans]	0	Schistosoma mansoni putative ubiquitin (ribosomal protein L40) partial mRNA	0	PPAR signaling pathway
evgTRINITY_DN82363_c0_g2_i1	4.72	1.01	0	132.67	1045.76	146.52	4.70028	1.17474	0	103.066	888.348	136.025	7.32076	7.5448	5.53084		PREDICTED: cell wall protein DAN4-like [Biomphalaria glabrata]	cell wall DAN4-like	PREDICTED: Biomphalaria glabrata cell wall protein DAN4-like (LOC106054790), mRNA	0	0
evgTRINITY_GG_443_c0_g2_i1	0	25	4	779.22	2885.16	2454.76	0	29.0778	5.28715	605.345	2450.87	2278.93	7.22987	7.63337	5.72842		PREDICTED: complement C1q-like protein 4, partial [Biomphalaria glabrata]	complement C1q partial	0	0	0
evgTRINITY_DN88408_c0_g1_i1	7.25	4	1	125.13	1627.69	225.2	7.21971	4.65244	1.32179	97.2085	1382.68	209.069	6.87709	7.16403	4.3998		PREDICTED: cell wall protein DAN4-like [Biomphalaria glabrata]	cell wall DAN4-like	PREDICTED: Biomphalaria glabrata cell wall protein DAN4-like (LOC106054790), mRNA	0	0
evgTRINITY_DN94600_c0_g1_i1	8	3	0	666.65	437.43	488.27	7.96658	3.48933	0	517.894	371.586	453.296	6.73229	6.59846	6.9894		PREDICTED: uncharacterized protein LOC106073706 [Biomphalaria glabrata]	0	PREDICTED: Biomphalaria glabrata uncharacterized LOC106073706 (LOC106073706), transcript variant X2, mRNA	0	0
evglcl|G0WVJSS02IPZMR	0	0	0	0	142.23	2.89	0	0	0	0	120.821	2.68299	6.71778				PREDICTED: LOW QUALITY PROTEIN: uncharacterized protein LOC106073546 [Biomphalaria glabrata]	PREDICTED: LOW QUALITY PROTEIN: uncharacterized protein LOC106073546; bactericidal permeability-increasing	PREDICTED: Biomphalaria glabrata uncharacterized LOC106073546 (LOC106073546), mRNA	F:lipid binding	0
evgTRINITY_DN90898_c1_g1_i1	2	4	4	6	799	670	1.99164	4.65244	5.28715	4.66116	678.731	622.009	6.63835	7.20651			TPA_exp: pol polyprotein [Schistosoma mansoni]	0	TPA_exp: Schistosoma mansoni Saci-3 LTR retrotransposon mRNA, complete sequence	0	0
evgTRINITY_DN91574_c5_g1_i1	7	0	1	557	96	449	6.97075	0	1.32179	432.711	81.5497	416.839	6.62017	6.11554	7.1444		PREDICTED: uncharacterized protein LOC106074553 [Biomphalaria glabrata]	0	PREDICTED: Biomphalaria glabrata uncharacterized LOC106066229 (LOC106066229), mRNA	0	0
evglcl|G0WVJSS01DFEQR	13.11	9.34	0	199.81	1647.36	664.32	13.0552	10.8635	0	155.224	1399.39	616.736	6.43536	6.83241	4.25885		uncharacterized LOC106073546 precursor [Biomphalaria glabrata]	uncharacterized LOC106073546 precursor; bpi fold-containing family c partial	Biomphalaria glabrata uncharacterized LOC106073546 (LOC106073546), mRNA	F:lipid binding	0
evglcl|G0WVJSS02IZYTO	2.3	0	0	3.02	2.87	316.59	2.29039	0	0	2.34612	2.438	293.913	6.43124				fibrinogen-related protein 2 [Biomphalaria glabrata]	fibrinogen-related 2	Biomphalaria glabrata fibrinogen-related protein 2.29 (FREP2) mRNA, complete cds	0	0
evgTRINITY_GG_2789_c5_g1_i1	10	7	2	552	636	867	9.95822	8.14177	2.64358	428.827	540.267	804.898	6.33903	6.49761	5.91466		0	Deoxyribodipyrimidine photo-lyase	0	0	0
evgTRINITY_DN93371_c28_g1_i1	8	4	0	495	420	376	7.96658	4.65244	0	384.546	356.78	349.068	6.30522	6.25221	6.434		PREDICTED: uncharacterized protein LOC106050419 [Biomphalaria glabrata]	0	PREDICTED: Biomphalaria glabrata uncharacterized LOC106050419 (LOC106050419), mRNA	0	0
evgTRINITY_DN97458_c0_g1_i1	7	4	1	480	371	401	6.97075	4.65244	1.32179	372.893	315.155	372.277	6.23125	6.17836	6.35549		PREDICTED: uncharacterized protein LOC106072512 [Biomphalaria glabrata]	iron transporter	PREDICTED: Biomphalaria glabrata uncharacterized LOC106072512 (LOC106072512), mRNA	0	0
evglcl|G0WVJSS01AT100	66.37	89.71	4	1096.42	9369.45	4379.41	66.0927	104.343	5.28715	851.765	7959.12	4065.72	6.18575	6.61606	3.87586		PREDICTED: bactericidal permeability-increasing protein-like [Biomphalaria glabrata]	bactericidal permeability-increasing -like	PREDICTED: Biomphalaria glabrata bactericidal permeability-increasing protein-like (LOC106073545), mRNA	F:lipid binding	0
evglcl|G0WVJSS02JT1QV	1.67	2.29	0.06	0	302.11	158.35	1.66302	2.66352	0.0793073	0	256.635	147.008	6.1782	6.69689			PREDICTED: LOW QUALITY PROTEIN: uncharacterized protein LOC106073546 [Biomphalaria glabrata]	PREDICTED: LOW QUALITY PROTEIN: uncharacterized protein LOC106073546; bactericidal permeability-increasing isoform x2	Biomphalaria glabrata uncharacterized LOC106073546 (LOC106073546), mRNA	F:lipid binding	0
evgTRINITY_DN80560_c0_g1_i1	4	1	1	155.82	168.38	298.18	3.98329	1.16311	1.32179	121.05	143.035	276.822	6.14641	6.29761	5.64038		PREDICTED: guanine nucleotide-binding protein-like 3 homolog [Biomphalaria glabrata]	guanine nucleotide-binding -like 3 homolog	PREDICTED: Biomphalaria glabrata guanine nucleotide-binding protein-like 3 homolog (LOC106065120), mRNA	0	0
evgTRINITY_DN93390_c28_g1_i1	4	1	0	39.99	364.61	104.65	3.98329	1.16311	0	31.0666	309.727	97.1541	6.11608	6.45071	3.9942		PREDICTED: uncharacterized protein LOC106052398 [Biomphalaria glabrata]	0	PREDICTED: Biomphalaria glabrata uncharacterized LOC106052398 (LOC106052398), mRNA	0	0
evgTRINITY_GG_454Uninf_546_c2_g1_i1	10.16	6.13	0	108.05	1134.3	225.38	10.1176	7.12987	0	83.9397	963.56	209.236	6.09268	6.40332	3.82827		PREDICTED: cell wall protein DAN4-like [Biomphalaria glabrata]	cell wall DAN4-like	PREDICTED: Biomphalaria glabrata cell wall protein DAN4-like (LOC106054790), mRNA	0	0
evgTRINITY_GG_454Uninf_550_c1_g2_i1	1.88	1.3	0	17.05	253.14	86.57	1.87215	1.51204	0	13.2455	215.036	80.3692	6.08355	6.47524			PREDICTED: extensin-1-like [Biomphalaria glabrata]	papilin isoform X2	PREDICTED: Biomphalaria glabrata extensin-1-like (LOC106054791), mRNA	0	0
evglcl|G0WVJSS02G429N	51.01	21.22	0	416.97	3898.52	1584.62	50.7969	24.6812	0	323.927	3311.7	1471.12	6.05807	6.47394	3.67276		PREDICTED: serpin B3-like [Biomphalaria glabrata]	serpin B3-like	PREDICTED: Biomphalaria glabrata serpin B3-like (LOC106071742), mRNA	0	0
evglcl|G0WVJSS01DUHJN	18.6	19.86	0	371.46	1950.85	956.46	18.5223	23.0994	0	288.572	1657.2	887.951	6.04934	6.42762	4.37808		uncharacterized LOC106073546 precursor [Biomphalaria glabrata]	uncharacterized LOC106073546 precursor; bpi fold-containing family c protein	Biomphalaria glabrata uncharacterized LOC106073546 (LOC106073546), mRNA	F:lipid binding	0
evglcl|G0WVJSS01BXLQW	3.01	2	0	40.67	327.17	127.79	2.99742	2.32622	0	31.5949	277.923	118.637	6.0437	6.41696	3.98467		0	0	0	0	0
evglcl|HJ4YRIA01DR5LD	0	13.79	9.9	16.19	378.91	1764.44	0	16.0393	13.0857	12.5774	321.875	1638.06	6.02498	6.41942			PREDICTED: ladderlectin-like [Biomphalaria glabrata]	PREDICTED: ladderlectin-like	PREDICTED: Biomphalaria glabrata ladderlectin-like (LOC106072549), mRNA	0	0
evgTRINITY_BU_DN77557_c3_g1_i1	111.44	28.44	2	1204.94	6411.91	3204.4	110.974	33.0789	2.64358	936.07	5446.76	2974.88	5.98382	6.37199	4.24964		PREDICTED: extensin-1-like [Biomphalaria glabrata]	0	PREDICTED: Biomphalaria glabrata extensin-like (LOC106065145), mRNA	0	0
evglcl|G0WVJSS02GCJC6	1	2	0	41.58	188.61	83.09	0.995822	2.32622	0	32.3018	160.22	77.1384	5.90927	6.21624	4.58213		PREDICTED: angiotensin-converting enzyme-like, partial [Biomphalaria glabrata]	angiotensin-converting enzyme- partial; angiotensin-converting enzyme-like	PREDICTED: Biomphalaria glabrata angiotensin-converting enzyme-like (LOC106073291), transcript variant X2, mRNA	F:hydrolase activity	0
evglcl|G0WVJSS01DCUKT	9.15	26.33	0	170.63	2062.7	574.15	9.11177	30.6247	0	132.556	1752.21	533.025	5.88541	6.2578	3.30889		0	0	PREDICTED: Biomphalaria glabrata extensin-2-like (LOC106057759), partial mRNA	0	0
evgTRINITY_DN95055_c0_g1_i1	25	5	1	861.09	793	573	24.8956	5.81555	1.32179	668.946	673.634	531.957	5.81936	5.7575	5.94012		PREDICTED: fibrinogen C domain-containing protein 1-like, partial [Biomphalaria glabrata]	angiopoietin-related 2-like	PREDICTED: Biomphalaria glabrata fibrinogen C domain-containing protein 1-like (LOC106073582), partial mRNA	0	0
evglcl|G0WVJSS01BGZEG	3.98	2.18	0	39.05	342.61	115.93	3.96337	2.53558	0	30.3364	291.039	107.626	5.80704	6.16895	3.67724		PREDICTED: extensin-1-like [Biomphalaria glabrata]	PREDICTED: extensin-1-like	PREDICTED: Biomphalaria glabrata extensin-1-like (LOC106054791), mRNA	0	0
evgTRINITY_DN23074_c0_g1_i1	54	6	6.97	1408	1041	2040	53.7744	6.97866	9.21286	1093.82	884.304	1893.88	5.7665	5.80797	5.53937		uncharacterized LOC106061221 precursor [Biomphalaria glabrata]	uncharacterized LOC106061221 precursor	PREDICTED: Biomphalaria glabrata ficolin-2-like (LOC106061200), mRNA	0	0
evglcl|G0WVJSS01BGHK0	8.37	1.17	0	62.48	386.51	225.6	8.33503	1.36084	0	48.5382	328.331	209.441	5.75476	6.17742	3.81238		PREDICTED: uncharacterized protein LOC106072154 isoform X2 [Biomphalaria glabrata]	PREDICTED: uncharacterized protein LOC106072154 isoform X2	PREDICTED: Biomphalaria glabrata uncharacterized LOC106072154 (LOC106072154), transcript variant X2, mRNA	0	0
evgTRINITY_DN66613_c0_g1_i1	6	1	3	328	26	405	5.97493	1.16311	3.96536	254.81	22.0864	375.991	5.73413	5.3496	6.00357		PREDICTED: glycoprotein 3-alpha-L-fucosyltransferase A-like [Biomphalaria glabrata]	alpha-(1,3)-fucosyltransferase C-like	PREDICTED: Biomphalaria glabrata glycoprotein 3-alpha-L-fucosyltransferase A-like (LOC106053905), mRNA	0	Metabolic pathways
evgTRINITY_DN104987_c0_g1_i1	14	14.1	4.27	1651	150.22	498	13.9415	16.3999	5.64403	1282.6	127.608	462.329	5.65562	4.44404	6.72789		PREDICTED: uncharacterized protein LOC106070028 [Biomphalaria glabrata]	Hemocytin	PREDICTED: Biomphalaria glabrata uncharacterized LOC106070028 (LOC106070028), mRNA	0	0
evgTRINITY_DN103478_c0_g1_i1	1	3	0	113	149	72	0.995822	3.48933	0	87.7852	126.572	66.8428	5.63823	5.612	5.654		PREDICTED: macrophage mannose receptor 1-like isoform X1 [Biomphalaria glabrata]	C-type lectin domain family 4 member E-like	0	0	0
evgTRINITY_DN19832_c0_g1_i1	2	2	0	156	85	85	1.99164	2.32622	0	121.19	72.2054	78.9116	5.63527	5.34713	6.15111		PREDICTED: deleted in malignant brain tumors 1 protein-like isoform X1 [Biomphalaria glabrata]	prion-like-(Q N-rich) domain-bearing 25; prion-like-(q n-rich) domain-bearing protein 25	PREDICTED: Biomphalaria glabrata deleted in malignant brain tumors 1 protein-like (LOC106074342), transcript variant X3, mRNA	C:cytoplasm; C:membrane-bounded organelle	0
evglcl|G0WVJSS01BB8F5	8.88	12.06	0	151.08	695.53	518.46	8.8429	14.0271	0	117.368	590.836	481.324	5.62937	6.05147	3.92761		PREDICTED: LOW QUALITY PROTEIN: uncharacterized protein LOC106073546 [Biomphalaria glabrata]	PREDICTED: LOW QUALITY PROTEIN: uncharacterized protein LOC106073546; bactericidal permeability-increasing	Biomphalaria glabrata uncharacterized LOC106073546 (LOC106073546), mRNA	F:lipid binding	0
evgTRINITY_DN52872_c0_g1_i1	9	2	2	410	154	313	8.9624	2.32622	2.64358	318.513	130.819	290.58	5.61544	5.31411	6.02152		PREDICTED: heparan sulfate glucosamine 3-O-sulfotransferase 3B1-like [Biomphalaria glabrata]	heparan sulfate glucosamine 3-O-sulfotransferase 1-like	PREDICTED: Biomphalaria glabrata heparan sulfate glucosamine 3-O-sulfotransferase 3B1-like (LOC106069164), mRNA	0	0
evgTRINITY_DN90418_c1_g1_i2	3	0	1	101	126	87	2.98747	0	1.32179	78.4628	107.034	80.7684	5.6053	5.65724	5.51279		PREDICTED: chitinase-3-like protein 1 [Biomphalaria glabrata]	0	PREDICTED: Biomphalaria glabrata chitinase-3-like protein 1 (LOC106068803), mRNA	0	Metabolic pathways
evglcl|G0WVJSS02JLXMO	3.33	2.34	0	39.11	206.5	149.21	3.31609	2.72168	0	30.383	175.417	138.522	5.5801	6.00524	3.77435		PREDICTED: uncharacterized protein LOC106050462 [Biomphalaria glabrata]	PREDICTED: uncharacterized protein LOC106050462	PREDICTED: Biomphalaria glabrata uncharacterized LOC106050462 (LOC106050462), mRNA	0	0
evglcl|G0WVJSS02HPU00	0.3	0	0	0	80.04	0.37	0.298747	0	0	0	67.992	0.343498	5.5505				PREDICTED: LOW QUALITY PROTEIN: uncharacterized protein LOC106073546 [Biomphalaria glabrata]	PREDICTED: LOW QUALITY PROTEIN: uncharacterized protein LOC106073546; bactericidal permeability-increasing isoform x2	PREDICTED: Biomphalaria glabrata uncharacterized LOC106073546 (LOC106073546), mRNA	F:lipid binding	0
evglcl|G0WVJSS02GPUUQ	99.35	26.84	0	720.07	3645.46	2604.56	98.9349	31.2179	0	559.393	3096.73	2418	5.53161	5.96845	3.66586		PREDICTED: bactericidal permeability-increasing protein-like [Biomphalaria glabrata]	bactericidal permeability-increasing -like	PREDICTED: Biomphalaria glabrata bactericidal permeability-increasing protein-like (LOC106073545), mRNA	F:lipid binding	0
evgTRINITY_DN29661_c0_g1_i1	153.66	53.86	7.91	1963.97	6436.88	3592.28	153.018	62.6451	10.4553	1525.73	5467.97	3334.97	5.50606	5.82968	4.34021		PREDICTED: angiotensin-converting enzyme-like isoform X2 [Biomphalaria glabrata]	angiotensin-converting enzyme	PREDICTED: Biomphalaria glabrata angiotensin-converting enzyme-like (LOC106073291), transcript variant X2, mRNA	C:membrane; F:exopeptidase activity	Renin secretion
evgTRINITY_DN99873_c0_g1_i1	62	12	0	1729.68	1229.65	1174.71	61.741	13.9573	0	1343.72	1044.56	1090.57	5.50029	5.38012	5.72669		0	Orotate phosphoribosyltransferase	PREDICTED: Biomphalaria glabrata uncharacterized LOC106080205 (LOC106080205), ncRNA	0	0
evgTRINITY_DN90035_c8_g1_i1	41	18	7	1215.66	841	1644.96	40.8287	20.936	9.25251	944.397	714.409	1527.13	5.46408	5.47719	5.31637		PREDICTED: uncharacterized protein LOC106068920 [Biomphalaria glabrata]	0	PREDICTED: Biomphalaria glabrata uncharacterized LOC106068920 (LOC106068920), mRNA	0	0
evglcl|G0WVJSS01B6XJY	21.54	4.64	0	201.48	1009.04	207.99	21.45	5.39683	0	156.522	857.155	193.092	5.42937	5.65016	4.09008		PREDICTED: cell wall protein DAN4-like [Biomphalaria glabrata]	cell wall DAN4-like	PREDICTED: Biomphalaria glabrata cell wall protein DAN4-like (LOC106054790), mRNA	0	0
evglcl|HJ4YRIA02JM4LG	5.2	9.11	0	0	170.28	624.6	5.17827	10.5959	0	0	144.649	579.861	5.41925	5.84518			PREDICTED: ladderlectin-like [Biomphalaria glabrata]	PREDICTED: ladderlectin-like	PREDICTED: Biomphalaria glabrata ladderlectin-like (LOC106072549), mRNA	0	0
evglcl|G0WVJSS02HRN18	191.04	73.06	0	1519.37	6599.07	5355.3	190.242	84.9769	0	1180.34	5605.75	4971.71	5.41084	5.84085	3.67499		PREDICTED: bactericidal permeability-increasing protein-like [Biomphalaria glabrata]	bactericidal permeability-increasing -like	PREDICTED: Biomphalaria glabrata bactericidal permeability-increasing protein-like (LOC106073545), mRNA	F:lipid binding	0
evglcl|G0WVJSS02JSGF1	0.21	5	16.72	39.14	160.75	1142.34	0.209123	5.81555	22.1003	30.4063	136.553	1060.52	5.38957	5.72632			fibrinogen-related protein 2 [Biomphalaria glabrata]	fibrinogen-related 2	Biomphalaria glabrata fibrinogen-related protein 2.28 (FREP2) mRNA, complete cds	0	0
evglcl|G0WVJSS02GRNA4	1.02	3.22	0	14.24	184.59	85.13	1.01574	3.74522	0	11.0625	156.805	79.0323	5.38287	5.82193			beta-1,3-glucan-binding protein-like precursor [Biomphalaria glabrata]	beta-1,3-glucan-binding -like precursor; beta- -glucan-binding	PREDICTED: Biomphalaria glabrata beta-1,3-glucan-binding protein-like (LOC106051403), mRNA	P:carbohydrate metabolic process; F:hydrolase activity, hydrolyzing O-glycosyl compounds	0
evglcl|G0WVJSS01CDNKU	8.03	6.17	1	110.97	433.15	297.6	7.99645	7.17639	1.32179	86.2081	367.95	276.283	5.37098	5.75621	3.92871		PREDICTED: LOW QUALITY PROTEIN: uncharacterized protein LOC106073546 [Biomphalaria glabrata]	PREDICTED: LOW QUALITY PROTEIN: uncharacterized protein LOC106073546; bactericidal permeability-increasing isoform x2	PREDICTED: Biomphalaria glabrata uncharacterized LOC106073546 (LOC106073546), mRNA	F:lipid binding	0
evglcl|G0WVJSS02HFUGE	3.56	4.66	0	19.34	413.95	54.84	3.54513	5.4201	0	15.0245	351.64	50.9119	5.3666	5.68117			PREDICTED: adhesive plaque matrix protein-like isoform X2 [Biomphalaria glabrata]	adhesive plaque matrix -like isoform X2	PREDICTED: Biomphalaria glabrata adhesive plaque matrix protein-like (LOC106057640), transcript variant X2, mRNA	0	0
evgTRINITY_DN102527_c0_g1_i1	3	0	5	300	64	152	2.98747	0	6.60894	233.058	54.3664	141.113	5.31684	4.67869	6.06567		PREDICTED: uncharacterized protein LOC101848024 [Aplysia californica]	PREDICTED: uncharacterized protein LOC101848024	PREDICTED: Biomphalaria glabrata uncharacterized LOC106057695 (LOC106057695), ncRNA	0	0
evgTRINITY_GG_3821_c0_g2_i2	25.65	13.99	0	141.85	1314.19	475.05	25.5428	16.2719	0	110.198	1116.37	441.023	5.27833	5.67347	2.95913		PREDICTED: adhesive plaque matrix protein-like [Biomphalaria glabrata]	adhesive plaque matrix -like	PREDICTED: Biomphalaria glabrata adhesive plaque matrix protein-like (LOC106057594), mRNA	0	0
evglcl|G0WVJSS02JJBOA	0	1.66	1.5	2.71	36.49	174.01	0	1.93076	1.98268	2.10529	30.9974	161.546	5.26354	5.62796			PREDICTED: ladderlectin-like [Biomphalaria glabrata]	PREDICTED: ladderlectin-like	PREDICTED: Biomphalaria glabrata ladderlectin-like (LOC106072549), mRNA	0	0
evglcl|G0WVJSS01CP1EJ	5.08	1.04	0	39.09	184.32	103.64	5.05878	1.20964	0	30.3675	156.575	96.2165	5.25367	5.62886	3.71619		PREDICTED: cysteine-rich motor neuron 1 protein-like [Biomphalaria glabrata]	cysteine-rich motor neuron 1 -like; bpti kunitz domain-containing protein 4-like	PREDICTED: Biomphalaria glabrata cysteine-rich motor neuron 1 protein-like (LOC106074429), mRNA	P:biological regulation	0
evgTRINITY_BU_DN59595_c3_g1_i1	18.63	39.48	0	134.37	2207	524.24	18.5522	45.9196	0	104.387	1874.79	486.69	5.23171	5.60681	2.23121		PREDICTED: adhesive plaque matrix protein-like isoform X1 [Biomphalaria glabrata]	0	PREDICTED: Biomphalaria glabrata adhesive plaque matrix protein-like (LOC106057640), transcript variant X1, mRNA	0	0
evgTRINITY_GG_454Uninf_2125_c17_g11_i1	24.78	46.21	0	243.32	2552.36	648.92	24.6765	53.7473	0	189.026	2168.17	602.439	5.21693	5.56829	2.83721		PREDICTED: adhesive plaque matrix protein-like isoform X2 [Biomphalaria glabrata]	DNA-directed RNA polymerase II subunit RPB1-like	PREDICTED: Biomphalaria glabrata adhesive plaque matrix protein-like (LOC106057640), transcript variant X2, mRNA	0	0
evgTRINITY_DN82612_c4_g1_i1	33	2	5	795	499	554	32.8621	2.32622	6.60894	617.604	423.888	514.318	5.17889	5.02912	5.44538		PREDICTED: chitotriosidase-1-like [Biomphalaria glabrata]	chitinase 1	PREDICTED: Biomphalaria glabrata chitotriosidase-1-like (LOC106066207), mRNA	0	Metabolic pathways
evgTRINITY_GG_3821_c0_g2_i1	2.83	5.68	0	22.49	276.76	138.36	2.81818	6.60647	0	17.4716	235.101	128.45	5.17096	5.62995			PREDICTED: adhesive plaque matrix protein-like [Biomphalaria glabrata]	adhesive plaque matrix -like	PREDICTED: Biomphalaria glabrata adhesive plaque matrix protein-like (LOC106057594), mRNA	0	0
evgTRINITY_DN92632_c9_g1_i1	7	0	2	216	63	173	6.97075	0	2.64358	167.802	53.517	160.608	5.1488	4.7855	5.58952		PREDICTED: uncharacterized protein LOC106079673 [Biomphalaria glabrata]	0	PREDICTED: Biomphalaria glabrata uncharacterized LOC106079673 (LOC106079673), transcript variant X1, mRNA	0	Neuroactive ligand-receptor interaction
evgTRINITY_DN94480_c0_g1_i1	76	22	12	1582	1071	2195	75.6825	25.5884	15.8615	1228.99	909.788	2037.78	5.14199	5.15528	4.97637		uncharacterized LOC106061221 precursor [Biomphalaria glabrata]	0	Biomphalaria glabrata uncharacterized LOC106061221 (LOC106061221), mRNA	0	PI3K-Akt signaling pathway
evgTRINITY_DN90820_c12_g1_i1	32.16	7	4.96	715.9	486.26	724.18	32.0256	8.14177	6.55607	556.154	413.066	672.308	5.09967	5.0582	5.14241		PREDICTED: ficolin-2-like isoform X1 [Biomphalaria glabrata]	0	PREDICTED: Biomphalaria glabrata ficolin-1-like (LOC106060076), mRNA	0	0
evglcl|G0WVJSS02G96JZ	6.93	3.05	0	27.73	361.44	70.03	6.90105	3.54749	0	21.5423	307.034	65.0139	5.08472	5.41089			PREDICTED: glutathione peroxidase-like isoform X1 [Biomphalaria glabrata]	glutathione peroxidase-like isoform X1; selenium-dependent glutathione peroxidase	0	F:oxidoreductase activity	Arachidonic acid metabolism
evglcl|G0WVJSS01CQQ0S	0	6.66	11.25	12.06	153.74	710.53	0	7.74632	14.8701	9.36893	130.598	659.636	5.07232	5.46378			PREDICTED: ladderlectin-like [Biomphalaria glabrata]	mannose-binding C-like	PREDICTED: Biomphalaria glabrata ladderlectin-like (LOC106072549), mRNA	0	0
evgTRINITY_DN91405_c12_g1_i1utrorf	1	1	1	78	40	65	0.995822	1.16311	1.32179	60.5951	33.979	60.3442	5.06438	4.87751	5.40646		PREDICTED: heparan sulfate glucosamine 3-O-sulfotransferase 1-like [Biomphalaria glabrata]	0	PREDICTED: Biomphalaria glabrata heparan sulfate glucosamine 3-O-sulfotransferase 1-like (LOC106062579), mRNA	0	0
evgTRINITY_DN75372_c3_g1_i1	11.47	37.36	0	71.51	1824.82	262.85	11.4221	43.4538	0	55.5532	1550.14	244.023	5.0451	5.38765			PREDICTED: adhesive plaque matrix protein-like isoform X2 [Biomphalaria glabrata]	adhesive plaque matrix -like isoform X2	PREDICTED: Biomphalaria glabrata adhesive plaque matrix protein-like (LOC106057640), transcript variant X2, mRNA	0	0
evgTRINITY_GG_18858_c28_g1_i1	14.01	29.03	0	83.49	1545.02	249.6	13.9515	33.7651	0	64.86	1312.46	231.722	5.04125	5.37874			hypothetical protein PFDG_04420 [Plasmodium falciparum Dd2]	hypothetical protein PFDG_04420	PREDICTED: Biomphalaria glabrata adhesive plaque matrix protein-like (LOC106057640), transcript variant X2, mRNA	C:membrane; C:integral component of membrane	0
evgTRINITY_DN88211_c0_g1_i1	2	1	0	78	40	49	1.99164	1.16311	0	60.5951	33.979	45.4902	5.02461	4.7654	5.51706		PREDICTED: uncharacterized abhydrolase domain-containing protein DDB_G0269086-like, partial [Biomphalaria glabrata]	0	PREDICTED: Biomphalaria glabrata uncharacterized abhydrolase domain-containing protein DDB_G0269086-like (LOC106052897), partial mRNA	0	Metabolic pathways
evglcl|G0WVJSS02F9QKN	2.79	22.6	74.79	56.46	716.79	3653.95	2.77834	26.2863	98.8565	43.8615	608.896	3392.22	4.96993	5.36009			PREDICTED: ladderlectin-like [Biomphalaria glabrata]	mannose-binding C-like	PREDICTED: Biomphalaria glabrata ladderlectin-like (LOC106072549), mRNA	0	0
evglcl|G0WVJSS02GIFFE	4.68	1.87	0	3.31	252.56	35.32	4.66045	2.17502	0	2.57141	214.544	32.7901	4.96844	5.32484			PREDICTED: adhesive plaque matrix protein-like isoform X2 [Biomphalaria glabrata]	adhesive plaque matrix -like isoform X2	PREDICTED: Biomphalaria glabrata adhesive plaque matrix protein-like (LOC106057640), transcript variant X2, mRNA	0	0
evgTRINITY_DN91924_c15_g1_i1	12	1	4	253	238	229	11.9499	1.16311	5.28715	196.546	202.175	212.597	4.96691	4.98824	4.94406		PREDICTED: dehydrogenase/reductase SDR family member 7-like [Biomphalaria glabrata]	0	PREDICTED: Biomphalaria glabrata dehydrogenase/reductase SDR family member 7-like (LOC106057127), mRNA	0	0
evglcl|G0WVJSS02IQXH5	37.16	11.12	0	172.16	1032.86	623.45	37.0047	12.9338	0	133.744	877.389	578.793	4.95991	5.39413	2.95688		PREDICTED: uncharacterized protein LOC106050462 [Biomphalaria glabrata]	PREDICTED: uncharacterized protein LOC106050462	PREDICTED: Biomphalaria glabrata uncharacterized LOC106050462 (LOC106050462), mRNA	0	0
evgTRINITY_GG_454Uninf_8432_c0_g5_i1	58.44	10.95	0	237.81	1278.51	957.37	58.1958	12.7361	0	184.745	1086.06	888.795	4.90508	5.35477	2.89282		PREDICTED: bactericidal permeability-increasing protein-like [Biomphalaria glabrata]	bactericidal permeability-increasing -like	PREDICTED: Biomphalaria glabrata bactericidal permeability-increasing protein-like (LOC106073545), mRNA	F:lipid binding	0
evglcl|G0WVJSS01AYHIW	51.79	33.64	0	202.99	1944.09	989.54	51.5736	39.127	0	157.695	1651.46	918.661	4.89239	5.34856	2.34684		uncharacterized LOC106073546 precursor [Biomphalaria glabrata]	uncharacterized LOC106073546 precursor; bpi fold-containing family c partial	Biomphalaria glabrata uncharacterized LOC106073546 (LOC106073546), mRNA	F:lipid binding	0
evglcl|G0WVJSS02HIJ2J	6.52	0	2.01	91.84	124.27	134.79	6.49276	0	2.65679	71.3468	105.564	125.135	4.87492	5.06019	4.43132	+	0	0	PREDICTED: Biomphalaria glabrata bactericidal permeability-increasing protein-like (LOC106073545), mRNA	0	0
evgTRINITY_BU_DN59595_c1_g1_i1	164.38	117.28	1	869.52	6467.2	2907.46	163.693	136.41	1.32179	675.495	5493.73	2699.2	4.87334	5.28621	2.7309		PREDICTED: extensin-2-like, partial [Biomphalaria glabrata]	extensin-2- partial	PREDICTED: Biomphalaria glabrata adhesive plaque matrix protein-like (LOC106057640), transcript variant X2, mRNA	0	0
evgTRINITY_GG_18858_c64_g1_i1	36.46	86.35	0	251.24	3572.59	814.34	36.3077	100.435	0	195.178	3034.83	756.01	4.8534	5.21639			0	0	PREDICTED: Biomphalaria glabrata adhesive plaque matrix protein-like (LOC106057640), transcript variant X2, mRNA	0	0
evglcl|G0WVJSS01DKABM	344.5	59.47	0	2005.3	6391.79	5281.76	343.061	69.1702	0	1557.84	5429.67	4903.44	4.84627	5.22773	3.46247		PREDICTED: bactericidal permeability-increasing protein-like [Biomphalaria glabrata]	bactericidal permeability-increasing -like	PREDICTED: Biomphalaria glabrata bactericidal permeability-increasing protein-like (LOC106073545), mRNA	F:lipid binding	0
evgTRINITY_DN74222_c0_g1_i1	25.49	4	0	159	604.91	262.83	25.3835	4.65244	0	123.521	513.856	244.004	4.82114	5.12455	3.57086		PREDICTED: collagen alpha-6(VI) chain-like [Biomphalaria glabrata]	collagen alpha-6(VI) chain-like	PREDICTED: Biomphalaria glabrata collagen alpha-6(VI) chain-like (LOC106073120), mRNA	0	PI3K-Akt signaling pathway
evgTRINITY_GG_454Uninf_2168_c0_g9_i1	240.26	247.06	0	1543.62	11106.3	4576.58	239.256	287.358	0	1199.18	9434.52	4248.77	4.8176	5.21162	2.76007		hypothetical protein [Pseudoalteromonas haloplanktis]	hypothetical protein	PREDICTED: Biomphalaria glabrata adhesive plaque matrix protein-like (LOC106057594), mRNA	0	0
evglcl|HJ4YRIA02IITL0	7.85	20.16	135.02	83.96	935.46	5472.08	7.8172	23.4483	178.468	65.2252	794.651	5080.13	4.816				PREDICTED: ladderlectin-like [Biomphalaria glabrata]	PREDICTED: ladderlectin-like	PREDICTED: Biomphalaria glabrata ladderlectin-like (LOC106072549), mRNA	0	0
evgTRINITY_DN92590_c9_g1_i1	55.94	25	26	2754.41	409.66	931.37	55.7063	29.0778	34.3665	2139.79	347.996	864.658	4.80059		5.75503		PREDICTED: hemocytin-like [Biomphalaria glabrata]	0	PREDICTED: Biomphalaria glabrata hemocytin-like (LOC106058943), mRNA	0	0
evglcl|G0WVJSS02HKJGR	53.92	13.84	0	340.55	1155.83	783.87	53.6947	16.0975	0	264.56	981.85	727.723	4.79859	5.16322	3.47366		uncharacterized LOC106073546 precursor [Biomphalaria glabrata]	uncharacterized LOC106073546 precursor; uncharacterized loc106073546 precursor	Biomphalaria glabrata uncharacterized LOC106073546 (LOC106073546), mRNA	F:lipid binding	0
evgTRINITY_GG_8561_c37_g1_i1	4.8	0	2.04	103.06	58.96	105.62	4.77995	0	2.69645	80.0632	50.0851	98.0546	4.72711	4.63223	4.85824		PREDICTED: ficolin-2-like isoform X1 [Biomphalaria glabrata]	ficolin-2-like isoform X1	PREDICTED: Biomphalaria glabrata ficolin-2-like (LOC106062107), transcript variant X1, mRNA	0	0
evglcl|G0WVJSS01BS2CG	142.98	144.37	6.49	756.84	6391.81	2423.73	142.383	167.918	8.5784	587.959	5429.69	2250.12	4.69127	5.08915	2.45096		uncharacterized LOC106073546 precursor [Biomphalaria glabrata]	uncharacterized LOC106073546 precursor; bpi fold-containing family c partial	Biomphalaria glabrata uncharacterized LOC106073546 (LOC106073546), mRNA	F:lipid binding	0
evgTRINITY_GG_454Uninf_1376_c0_g4_i1	4.39	0	4.19	85.19	186.24	62.9	4.37166	0	5.53829	66.1807	158.206	58.3946	4.6778	4.77783	4.22048		PREDICTED: chymotrypsin-like elastase family member 1 [Biomphalaria glabrata]	chymotrypsin-like elastase family member 1; fibrinolytic isozyme c-like	PREDICTED: Biomphalaria glabrata chymotrypsin-like elastase family member 1 (LOC106066935), mRNA	P:proteolysis; F:serine-type endopeptidase activity	0
evglcl|G0WVJSS01A2RPO	228.1	47.38	0	1040.89	3938.88	3311.23	227.147	55.1082	0	808.626	3345.98	3074.05	4.67285	5.08586	3.04659		PREDICTED: bactericidal permeability-increasing protein-like [Biomphalaria glabrata]	bactericidal permeability-increasing -like	PREDICTED: Biomphalaria glabrata bactericidal permeability-increasing protein-like (LOC106073545), mRNA	F:lipid binding	0
evgTRINITY_DN90418_c2_g1_i1	77	3	36	1539	601	1700	76.6783	3.48933	47.5844	1195.59	510.535	1578.23	4.6714		4.80362		PREDICTED: uncharacterized protein LOC106067461 [Biomphalaria glabrata]	0	PREDICTED: Biomphalaria glabrata uncharacterized LOC106067461 (LOC106067461), mRNA	0	0
evglcl|G0WVJSS02I4RJK	12.8	5.49	0	19.81	370.6	196.44	12.7465	6.38548	0	15.3896	314.816	182.369	4.66036	5.15948			PREDICTED: LOW QUALITY PROTEIN: uncharacterized protein LOC106073546 [Biomphalaria glabrata]	PREDICTED: LOW QUALITY PROTEIN: uncharacterized protein LOC106073546; bactericidal permeability-increasing isoform x2	PREDICTED: Biomphalaria glabrata uncharacterized LOC106073546 (LOC106073546), mRNA	F:lipid binding	0
evgTRINITY_GG_18665_c1_g1_i1	2	0	5	155	32	98	1.99164	0	6.60894	120.413	27.1832	90.9805	4.61486		5.26212		PREDICTED: solute carrier family 23 member 1-like [Biomphalaria glabrata]	solute carrier family 23 member 1-like	PREDICTED: Biomphalaria glabrata solute carrier family 23 member 1-like (LOC106055809), mRNA	0	0
evglcl|G0WVJSS01B21UZ	210.94	285.16	0	1080.54	10385	3919.35	210.059	331.673	0	839.428	8821.77	3638.61	4.61466	5.02402	2.17786		uncharacterized LOC106073546 precursor [Biomphalaria glabrata]	uncharacterized LOC106073546 precursor; bpi fold-containing family c partial	Biomphalaria glabrata uncharacterized LOC106073546 (LOC106073546), mRNA	F:lipid binding	0
evgTRINITY_DN90680_c15_g1_i1	2	2	1	14	106	69	1.99164	2.32622	1.32179	10.876	90.0444	64.0577	4.60578	5.06111			PREDICTED: beta-1,3-galactosyltransferase 1-like [Biomphalaria glabrata]	0	PREDICTED: Biomphalaria glabrata beta-1,3-galactosyltransferase 1-like (LOC106075043), mRNA	0	0
evglcl|G0WVJSS02IJBKN	1	1.5	0	5.14	90.64	13.66	0.995822	1.74467	0	3.99306	76.9965	12.6816	4.59494	4.89328			Papilin, partial [Stegodyphus mimosarum]	Papilin, partial; papilin-like isoform x4	0	P:macromolecule metabolic process	0
evglcl|G0WVJSS02HOJGD	7.46	21.8	0	56.26	669.38	214.64	7.42883	25.3558	0	43.7061	568.622	199.266	4.58056	4.97748			uncharacterized LOC106073546 precursor [Biomphalaria glabrata]	uncharacterized LOC106073546 precursor; bactericidal permeability increasing protein	Biomphalaria glabrata uncharacterized LOC106073546 (LOC106073546), mRNA	F:lipid binding	0
evgTRINITY_DN92602_c15_g1_i1	36.02	11.11	0	160.71	647.03	552.48	35.8695	12.9222	0	124.849	549.636	512.907	4.57185	4.99393	2.88959		PREDICTED: antitrypsin-like isoform X1 [Biomphalaria glabrata]	antitrypsin-like isoform X1	PREDICTED: Biomphalaria glabrata antitrypsin-like (LOC106066784), transcript variant X2, mRNA	0	Complement and coagulation cascades
evglcl|G0WVJSS02ILEWH	6.05	2	0	21.44	164.21	70.76	6.02472	2.32622	0	16.6559	139.492	65.6916	4.54774	4.94634			PREDICTED: uncharacterized protein LOC106067935 [Biomphalaria glabrata]	PREDICTED: uncharacterized protein LOC106067935	PREDICTED: Biomphalaria glabrata uncharacterized LOC106067935 (LOC106067935), mRNA	0	0
evgTRINITY_DN92371_c10_g3_i4	0	2.29	0	113.72	0.41	0	0	2.66352	0	88.3445	0.348285	0	4.54573				PREDICTED: uncharacterized protein LOC101859779, partial [Aplysia californica]	PREDICTED: uncharacterized protein LOC101859779, partial	PREDICTED: Biomphalaria glabrata titin-like (LOC106078342), transcript variant X1, mRNA	0	Hypertrophic cardiomyopathy (HCM)
evglcl|G0WVJSS02H7HIG	3.37	21.72	0	80.81	441.05	273.13	3.35592	25.2628	0	62.778	374.661	253.566	4.53762	4.95868	2.6491		PREDICTED: LOW QUALITY PROTEIN: uncharacterized protein LOC106073546 [Biomphalaria glabrata]	PREDICTED: LOW QUALITY PROTEIN: uncharacterized protein LOC106073546; bactericidal permeability-increasing	PREDICTED: Biomphalaria glabrata uncharacterized LOC106073546 (LOC106073546), mRNA	F:lipid binding	0
evglcl|G0WVJSS01A9MXK	1.29	1.34	0	12.88	61.86	31.34	1.28461	1.55857	0	10.006	52.5486	29.0952	4.5266	4.8761			PREDICTED: LOW QUALITY PROTEIN: uncharacterized protein LOC106073546 [Biomphalaria glabrata]	PREDICTED: LOW QUALITY PROTEIN: uncharacterized protein LOC106073546	PREDICTED: Biomphalaria glabrata uncharacterized LOC106073546 (LOC106073546), mRNA	0	0
evgTRINITY_GG_454Uninf_549_c1_g4_i1	12.91	3.84	0	60.76	250.47	171.28	12.8561	4.46634	0	47.202	212.768	159.012	4.50482	4.90106	2.97512		PREDICTED: collagen alpha-1(XII) chain-like [Biomphalaria glabrata]	collagen alpha-1(XII) chain-like	PREDICTED: Biomphalaria glabrata collagen alpha-1(XII) chain-like (LOC106054803), transcript variant X2, mRNA	0	0
evgTRINITY_DN61923_c0_g1_i1	17	12.01	10.88	289	737.29	200	16.929	13.969	14.381	224.512	626.31	185.674	4.48112		3.8886		PREDICTED: zinc carboxypeptidase A 1-like [Biomphalaria glabrata]	zinc carboxypeptidase-like	PREDICTED: Biomphalaria glabrata carboxypeptidase B-like (LOC106052454), mRNA	0	0
evglcl|G0WVJSS01D3HZ0	11.12	1.52	0	47.42	167.79	142.18	11.0735	1.76793	0	36.8387	142.534	131.996	4.47792	4.87239	3.01249		PREDICTED: LOW QUALITY PROTEIN: uncharacterized protein LOC106073546 [Biomphalaria glabrata]	PREDICTED: LOW QUALITY PROTEIN: uncharacterized protein LOC106073546; bactericidal permeability-increasing	Biomphalaria glabrata uncharacterized LOC106073546 (LOC106073546), mRNA	F:lipid binding	0
evglcl|G0WVJSS01CTJ69	7.91	11.11	0	85.11	248.57	226.02	7.87695	12.9222	0	66.1185	211.154	209.831	4.47323	4.83974	3.23995		uncharacterized LOC106073546 precursor [Biomphalaria glabrata]	uncharacterized LOC106073546 precursor; uncharacterized loc106073546 precursor	Biomphalaria glabrata uncharacterized LOC106073546 (LOC106073546), mRNA	F:lipid binding	0
evglcl|G0WVJSS02I5PGR	4.49	24.48	5.92	58.6	137.18	823.64	4.47124	28.4729	7.82498	45.524	116.531	764.644	4.46707	4.78309			fibrinogen-related protein 2.27 [Biomphalaria glabrata]	fibrinogen-related protein 2.27	Biomphalaria glabrata fibrinogen-related protein 2.28 (FREP2) mRNA, complete cds	0	0
evgTRINITY_GG_27681_c0_g2_i1	346.39	557.56	0	2096.98	16361.8	6886.58	344.943	648.504	0	1629.06	13898.9	6393.31	4.46211	4.86928	2.25856		uncharacterized LOC106073546 precursor [Biomphalaria glabrata]	uncharacterized LOC106073546 precursor; bactericidal permeability-increasing	Biomphalaria glabrata uncharacterized LOC106073546 (LOC106073546), mRNA	F:lipid binding	0
evgTRINITY_DN75745_c0_g1_i1	89.02	335.2	6.21	2384.05	9001.19	1313.55	88.6481	389.875	8.2083	1852.07	7646.29	1219.46	4.4574	4.57933	3.51376		PREDICTED: collectin-10-like [Biomphalaria glabrata]	PREDICTED: collectin-10-like	PREDICTED: Biomphalaria glabrata collectin-10-like (LOC106073405), partial mRNA	0	Phagosome
evgTRINITY_DN93371_c11_g1_i2	4	0	6	172	66.04	102	3.98329	0	7.93073	133.62	56.0994	94.6939	4.4465	4.087	4.97975		PREDICTED: monocarboxylate transporter 2-like isoform X1 [Biomphalaria glabrata]	0	PREDICTED: Biomphalaria glabrata monocarboxylate transporter 2-like (LOC106069467), transcript variant X1, mRNA	0	0
evglcl|G0WVJSS02ICS84	38.13	19.35	0	102.07	951.13	478.36	37.9707	22.5062	0	79.2941	807.962	444.096	4.43366	4.88644			PREDICTED: LOW QUALITY PROTEIN: uncharacterized protein LOC106073546 [Biomphalaria glabrata]	PREDICTED: LOW QUALITY PROTEIN: uncharacterized protein LOC106073546; bactericidal permeability-increasing	PREDICTED: Biomphalaria glabrata uncharacterized LOC106073546 (LOC106073546), mRNA	F:lipid binding	0
evgTRINITY_DN90089_c2_g1_i1	14	11	0	49	481.44	158.6	13.9415	12.7942	0	38.0661	408.972	147.24	4.41462	4.80167	2.06708		Papilin, partial [Stegodyphus mimosarum]	0	0	0	0
evgTRINITY_BU_DN78680_c2_g1_i5	1	3	0	4.67	115.99	18.51	0.995822	3.48933	0	3.62794	98.5307	17.1842	4.40993	4.74326			Papilin, partial [Stegodyphus mimosarum]	0	0	0	0
evglcl|G0WVJSS02FXZ5Z	6.19	0.81	0	0	76.82	115.03	6.16414	0.94212	0	0	65.2567	106.791	4.38504	4.92728			0	0	PREDICTED: Biomphalaria glabrata uncharacterized LOC106076093 (LOC106076093), ncRNA	0	0
evgTRINITY_DN89894_c26_g1_i1	6	3	0	110	76	76	5.97493	3.48933	0	85.4546	64.5602	70.5563	4.3802	4.24913	4.65843		PREDICTED: CD209 antigen-like isoform X1 [Biomphalaria glabrata]	0	PREDICTED: Biomphalaria glabrata CD209 antigen-like (LOC106069478), transcript variant X1, mRNA	0	0
evglcl|G0WVJSS01D0K22	4.1	1.13	0	49.74	22.91	82.96	4.08287	1.31432	0	38.641	19.4615	77.0177	4.37221	4.31888	4.2432		PREDICTED: LOW QUALITY PROTEIN: uncharacterized protein LOC106054754 [Biomphalaria glabrata]	PREDICTED: LOW QUALITY PROTEIN: uncharacterized protein LOC106054754	PREDICTED: Biomphalaria glabrata CUB domain-containing protein 2-like (LOC106069393), mRNA	0	0
evgTRINITY_DN94560_c0_g1_i1	266	26	29	3018.46	989.73	3886.51	264.889	30.2409	38.3318	2344.92	840.752	3608.13	4.34376		4.38766		PREDICTED: uncharacterized protein LOC106055737 [Biomphalaria glabrata]	0	PREDICTED: Biomphalaria glabrata uncharacterized LOC106055737 (LOC106055737), mRNA	0	0
evgTRINITY_DN67236_c0_g1_i1	32	1	61	1345	526	885	31.8663	1.16311	80.629	1044.88	446.824	821.609	4.33296	4.01438	4.77642		PREDICTED: endothelin-converting enzyme-like 1 [Biomphalaria glabrata]	endothelin-converting enzyme 1-like	PREDICTED: Biomphalaria glabrata endothelin-converting enzyme-like 1 (LOC106073754), mRNA	0	0
evgTRINITY_GG_454Uninf_3027_c0_g1_i1	4.7	3.24	0	29.79	99.17	90.4	4.68036	3.76848	0	23.1427	84.2425	83.9248	4.32062	4.70471			0	Manganese-transporting ATPase 1	0	0	0
evgTRINITY_DN91478_c2_g1_i1	8	5	2	116	80	204	7.96658	5.81555	2.64358	90.1157	67.9581	189.388	4.30727	4.3597	3.99455		PREDICTED: uncharacterized protein LOC106070694, partial [Biomphalaria glabrata]	0	PREDICTED: Biomphalaria glabrata uncharacterized LOC106070694 (LOC106070694), partial mRNA	0	0
evglcl|G0WVJSS02G0A3R	1.4	1.25	0	12.47	41.83	30.68	1.39415	1.45389	0	9.68744	35.5336	28.4825	4.21494	4.56274			uncharacterized LOC106073546 precursor [Biomphalaria glabrata]	uncharacterized LOC106073546 precursor; uncharacterized loc106073546 precursor	Biomphalaria glabrata uncharacterized LOC106073546 (LOC106073546), mRNA	F:lipid binding	0
evgTRINITY_DN92612_c7_g1_i1	107	13	44	1831	382	1716	106.553	15.1204	58.1587	1422.43	324.5	1593.09	4.20617		4.56548		PREDICTED: uncharacterized protein LOC106059795 isoform X1 [Biomphalaria glabrata]	0	PREDICTED: Biomphalaria glabrata uncharacterized LOC106059795 (LOC106059795), transcript variant X1, mRNA	0	0
evglcl|G0WVJSS01BI8ZG	7.64	6.14	6.62	134.09	179.1	211.13	7.60808	7.1415	8.75023	104.169	152.141	196.007	4.19944	4.39728	3.70716		PREDICTED: uncharacterized protein LOC106011416 [Aplysia californica]	PREDICTED: uncharacterized protein LOC106011416	0	0	0
evglcl|G0WVJSS02HSUDF	13.93	2.55	0	20.03	254.47	105.32	13.8718	2.96593	0	15.5605	216.166	97.7761	4.19761	4.6414			uncharacterized LOC106073546 precursor [Biomphalaria glabrata]	uncharacterized LOC106073546 precursor; uncharacterized loc106073546 precursor	Biomphalaria glabrata uncharacterized LOC106073546 (LOC106073546), mRNA	F:lipid binding	0
evglcl|G0WVJSS02FW00L	72.4	167.12	0	450.6	3730.94	1483.01	72.0975	194.379	0	350.053	3169.34	1376.78	4.19353	4.59764			uncharacterized LOC106073546 precursor [Biomphalaria glabrata]	uncharacterized LOC106073546 precursor; bpi fold-containing family c partial	Biomphalaria glabrata uncharacterized LOC106073546 (LOC106073546), mRNA	F:lipid binding	0
evglcl|G0WVJSS02F8V0U	113.55	251.19	0	744.01	5770.07	2077.23	113.076	292.162	0	577.991	4901.53	1928.44	4.18826	4.56929			uncharacterized LOC106073546 precursor [Biomphalaria glabrata]	uncharacterized LOC106073546 precursor; bpi fold-containing family c partial	Biomphalaria glabrata uncharacterized LOC106073546 (LOC106073546), mRNA	F:lipid binding	0
evgTRINITY_DN86084_c1_g1_i1	17	7	2	66.54	403	138.7	16.929	8.14177	2.64358	51.6923	342.339	128.765	4.18043	4.52214	2.46012		PREDICTED: CD109 antigen-like [Biomphalaria glabrata]	0	PREDICTED: Biomphalaria glabrata CD109 antigen-like (LOC106066734), mRNA	0	0
evglcl|G0WVJSS02JKXMG	14.94	11.3	0	85.12	285.76	231.72	14.8776	13.1432	0	66.1263	242.746	215.122	4.16851	4.55295	2.80615		0	0	PREDICTED: Biomphalaria glabrata uncharacterized LOC106055785 (LOC106055785), mRNA	0	0
evgTRINITY_GG_25569_c49_g1_i1	3	0	1	43	31	40	2.98747	0	1.32179	33.405	26.3337	37.1349	4.15775	4.11475	4.30289		PREDICTED: uncharacterized protein LOC106066903 [Biomphalaria glabrata]	fibrinolytic isozyme C-like	PREDICTED: Biomphalaria glabrata uncharacterized LOC106066903 (LOC106066903), mRNA	0	0
evgTRINITY_BU_DN65346_c0_g2_i1	6.85	2	1	112	37	95	6.82138	2.32622	1.32179	87.0083	31.4306	88.1953	4.15643		4.54528		PREDICTED: uncharacterized protein LOC106055325 [Biomphalaria glabrata]	pilus assembly	PREDICTED: Biomphalaria glabrata uncharacterized LOC106055325 (LOC106055325), mRNA	0	0
evgTRINITY_DN17485_c1_g1_i1	4	0	3	87	34	70	3.98329	0	3.96536	67.5868	28.8822	64.986	4.15441	3.89323	4.53847		PREDICTED: uncharacterized oxidoreductase TM_0325-like [Biomphalaria glabrata]	versicolorin reductase-like	PREDICTED: Biomphalaria glabrata uncharacterized oxidoreductase TM_0325-like (LOC106060751), mRNA	0	0
evgTRINITY_DN61848_c1_g1_i1	64	36.88	21	698	1605	520	63.7326	42.8955	27.7575	542.248	1363.41	482.753	4.13965		3.6065		PREDICTED: zinc carboxypeptidase A 1-like [Biomphalaria glabrata]	zinc carboxypeptidase-like	PREDICTED: Biomphalaria glabrata zinc carboxypeptidase A 1-like (LOC106072867), mRNA	0	0
evgTRINITY_DN92555_c1_g1_i1	0.33	0.33	0	4.57	15.16	16.74	0.328621	0.383827	0	3.55025	12.8781	15.5409	4.12735			+	0	0	0	0	0
evgTRINITY_DN90008_c2_g1_i1	28.95	2.6	11.32	414.04	155.44	411.7	28.829	3.02409	14.9626	321.651	132.043	382.211	4.12426		4.34632		PREDICTED: uncharacterized protein LOC106056782 isoform X1 [Biomphalaria glabrata]	0	PREDICTED: Biomphalaria glabrata uncharacterized LOC106056782 (LOC106056782), transcript variant X1, mRNA	0	0
evglcl|G0WVJSS01C3TAX	1	1	3	51.93	48.87	46.42	0.995822	1.16311	3.96536	40.3423	41.5139	43.095	4.10918	4.1205	4.14756		PREDICTED: uncharacterized protein LOC106055094 isoform X2 [Biomphalaria glabrata]	PREDICTED: uncharacterized protein LOC106055094 isoform X2	PREDICTED: Biomphalaria glabrata uncharacterized LOC106055094 (LOC106055094), transcript variant X2, mRNA	0	0
evgTRINITY_DN93533_c21_g1_i1	0	6	8	188.94	35	146.17	0	6.97866	10.5743	146.78	29.7316	135.7	4.06398	3.58778	4.60608		0	0	Biomphalaria glabrata strain EAF dermatopontin 2 mRNA, complete cds	0	0
evgTRINITY_DN12476_c0_g1_i1	147.15	60	10.47	564.72	2199.64	1665.36	146.535	69.7866	13.8391	438.708	1868.54	1546.07	4.05843	4.46413	2.47702		PREDICTED: putative tyrosinase-like protein tyr-1 [Biomphalaria glabrata]	tyrosinase tyr-1	PREDICTED: Biomphalaria glabrata putative tyrosinase-like protein tyr-1 (LOC106064858), transcript variant X3, mRNA	0	0
evgTRINITY_DN84865_c0_g1_i1	1	0	1	35	24	10	0.995822	0	1.32179	27.1901	20.3874	9.28372	4.05085	3.64553	4.70793		PREDICTED: DNA-binding protein RFX6-like isoform X2 [Biomphalaria glabrata]	0	PREDICTED: Biomphalaria glabrata DNA-binding protein RFX6-like (LOC106063812), transcript variant X2, mRNA	0	0
evgTRINITY_DN84392_c3_g1_i1	75	11	59	336	800	1943	74.6867	12.7942	77.9855	261.025	679.581	1803.83	4.04223		2.21165		PREDICTED: galactocerebrosidase-like [Biomphalaria glabrata]	0	PREDICTED: Biomphalaria glabrata galactocerebrosidase-like (LOC106060466), mRNA	0	Metabolic pathways
evgTRINITY_DN68210_c0_g1_i1	208	19	21	2182	1214	1625	207.131	22.0991	27.7575	1695.11	1031.26	1508.6	4.03635	3.86753	4.2919		PREDICTED: collectin-12-like [Biomphalaria glabrata]	CD209 antigen-like	PREDICTED: Biomphalaria glabrata homeobox protein Hox-A4-like (LOC106062056), partial mRNA	0	0
evglcl|G0WVJSS01CEJA4	25.81	42.33	0	181.88	736.26	499.03	25.7022	49.2345	0	141.295	625.435	463.285	4.01562	4.40995	2.4721		uncharacterized LOC106073546 precursor [Biomphalaria glabrata]	uncharacterized LOC106073546 precursor; bactericidal permeability-increasing isoform x2	Biomphalaria glabrata uncharacterized LOC106073546 (LOC106073546), mRNA	F:lipid binding	0
evgTRINITY_DN82350_c0_g1_i1	35	2	11	431	134	401	34.8538	2.32622	14.5397	334.827	113.83	372.277	3.95789		4.25811		PREDICTED: uncharacterized protein LOC106060577 [Biomphalaria glabrata]	PREDICTED: uncharacterized protein LOC106060577	PREDICTED: Biomphalaria glabrata uncharacterized LOC106060577 (LOC106060577), mRNA	0	0
evgTRINITY_DN76984_c0_g1_i1	9	2	1	102	61	85	8.9624	2.32622	1.32179	79.2397	51.818	78.9116	3.93608	3.81768	4.16159		PREDICTED: CD209 antigen-like protein D [Biomphalaria glabrata]	CD209 antigen-like	PREDICTED: Biomphalaria glabrata CD209 antigen-like protein D (LOC106056589), mRNA	0	0
evgTRINITY_DN61942_c0_g1_i1	19	4	29	566.89	113.78	456.85	18.9206	4.65244	38.3318	440.394	96.6533	424.127	3.9311		4.40407		PREDICTED: LOW QUALITY PROTEIN: 3-[(3aS,4S,7aS)-7a-methyl-1,5-dioxo-octahydro-1H-inden-4-yl]propanoyl:CoA ligase-like [Biomphalaria glabrata]	peroxisomal-coenzyme A synthetase	PREDICTED: Biomphalaria glabrata uncharacterized LOC106077203 (LOC106077203), partial mRNA	0	0
evgTRINITY_DN78292_c0_g1_i1	23	3	1	213.78	185.93	123.83	22.9039	3.48933	1.32179	166.077	157.943	114.96	3.92892	3.8161	4.12616		PREDICTED: acidic mammalian chitinase-like [Aplysia californica]	acidic mammalian chitinase-like	PREDICTED: Biomphalaria glabrata acidic mammalian chitinase-like (LOC106078471), mRNA	P:carbohydrate metabolic process; P:cell wall macromolecule catabolic process; C:extracellular space; P:response to bacterium; F:chitin binding; P:chitin catabolic process; F:endochitinase activity	Metabolic pathways
evgTRINITY_DN102278_c0_g1_i1	53.94	38.9	25	677.69	1250.07	448.44	53.7146	45.245	33.0447	526.47	1061.9	416.319	3.91269		3.5915		serine peptidase 2 [Radix peregra]	fibrinolytic isozyme C-like; fibrinolytic isozyme c-like	PREDICTED: Biomphalaria glabrata fibrinolytic enzyme, isozyme C-like (LOC106066913), mRNA	F:serine-type peptidase activity	0
evgTRINITY_DN69852_c1_g1_i1	273	108	24	3287	858	3389	271.859	125.616	31.7229	2553.54	728.85	3146.25	3.90109		4.16169		PREDICTED: chorion peroxidase-like [Aplysia californica]	Chorion peroxidase	PREDICTED: Biomphalaria glabrata chorion peroxidase-like (LOC106052049), partial mRNA	0	0
evgTRINITY_DN46124_c1_g1_i1	26	10	7	232	453.59	153	25.8914	11.6311	9.25251	180.231	385.314	142.041	3.88543		3.52378		PREDICTED: fibrinolytic enzyme, isozyme C-like [Biomphalaria glabrata]	fibrinolytic isozyme C-like; fibrinolytic isozyme c-like	PREDICTED: Biomphalaria glabrata fibrinolytic enzyme, isozyme C-like (LOC106067232), mRNA	F:serine-type peptidase activity	0
evgTRINITY_DN46124_c0_g1_i1	137.68	43.64	29.18	1425.91	1935.79	644.01	137.105	50.7581	38.5698	1107.73	1644.41	597.881	3.88		3.87527		PREDICTED: fibrinolytic enzyme, isozyme C-like [Biomphalaria glabrata]	fibrinolytic isozyme C-like; fibrinolytic isozyme c-like	PREDICTED: Biomphalaria glabrata chymotrypsin-like elastase family member 1 (LOC106066935), mRNA	P:proteolysis; F:serine-type endopeptidase activity	0
evgTRINITY_DN89381_c15_g1_i1	15	0	35	413	307	353	14.9373	0	46.2626	320.843	260.789	327.715	3.86745	3.8212	3.94978		PREDICTED: sodium- and chloride-dependent glycine transporter 1-like [Aplysia californica]	0	PREDICTED: Biomphalaria glabrata sodium- and chloride-dependent glycine transporter 2-like (LOC106072519), mRNA	0	0
evgTRINITY_DN86275_c1_g1_i1	3	0	3	67	58	17	2.98747	0	3.96536	52.0496	49.2696	15.7823	3.86156		4.33953		PREDICTED: uncharacterized protein LOC106065172 [Biomphalaria glabrata]	0	PREDICTED: Biomphalaria glabrata uncharacterized LOC106065172 (LOC106065172), mRNA	0	0
evgTRINITY_DN94850_c0_g1_i1	24	13	12	322.07	330.13	256.58	23.8997	15.1204	15.8615	250.203	280.437	238.202	3.77971	3.79459	3.77024		PREDICTED: uncharacterized protein LOC106055094 isoform X2 [Biomphalaria glabrata]	integral membrane	PREDICTED: Biomphalaria glabrata uncharacterized LOC106055094 (LOC106055094), transcript variant X2, mRNA	0	0
evgTRINITY_BU_DN80335_c5_g1_i2	5	0	12	186	29	142	4.97911	0	15.8615	144.496	24.6348	131.829	3.77801		4.3305		PREDICTED: uncharacterized transporter slc-17.2-like [Biomphalaria glabrata]	0	PREDICTED: Biomphalaria glabrata uncharacterized transporter slc-17.2-like (LOC106050656), mRNA	0	0
evgTRINITY_DN90679_c23_g1_i1	13	2	12	160	208	152	12.9457	2.32622	15.8615	124.298	176.691	141.113	3.77783	3.88243	3.55802		PREDICTED: uncharacterized protein LOC106056790, partial [Biomphalaria glabrata]	0	PREDICTED: Biomphalaria glabrata uncharacterized LOC106056790 (LOC106056790), partial mRNA	0	Choline metabolism in cancer
evgTRINITY_DN92942_c16_g1_i1	41.87	7	0	107.18	394.67	255.48	41.6951	8.14177	0	83.2638	335.263	237.18	3.68648	4.05986			PREDICTED: uncharacterized protein LOC106064266 [Biomphalaria glabrata]	0	PREDICTED: Biomphalaria glabrata uncharacterized LOC106058656 (LOC106058656), mRNA	0	0
evgTRINITY_DN91134_c8_g2_i1	8	1	22	352	148	110	7.96658	1.16311	29.0793	273.455	125.722	102.121	3.67304	3.12023	4.39781	-	PREDICTED: uncharacterized protein LOC106069906 [Biomphalaria glabrata]	0	PREDICTED: Biomphalaria glabrata uncharacterized LOC106069906 (LOC106069906), mRNA	0	0
evgTRINITY_DN89460_c13_g1_i1	35	3	99	1075	598	876	34.8538	3.48933	130.857	835.124	507.986	813.254	3.66253	3.51973	3.86846		PREDICTED: high-affinity choline transporter 1-like [Biomphalaria glabrata]	0	PREDICTED: Biomphalaria glabrata high-affinity choline transporter 1-like (LOC106078693), mRNA	0	Cholinergic synapse
evgTRINITY_DN88834_c0_g1_i1	2	0	1	27	8	30	1.99164	0	1.32179	20.9752	6.79581	27.8512	3.6587				PREDICTED: uncharacterized protein LOC106079283 [Biomphalaria glabrata]	0	PREDICTED: Biomphalaria glabrata uncharacterized LOC106079283 (LOC106079283), mRNA	0	Mineral absorption
evgTRINITY_BU_DN42717_c0_g1_i1	7	5	1	71	81	72	6.97075	5.81555	1.32179	55.157	68.8075	66.8428	3.65013	3.73705	3.50446		PREDICTED: nose resistant to fluoxetine protein 6-like [Biomphalaria glabrata]	0	PREDICTED: Biomphalaria glabrata nose resistant to fluoxetine protein 6-like (LOC106057005), mRNA	0	0
evglcl|G0WVJSS01EJSPR	10.4	27.75	0	116.51	271.87	239.57	10.3565	32.2763	0	90.5119	230.947	222.41	3.63682	3.95392	2.63387		uncharacterized LOC106073546 precursor [Biomphalaria glabrata]	uncharacterized LOC106073546 precursor; bactericidal permeability-increasing	Biomphalaria glabrata uncharacterized LOC106073546 (LOC106073546), mRNA	F:lipid binding	0
evgTRINITY_DN93640_c0_g1_i1	231	70.96	1	825	2116.96	1555	230.035	82.5343	1.32179	640.909	1798.31	1443.62	3.62378	3.94184	2.5478		PREDICTED: von Willebrand factor C and EGF domain-containing protein-like [Biomphalaria glabrata]	0	PREDICTED: Biomphalaria glabrata uncharacterized LOC106075428 (LOC106075428), ncRNA	0	0
evgTRINITY_DN85257_c0_g1_i1	1	0	1	20	9	20	0.995822	0	1.32179	15.5372	7.64528	18.5674	3.6158				PREDICTED: glycoprotein 3-alpha-L-fucosyltransferase A-like, partial [Biomphalaria glabrata]	0	PREDICTED: Biomphalaria glabrata glycoprotein 3-alpha-L-fucosyltransferase A-like (LOC106070683), partial mRNA	0	0
evgTRINITY_DN89325_c2_g1_i2	6	1	2	63	59	35	5.97493	1.16311	2.64358	48.9422	50.1191	32.493	3.59745	3.49531	3.81287		0	0	PREDICTED: Biomphalaria glabrata uncharacterized LOC106054912 (LOC106054912), ncRNA	0	0
evgTRINITY_BU_DN80892_c9_g3_i1	3	0	1	35	14	26.38	2.98747	0	1.32179	27.1901	11.8927	24.4905	3.55916	3.3017	4.01459		0	0	0	0	0
evglcl|G0WVJSS01ALWK9	7.02	11.78	6.65	110.62	191.33	118.29	6.99067	13.7014	8.78989	85.9362	162.53	109.817	3.55112	3.72257	3.12306		PREDICTED: ADP,ATP carrier protein-like [Biomphalaria glabrata]	ADP,ATP carrier -like; carrier protein mitochondrial-like	PREDICTED: Biomphalaria glabrata ADP,ATP carrier protein-like (LOC106066252), mRNA	P:transmembrane transport; F:structural constituent of ribosome; C:integral component of membrane; C:mitochondrial inner membrane; F:transporter activity; P:translation	Calcium signaling pathway
evgTRINITY_DN102324_c0_g1_i1	129	6	13	696	435	952	128.461	6.97866	17.1832	540.694	369.522	883.81	3.54496		3.35607		PREDICTED: acidic mammalian chitinase-like [Aplysia californica]	acidic mammalian chitinase-like	PREDICTED: Biomphalaria glabrata chitotriosidase-1-like (LOC106072358), partial mRNA	P:carbohydrate metabolic process; F:hydrolase activity, hydrolyzing O-glycosyl compounds	Metabolic pathways
evgTRINITY_DN71032_c1_g1_i1	15	1	2	104	86	81	14.9373	1.16311	2.64358	80.7934	73.0549	75.1981	3.53017	3.48668	3.634	-	PREDICTED: low affinity immunoglobulin epsilon Fc receptor-like, partial [Biomphalaria glabrata]	CD209 antigen D	0	0	Hematopoietic cell lineage
evgTRINITY_DN91479_c25_g1_i1	12	2	7	140	78	116	11.9499	2.32622	9.25251	108.76	66.2591	107.691	3.522	3.38575	3.75811		PREDICTED: sialin-like isoform X1 [Biomphalaria glabrata]	0	PREDICTED: Biomphalaria glabrata uncharacterized LOC106059466 (LOC106059466), ncRNA	0	Lysosome
evgTRINITY_DN93548_c9_g1_i1	7.33	1	0	21	50	50	7.29938	1.16311	0	16.3141	42.4738	46.4186	3.46314	3.79442	2.41874		PREDICTED: carbohydrate sulfotransferase 3-like isoform X1 [Biomphalaria glabrata]	0	PREDICTED: Biomphalaria glabrata carbohydrate sulfotransferase 3-like (LOC106063642), transcript variant X2, misc_RNA	0	Glycosaminoglycan biosynthesis - keratan sulfate
evgTRINITY_DN89478_c1_g1_i1	11.88	3	0	74	75	64.02	11.8304	3.48933	0	57.4876	63.7107	59.4344	3.46158	3.49051	3.4351		PREDICTED: sialin-like isoform X1 [Biomphalaria glabrata]	sialin-like isoform X1	PREDICTED: Biomphalaria glabrata sialin-like (LOC106062815), mRNA	0	Lysosome
evgTRINITY_DN102535_c0_g1_i1	102	69	25	1009	609.53	1131	101.574	80.2546	33.0447	783.852	517.781	1049.99	3.44489	3.39753	3.4626		PREDICTED: uncharacterized protein LOC106080195 [Biomphalaria glabrata]	Uso1p	Elaeophora elaphi genome assembly E_elaphi ,scaffold EEL_contig0001385	0	0
evglcl|G0WVJSS01D22PH	3.17	5.78	0	18.71	70.99	46.27	3.15676	6.72278	0	14.535	60.3043	42.9558	3.42675	3.80179			PREDICTED: LOW QUALITY PROTEIN: uncharacterized protein LOC106073546 [Biomphalaria glabrata]	PREDICTED: LOW QUALITY PROTEIN: uncharacterized protein LOC106073546; low quality protein: uncharacterized protein loc106073546	PREDICTED: Biomphalaria glabrata uncharacterized LOC106073546 (LOC106073546), mRNA	F:lipid binding	0
evglcl|G0WVJSS02FUGX8	1.12	0	2	33.35	13.3	15.63	1.11532	0	2.64358	25.9083	11.298	14.5105	3.4197		4.10942		PREDICTED: tissue factor pathway inhibitor-like [Biomphalaria glabrata]	tissue factor pathway inhibitor-like	PREDICTED: Biomphalaria glabrata tissue factor pathway inhibitor-like (LOC106076549), mRNA	F:peptidase inhibitor activity; P:negative regulation of peptidase activity	0
evgTRINITY_DN92495_c17_g1_i1	215	8	464	3784.82	2928.73	3768	214.102	9.30489	613.309	2940.27	2487.88	3498.11	3.4134	3.41143	3.37002		PREDICTED: uncharacterized protein LOC106069546 [Biomphalaria glabrata]	0	PREDICTED: Biomphalaria glabrata uncharacterized LOC106069546 (LOC106069546), mRNA	0	0
evglcl|G0WVJSS02FNI16	3.61	3.18	0	21.03	31.49	49.03	3.59492	3.69869	0	16.3374	26.75	45.5181	3.40472	3.66082			PREDICTED: superoxide dismutase [Cu-Zn]-like [Biomphalaria glabrata]	superoxide dismutase [Cu-Zn]-like	PREDICTED: Biomphalaria glabrata superoxide dismutase [Cu-Zn]-like (LOC106051577), mRNA	P:cellular response to oxidative stress; C:cytosol	Peroxisome
evglcl|G0WVJSS01ARHUI	10.18	6.99	10	131.99	211.59	66.45	10.1375	8.13014	13.2179	102.538	179.741	61.6903	3.40119		3.27464		PREDICTED: fibrinolytic enzyme, isozyme C-like [Biomphalaria glabrata]	fibrinolytic isozyme C-like; fibrinolytic isozyme c-like	PREDICTED: Biomphalaria glabrata fibrinolytic enzyme, isozyme C-like (LOC106067232), mRNA	P:proteolysis; F:serine-type endopeptidase activity	Pancreatic secretion
evgTRINITY_BU_DN82413_c4_g1_i1	21	4	1	104	116	118	20.9123	4.65244	1.32179	80.7934	98.5392	109.548	3.36922	3.47915	3.11616	+	PREDICTED: solute carrier family 22 member 21-like isoform X1 [Aplysia californica]	0	PREDICTED: Biomphalaria glabrata solute carrier family 22 member 1-like (LOC106053082), mRNA	0	Choline metabolism in cancer
evgTRINITY_DN90350_c24_g1_i1	29	9.91	16	169.95	283.13	286.68	28.8788	11.5264	21.1486	132.027	240.512	266.146	3.35036	3.60152	2.68572		PREDICTED: uncharacterized protein LOC106059618 [Biomphalaria glabrata]	0	PREDICTED: Biomphalaria glabrata uncharacterized LOC106059618 (LOC106059618), mRNA	0	0
evgTRINITY_DN105096_c0_g1_i1	257	16	23	1243	801	1571	255.926	18.6098	30.4011	965.637	680.43	1458.47	3.34275				PREDICTED: trypsin-like [Biomphalaria glabrata]	fibrinolytic isozyme C-like	PREDICTED: Biomphalaria glabrata multiple epidermal growth factor-like domains protein 11 (LOC106051129), partial mRNA	0	0
evgTRINITY_DN84723_c1_g1_i1	6	1	4	60	36	63	5.97493	1.16311	5.28715	46.6116	30.5811	58.4874	3.33003	3.2726	3.42493		PREDICTED: uncharacterized protein LOC106058727 [Biomphalaria glabrata]	0	0	0	0
evgTRINITY_DN90402_c7_g1_i1	186.02	6	137	2031.11	837	1539.26	185.243	6.97866	181.085	1577.89	711.011	1429.01	3.31195	3.05833	3.65247		PREDICTED: solute carrier organic anion transporter family member 2A1-like [Aplysia californica]	0	PREDICTED: Biomphalaria glabrata solute carrier organic anion transporter family member 2A1-like (LOC106073264), mRNA	0	0
evglcl|G0WVJSS01CRM7G	3.05	4.07	3.04	42.67	55.93	47.9	3.03726	4.73386	4.01823	33.1486	47.5112	44.469	3.28332	3.41901	3.02763		PREDICTED: translationally-controlled tumor protein homolog [Biomphalaria glabrata]	translationally-controlled tumor homolog	PREDICTED: Biomphalaria glabrata translationally-controlled tumor protein homolog (LOC106069542), mRNA	0	0
evgTRINITY_DN84970_c2_g1_i1	225	9	41	1349	617	1340	224.06	10.468	54.1933	1047.98	524.127	1244.02	3.28066		3.40526		PREDICTED: beta-1,4-galactosyltransferase 2-like isoform X3 [Biomphalaria glabrata]	0	PREDICTED: Biomphalaria glabrata beta-1,4-galactosyltransferase 2-like (LOC106056375), transcript variant X4, mRNA	0	0
evgTRINITY_DN76548_c0_g1_i1	121	18	114	1139	915	1248	120.494	20.936	150.684	884.843	777.27	1158.61	3.26623	3.29388	3.17207		PREDICTED: sorbitol dehydrogenase-like [Aplysia californica]	sorbitol dehydrogenase-like	PREDICTED: Biomphalaria glabrata uncharacterized LOC106065644 (LOC106065644), mRNA	0	Metabolic pathways
evgTRINITY_DN88852_c20_g1_i1	31	21	14	394.7	98	314	30.8705	24.4253	18.505	306.627	83.2486	291.509	3.18629		3.64384		PREDICTED: uncharacterized protein LOC106055760 [Biomphalaria glabrata]	0	PREDICTED: Biomphalaria glabrata uncharacterized LOC106055760 (LOC106055760), mRNA	0	Glycosaminoglycan biosynthesis - heparan sulfate / heparin
evgTRINITY_DN88776_c12_g1_i1	0	1	3	36	12	19	0	1.16311	3.96536	27.967	10.1937	17.6391	3.17415	2.75931	3.85474		PREDICTED: uncharacterized protein LOC106079553 isoform X1 [Biomphalaria glabrata]	0	PREDICTED: Biomphalaria glabrata uncharacterized LOC106079553 (LOC106079553), transcript variant X1, mRNA	0	0
evgTRINITY_DN70169_c0_g1_i1	41.88	3.61	40.88	465	222.79	388.82	41.705	4.19883	54.0347	361.24	189.255	360.97	3.17395	2.99578	3.42333		PREDICTED: sialin-like isoform X1 [Biomphalaria glabrata]	sialin-like	PREDICTED: Biomphalaria glabrata sialin-like (LOC106057455), transcript variant X1, mRNA	0	Lysosome
evgTRINITY_GG_454Uninf_4598_c0_g1_i1	9.4	2.32	0	54.97	28.14	53.59	9.36073	2.69842	0	42.704	23.9042	49.7515	3.14982	3.03092	3.3433		PREDICTED: uncharacterized protein LOC106062521 [Biomphalaria glabrata]	PREDICTED: uncharacterized protein LOC106062521	PREDICTED: Biomphalaria glabrata uncharacterized LOC106062521 (LOC106062521), mRNA	0	0
evglcl|G0WVJSS01B9ZGC	18.96	9.44	0	62.25	132.93	119.84	18.8808	10.9798	0	48.3595	112.921	111.256	3.14027	3.44016	2.23262		PREDICTED: LOW QUALITY PROTEIN: uncharacterized protein LOC106073546 [Biomphalaria glabrata]	PREDICTED: LOW QUALITY PROTEIN: uncharacterized protein LOC106073546; low quality protein: uncharacterized protein loc106073546	PREDICTED: Biomphalaria glabrata uncharacterized LOC106073546 (LOC106073546), mRNA	F:lipid binding	0
evgTRINITY_DN89805_c0_g1_i1	9	1	8	64	67	87	8.9624	1.16311	10.5743	49.719	56.9149	80.7684	3.10725	3.23863	2.81901		PREDICTED: sialin-like isoform X1 [Biomphalaria glabrata]	0	PREDICTED: Biomphalaria glabrata uncharacterized transporter slc-17.2-like (LOC106052737), partial mRNA	0	Lysosome
evgTRINITY_DN94540_c0_g1_i1	106	4	24	493	418	506	105.557	4.65244	31.7229	382.992	355.081	469.756	3.07856	3.10472	2.9618		PREDICTED: CD209 antigen-like [Biomphalaria glabrata]	0	PREDICTED: Biomphalaria glabrata uncharacterized LOC106051144 (LOC106051144), ncRNA	0	0
evgTRINITY_DN92637_c6_g1_i1	55	36	37	676	351	439	54.7702	41.872	48.9061	525.157	298.166	407.555	3.06981	2.84512	3.44581		PREDICTED: LOW QUALITY PROTEIN: multidrug resistance-associated protein 1-like [Biomphalaria glabrata]	0	PREDICTED: Biomphalaria glabrata multidrug resistance-associated protein 1-like (LOC106069554), mRNA	0	ABC transporters
evgTRINITY_DN88489_c1_g1_i1	59	13	17	441	138	359	58.7535	15.1204	22.4704	342.595	117.228	333.286	3.02577		3.40313		PREDICTED: alpha-(1,3)-fucosyltransferase C-like, partial [Biomphalaria glabrata]	0	PREDICTED: Biomphalaria glabrata alpha-(1,3)-fucosyltransferase C-like (LOC106053624), partial mRNA	0	0
evgTRINITY_DN84195_c0_g2_i1	4	3	3	50	49	20.6	3.98329	3.48933	3.96536	38.843	41.6243	19.1245	2.99708	2.82899	3.28698		PREDICTED: ornithine decarboxylase-like [Biomphalaria glabrata]	0	PREDICTED: Biomphalaria glabrata ornithine decarboxylase-like (LOC106079566), mRNA	0	Metabolic pathways
evgTRINITY_DN93131_c15_g1_i1	126	2	131	1197	678	962	125.474	2.32622	173.154	929.901	575.945	893.094	2.98983	2.85074	3.18902		PREDICTED: multidrug resistance-associated protein 1-like [Aplysia californica]	0	PREDICTED: Biomphalaria glabrata canalicular multispecific organic anion transporter 2-like (LOC106059215), partial mRNA	0	ABC transporters
evgTRINITY_DN89093_c3_g2_i1	12	1	6	71	57	74	11.9499	1.16311	7.93073	55.157	48.4201	68.6995	2.96414	2.98553	2.94275		PREDICTED: proton-coupled amino acid transporter 2-like [Biomphalaria glabrata]	0	PREDICTED: Biomphalaria glabrata proton-coupled amino acid transporter 2-like (LOC106074226), mRNA	0	0
evgTRINITY_DN85332_c0_g2_i1	34	7	9	213	123.87	166.51	33.8579	8.14177	11.8961	165.471	105.225	154.583	2.95281	2.81496	3.18258		PREDICTED: solute carrier family 28 member 3-like [Biomphalaria glabrata]	0	PREDICTED: Biomphalaria glabrata solute carrier family 28 member 3-like (LOC106054583), mRNA	0	0
evgTRINITY_DN91591_c8_g2_i1	73	44	30	360	713	410	72.695	51.1769	39.6536	279.67	605.676	380.633	2.9436	3.14782	2.3695		PREDICTED: galanin receptor type 2-like [Biomphalaria glabrata]	0	PREDICTED: Biomphalaria glabrata galanin receptor type 2-like (LOC106058520), mRNA	0	0
evgTRINITY_DN92234_c5_g1_i1	12	8	11	123	91	116	11.9499	9.30489	14.5397	95.5538	77.3023	107.691	2.92954	2.90767	2.99372		PREDICTED: uncharacterized protein LOC106063135 [Biomphalaria glabrata]	0	PREDICTED: Biomphalaria glabrata uncharacterized LOC106063135 (LOC106063135), transcript variant X2, mRNA	0	0
evgTRINITY_DN91633_c3_g1_i1	57	7	115	729	524	698	56.7619	8.14177	152.006	566.331	445.125	648.004	2.92872	2.89895	2.93175		PREDICTED: sodium-coupled monocarboxylate transporter 1-like [Aplysia californica]	0	PREDICTED: Biomphalaria glabrata sodium-dependent multivitamin transporter-like (LOC106075010), mRNA	0	0
evglcl|G0WVJSS02GMW0V	5.28	3.23	0	15.53	39.62	31.95	5.25794	3.75685	0	12.0646	33.6562	29.6615	2.90824				uncharacterized LOC106073546 precursor [Biomphalaria glabrata]	uncharacterized LOC106073546 precursor; bactericidal permeability-increasing	Biomphalaria glabrata uncharacterized LOC106073546 (LOC106073546), mRNA	F:lipid binding	0
evgTRINITY_DN82378_c0_g2_i1	7	1	0	21	24	34	6.97075	1.16311	0	16.3141	20.3874	31.5646	2.89782	3.07264	2.48128		PREDICTED: uncharacterized protein LOC106051547 [Biomphalaria glabrata]	glycosyl transferase	PREDICTED: Biomphalaria glabrata uncharacterized LOC106051547 (LOC106051547), mRNA	0	0
evglcl|G0WVJSS01CN67A	0	5.73	1.29	25.3	23.98	32.18	0	6.66462	1.70511	19.6546	20.3704	29.875	2.89531	2.99239			PREDICTED: uncharacterized protein LOC106075958 isoform X1 [Biomphalaria glabrata]	PREDICTED: uncharacterized protein LOC106075958 isoform X1	PREDICTED: Biomphalaria glabrata uncharacterized LOC106075958 (LOC106075958), transcript variant X1, mRNA	0	0
evglcl|G0WVJSS01DTDSW	1.22	4.08	0	14.7	24.97	20.78	1.2149	4.74549	0	11.4198	21.2114	19.2916	2.89391				PREDICTED: ATP synthase subunit g, mitochondrial-like, partial [Biomphalaria glabrata]	ATP synthase subunit mitochondrial	PREDICTED: Biomphalaria glabrata ATP synthase subunit g, mitochondrial-like (LOC106063307), partial mRNA	0	Metabolic pathways
evgTRINITY_DN102677_c0_g1_i1	20	9	6	121	128	96	19.9164	10.468	7.93073	94	108.733	89.1237	2.89119	2.91441	2.87411		PREDICTED: solute carrier family 22 member 8-like [Biomphalaria glabrata]	solute carrier family 22 member 8-like	PREDICTED: Biomphalaria glabrata solute carrier family 22 member 8-like (LOC106075890), transcript variant X4, mRNA	0	0
evgTRINITY_DN55409_c0_g1_i1	57.23	4.43	44	391	336	326.77	56.9909	5.15258	58.1587	303.752	285.424	303.364	2.87903	2.86556	2.89765	-	PREDICTED: solute carrier family 22 member 13-like isoform X1 [Biomphalaria glabrata]	organic cation transporter -like	PREDICTED: Biomphalaria glabrata solute carrier family 22 member 13-like (LOC106056389), transcript variant X1, mRNA	0	0
evglcl|G0WVJSS01BB1O2	9.54	0.03	13.29	76.72	79.21	82.42	9.50014	0.0348933	17.5666	59.6007	67.287	76.5164	2.85456	2.94188	2.67503		PREDICTED: uncharacterized protein LOC101854434 [Aplysia californica]	PREDICTED: uncharacterized protein LOC101854434	PREDICTED: Biomphalaria glabrata uncharacterized LOC106069788 (LOC106069788), mRNA	0	0
evgTRINITY_GG_454Inf_483_c0_g1_i1	9.26	13.95	0	93.13	40.1	90.5	9.22131	16.2254	0	72.349	34.064	84.0177	2.84702		3.07989		PREDICTED: DBH-like monooxygenase protein 1 [Biomphalaria glabrata]	DBH-like monooxygenase 1; dbh-like monooxygenase protein 1	PREDICTED: Biomphalaria glabrata DBH-like monooxygenase protein 1 (LOC106062731), mRNA	F:catalytic activity	0
evgTRINITY_GG_1962_c34_g1_i1	3	0	1	22.97	10.93	12	2.98747	0	1.32179	17.8445	9.28477	11.1405	2.84429				PREDICTED: high-affinity choline transporter 1-like [Biomphalaria glabrata]	high-affinity choline transporter 1-like	PREDICTED: Biomphalaria glabrata high-affinity choline transporter 1-like (LOC106078698), transcript variant X2, mRNA	C:integral component of membrane; P:single-organism cellular process; P:single-organism transport; F:transporter activity	Cholinergic synapse
evgTRINITY_DN88773_c0_g1_i1	44	0	17	265.79	135	169	43.8162	0	22.4704	206.482	114.679	156.895	2.82841	2.58979	3.1845		PREDICTED: D(1B) dopamine receptor-like [Biomphalaria glabrata]	0	PREDICTED: Biomphalaria glabrata uncharacterized LOC106080280 (LOC106080280), ncRNA	0	0
evglcl|G0WVJSS02I4239	41.38	7.4	0	90.04	146.74	178.63	41.2071	8.60702	0	69.9485	124.652	165.835	2.82594	3.08828			PREDICTED: collectin-10-like [Biomphalaria glabrata]	pulmonary surfactant-associated D-like	PREDICTED: Biomphalaria glabrata collectin-10-like (LOC106073405), partial mRNA	0	Phagosome
evgTRINITY_DN89210_c0_g2_i1	7	3	0	43	26	27	6.97075	3.48933	0	33.405	22.0864	25.066	2.81141		3.1932		PREDICTED: uncharacterized protein LOC101864077 [Aplysia californica]	0	PREDICTED: Biomphalaria glabrata uncharacterized LOC106078742 (LOC106078742), mRNA	0	0
evgTRINITY_DN29166_c0_g1_i1	642	59	704.88	3918.47	6762.89	2913.48	639.318	68.6235	931.702	3044.1	5744.91	2704.79	2.80851		2.43852		PREDICTED: dimethylaniline monooxygenase [N-oxide-forming] 5-like [Biomphalaria glabrata]	dimethylaniline monooxygenase [N-oxide-forming] 5-like	PREDICTED: Biomphalaria glabrata dimethylaniline monooxygenase [N-oxide-forming] 5-like (LOC106068006), mRNA	P:metabolic process; C:membrane; C:endoplasmic reticulum; F:N,N-dimethylaniline monooxygenase activity	Microbial metabolism in diverse environments
evgTRINITY_DN92057_c5_g1_i1	28	6	23	242	76	226	27.883	6.97866	30.4011	188	64.5602	209.812	2.80246		3.10165		PREDICTED: uncharacterized protein LOC106076556 isoform X1 [Biomphalaria glabrata]	0	PREDICTED: Biomphalaria glabrata uncharacterized LOC106076556 (LOC106076556), transcript variant X2, mRNA	0	0
evglcl|G0WVJSS01DP3HF	19.94	4	27.51	178.17	142.55	175.65	19.8567	4.65244	36.3624	138.413	121.093	163.069	2.7716	2.77884	2.74499		PREDICTED: uncharacterized protein LOC101854434 [Aplysia californica]	PREDICTED: uncharacterized protein LOC101854434	PREDICTED: Biomphalaria glabrata uncharacterized LOC106069788 (LOC106069788), mRNA	0	0
evgTRINITY_DN89999_c26_g1_i1	19.88	2	17	159.65	88.7	118.37	19.7969	2.32622	22.4704	124.026	75.3485	109.891	2.76163	2.59943	3.039		PREDICTED: tissue factor pathway inhibitor-like [Biomphalaria glabrata]	0	PREDICTED: Biomphalaria glabrata tissue factor pathway inhibitor-like (LOC106076549), mRNA	0	0
evgTRINITY_DN93497_c18_g1_i1	14	4	28	184	84	182	13.9415	4.65244	37.0101	142.942	71.356	168.964	2.75911		2.9173		PREDICTED: N-acetylneuraminate lyase-like [Biomphalaria glabrata]	0	PREDICTED: Biomphalaria glabrata N-acetylneuraminate lyase-like (LOC106066007), mRNA	0	Amino sugar and nucleotide sugar metabolism
evglcl|G0WVJSS01D7H9O	20.46	17.3	0	102.64	156.89	68.82	20.3745	20.1218	0	79.7369	133.274	63.8906	2.73807		2.54254		0	0	PREDICTED: Biomphalaria glabrata uncharacterized LOC106076093 (LOC106076093), ncRNA	0	0
evglcl|G0WVJSS02JEGYP	10.17	15.83	0	89.53	68.58	73.33	10.1275	18.412	0	69.5523	58.257	68.0775	2.72901	2.67908	2.85482		PREDICTED: bactericidal permeability-increasing protein-like [Biomphalaria glabrata]	bactericidal permeability-increasing -like	PREDICTED: Biomphalaria glabrata bactericidal permeability-increasing protein-like (LOC106073545), mRNA	F:lipid binding	0
evglcl|G0WVJSS01D5KPB	4.72	2.84	0	13.61	30.15	25.09	4.70028	3.30323	0	10.5731	25.6117	23.2929	2.72296				PREDICTED: LOW QUALITY PROTEIN: uncharacterized protein LOC106073546 [Biomphalaria glabrata]	PREDICTED: LOW QUALITY PROTEIN: uncharacterized protein LOC106073546; bactericidal permeability-increasing	PREDICTED: Biomphalaria glabrata uncharacterized LOC106073546 (LOC106073546), mRNA	F:lipid binding	0
evgTRINITY_DN89734_c5_g1_i1	13	4	20	155	76	120	12.9457	4.65244	26.4358	120.413	64.5602	111.405	2.71821	2.53116	3.01782		PREDICTED: membrane-associated transporter protein-like [Aplysia californica]	0	0	0	0
evgTRINITY_GG_26415_c24_g1_i1	3	1	2	14	21	24	2.98747	1.16311	2.64358	10.876	17.839	22.2809	2.70928				0	0	PREDICTED: Biomphalaria glabrata uncharacterized LOC106056192 (LOC106056192), ncRNA	0	0
evgTRINITY_GG_5578_c0_g2_i1	83	28	60	802	412	318	82.6532	32.5671	79.3073	623.042	349.984	295.222	2.69738	2.30742	3.26666	-	PREDICTED: collagen alpha-3(VI) chain-like isoform X3 [Biomphalaria glabrata]	16S rRNA pseudouridylate synthase	0	0	0
evgTRINITY_DN105318_c0_g1_i1	82	6	21	374	253	271	81.6574	6.97866	27.7575	290.546	214.917	251.589	2.68903	2.57184	2.85611		PREDICTED: CD209 antigen-like [Biomphalaria glabrata]	CD209 antigen-like	PREDICTED: Biomphalaria glabrata CD209 antigen-like (LOC106078986), mRNA	0	Phagosome
evglcl|G0WVJSS01DHSHQ	18.8	15.93	0	66.43	91.08	126.5	18.7215	18.5284	0	51.6068	77.3702	117.439	2.68754	2.91537	2.02287		0	0	PREDICTED: Biomphalaria glabrata uncharacterized LOC106076093 (LOC106076093), ncRNA	0	0
evgTRINITY_DN92542_c10_g1_i1	201	11	209	1687	738	1271	200.16	12.7942	276.254	1310.56	626.913	1179.96	2.6689		2.98179		PREDICTED: uncharacterized protein LOC106078951 isoform X1 [Biomphalaria glabrata]	0	PREDICTED: Biomphalaria glabrata uncharacterized LOC106078951 (LOC106078951), transcript variant X1, mRNA	0	0
evgTRINITY_DN89061_c3_g1_i1utrorf	61	9	50	366.09	329.76	331.36	60.7451	10.468	66.0894	284.401	280.123	307.625	2.65678	2.67359	2.61423		PREDICTED: dipeptidase 1-like [Biomphalaria glabrata]	0	PREDICTED: Biomphalaria glabrata dipeptidase 1-like (LOC106059428), transcript variant X3, mRNA	0	0
evgTRINITY_DN91570_c11_g5_i1	13	1	10.19	77.65	40.6	85.34	12.9457	1.16311	13.469	60.3232	34.4887	79.2273	2.60694		2.68632		PREDICTED: solute carrier family 22 member 6-A-like [Biomphalaria glabrata]	0	PREDICTED: Biomphalaria glabrata solute carrier family 22 member 6-A-like (LOC106058899), transcript variant X2, mRNA	0	Choline metabolism in cancer
evgTRINITY_DN92502_c10_g2_i2	13.78	0	6	64	46.84	51.74	13.7224	0	7.93073	49.719	39.7894	48.034	2.60276	2.54453	2.73205		PREDICTED: urocanate hydratase-like [Biomphalaria glabrata]	0	PREDICTED: Biomphalaria glabrata urocanate hydratase-like (LOC106054058), mRNA	0	Metabolic pathways
evgTRINITY_DN89210_c1_g2_i1	22	12.01	4	143	77.27	84.8	21.9081	13.969	5.28715	111.091	65.639	78.7259	2.59936	2.36291	3.01345		PREDICTED: uncharacterized protein LOC106058717 isoform X2 [Biomphalaria glabrata]	0	PREDICTED: Biomphalaria glabrata uncharacterized LOC106058717 (LOC106058717), transcript variant X2, mRNA	0	0
evgTRINITY_DN92195_c13_g1_i1	420.59	31	538.87	2569.59	2765.15	2902.16	418.833	36.0564	712.272	1996.21	2348.93	2694.28	2.59123	2.69373	2.30747		PREDICTED: neprilysin-like [Biomphalaria glabrata]	0	PREDICTED: Biomphalaria glabrata neprilysin-like (LOC106058204), mRNA	0	0
evgTRINITY_DN92373_c28_g1_i1	55	18	26	309	223	257	54.7702	20.936	34.3665	240.05	189.433	238.592	2.58866	2.52891	2.70689		PREDICTED: fibrinolytic enzyme, isozyme C-like [Biomphalaria glabrata]	0	0	0	0
evglcl|G0WVJSS01DUQAY	4.64	1.5	5.8	46.36	33.93	23.35	4.62061	1.74467	7.66637	36.0152	28.8227	21.6775	2.52696		2.89885		PREDICTED: uncharacterized protein LOC106054448, partial [Biomphalaria glabrata]	heparanase-like isoform X1	PREDICTED: Biomphalaria glabrata uncharacterized LOC106054448 (LOC106054448), partial mRNA	0	Metabolic pathways
evglcl|G0WVJSS01BAJ5W	17.31	10.38	0.59	65.57	49.83	90.75	17.2377	12.0731	0.779855	50.9387	42.3294	84.2498	2.51447		2.31791		PREDICTED: uncharacterized protein LOC106052437 [Biomphalaria glabrata]	PREDICTED: uncharacterized protein LOC106052437	PREDICTED: Biomphalaria glabrata uncharacterized LOC106052437 (LOC106052437), mRNA	0	0
evgTRINITY_DN79719_c1_g1_i1	2	0	2	8	14	15	1.99164	0	2.64358	6.21488	11.8927	13.9256	2.51291			+	0	disease resistance RGA1 isoform X5	0	0	0
evgTRINITY_DN91479_c18_g1_i1	426	38	275.71	2392.26	1310.33	1924.61	424.22	44.1982	364.43	1858.45	1113.09	1786.75	2.51263	2.36479	2.71633		PREDICTED: kynurenine/alpha-aminoadipate aminotransferase, mitochondrial-like isoform X2 [Biomphalaria glabrata]	0	PREDICTED: Biomphalaria glabrata kynurenine/alpha-aminoadipate aminotransferase, mitochondrial-like (LOC106071783), transcript variant X2, mRNA	0	Metabolic pathways
evgTRINITY_GG_454Uninf_6761_c7_g17_i1	1.25	3.17	0	13.08	8.64	17.45	1.24478	3.68706	0	10.1613	7.33947	16.2001	2.51186				PREDICTED: uncharacterized protein LOC106060062 [Biomphalaria glabrata]	PREDICTED: uncharacterized protein LOC106060062	PREDICTED: Biomphalaria glabrata uncharacterized LOC106060062 (LOC106060062), mRNA	0	0
evgTRINITY_DN89594_c1_g1_i1	471	160	534	3899	1566	3594	469.032	186.098	705.835	3028.98	1330.28	3336.57	2.49841		2.73087		PREDICTED: xanthine dehydrogenase/oxidase-like [Biomphalaria glabrata]	0	PREDICTED: Biomphalaria glabrata xanthine dehydrogenase/oxidase-like (LOC106055410), mRNA	0	Metabolic pathways
evgTRINITY_DN94652_c0_g1_i1	80.56	12	85.69	457.93	347.64	564.53	80.2234	13.9573	113.264	355.747	295.312	524.094	2.49529	2.53419	2.32965		PREDICTED: betaine--homocysteine S-methyltransferase 1-like [Biomphalaria glabrata]	betaine--homocysteine S-methyltransferase 1-like; betaine--homocysteine s-methyltransferase 1-like	PREDICTED: Biomphalaria glabrata betaine--homocysteine S-methyltransferase 1-like (LOC106073434), mRNA	P:methionine biosynthetic process; F:zinc ion binding; C:cytoplasm; P:L-serine metabolic process; F:betaine-homocysteine S-methyltransferase activity; P:methylation; P:glycine metabolic process; P:threonine metabolic process	Metabolic pathways
evgTRINITY_GG_26000_c3_g1_i1	30.57	0.5	7.88	115.96	59.56	103.66	30.4423	0.581555	10.4157	90.0847	50.5948	96.235	2.48182		2.63124		PREDICTED: uncharacterized protein LOC106056789 [Biomphalaria glabrata]	PREDICTED: uncharacterized protein LOC106056789	PREDICTED: Biomphalaria glabrata uncharacterized LOC106056789 (LOC106056789), mRNA	0	0
evgTRINITY_DN85765_c0_g1_i2	6	7	4	64.01	25.37	45.4	5.97493	8.14177	5.28715	49.7268	21.5512	42.1481	2.47683		2.92337		uncharacterized LOC106061221 precursor [Biomphalaria glabrata]	uncharacterized LOC106061221 precursor	PREDICTED: Biomphalaria glabrata uncharacterized LOC106059267 (LOC106059267), mRNA	0	PI3K-Akt signaling pathway
evgTRINITY_DN75025_c0_g1_i1	33	4	2	126	82	64	32.8621	4.65244	2.64358	97.8843	69.657	59.4158	2.46422	2.22971	2.7892		PREDICTED: C-type lectin domain family 6 member A-like [Biomphalaria glabrata]	C-type lectin domain family 4 member A	PREDICTED: Biomphalaria glabrata C-type lectin domain family 6 member A-like (LOC106050924), transcript variant X1, mRNA	0	0
evgTRINITY_BU_DN80892_c10_g1_i3	54	9.09	103	494	314	464	53.7744	10.5727	136.144	383.769	266.735	430.765	2.42419	2.35766	2.47062		0	0	0	0	0
evgTRINITY_DN90679_c17_g1_i1	203.9	10.28	102.33	714.37	941.51	556.18	203.048	11.9568	135.259	554.965	799.79	516.342	2.41341	2.47397	2.19		PREDICTED: solute carrier family 22 member 5-like [Biomphalaria glabrata]	solute carrier family 22 member 5-like	PREDICTED: Biomphalaria glabrata solute carrier family 22 member 5-like (LOC106079101), mRNA	0	0
evgTRINITY_DN71246_c1_g1_i1	26.57	8.2	1.87	73.49	66.52	103.7	26.459	9.53751	2.47174	57.0914	56.5071	96.2722	2.41212	2.51507	2.08718		PREDICTED: collagen alpha-1(XII) chain-like, partial [Biomphalaria glabrata]	collagen alpha-1(XII) chain- partial; collagen alpha-1 chain- partial	PREDICTED: Biomphalaria glabrata collagen alpha-1(XII) chain-like (LOC106067238), partial mRNA	P:single-multicellular organism process; C:extracellular region part; C:extracellular matrix; C:membrane-bounded organelle	Protein digestion and absorption
evgTRINITY_DN99728_c0_g1_i1	223.62	21	290	1869.95	687	1426	222.686	24.4253	383.318	1452.69	583.59	1323.86	2.41191		2.75738		PREDICTED: sodium-dependent phosphate transport protein 3-like [Biomphalaria glabrata]	uncharacterized transporter slc- -like	PREDICTED: Biomphalaria glabrata sialin-like (LOC106061807), mRNA	0	Lysosome
evgTRINITY_DN40736_c0_g1_i1	340	12	235	1687	1034	1445	338.579	13.9573	310.62	1310.56	878.358	1341.5	2.41033	2.31063	2.52683		PREDICTED: sodium-coupled monocarboxylate transporter 1-like [Biomphalaria glabrata]	sodium-dependent multivitamin transporter-like	PREDICTED: Biomphalaria glabrata sodium-coupled monocarboxylate transporter 1-like (LOC106061785), mRNA	0	Vitamin digestion and absorption
evgTRINITY_DN91168_c9_g1_i1	475.99	7.83	301.6	1852.65	1720.26	1775.39	474.001	9.10716	398.651	1439.25	1461.32	1648.22	2.36546	2.39925	2.23288		PREDICTED: LOW QUALITY PROTEIN: 3-[(3aS,4S,7aS)-7a-methyl-1,5-dioxo-octahydro-1H-inden-4-yl]propanoyl:CoA ligase-like [Biomphalaria glabrata]	0	PREDICTED: Biomphalaria glabrata 3-[(3aS,4S,7aS)-7a-methyl-1,5-dioxo-octahydro-1H-inden-4-yl]propanoyl:CoA ligase-like (LOC106070226), mRNA	0	0
evgTRINITY_DN75669_c1_g1_i1	216	10	111	830	800	633	215.098	11.6311	146.718	644.794	679.581	587.659	2.35246	2.34093	2.31973		PREDICTED: solute carrier family 22 member 6-B-like isoform X1 [Biomphalaria glabrata]	solute carrier family 22 member 8-like	PREDICTED: Biomphalaria glabrata solute carrier family 22 member 3-like (LOC106069360), transcript variant X2, mRNA	0	0
evgTRINITY_DN90553_c6_g1_i1	45	25.04	32	338.82	121	234	44.812	29.1243	42.2972	263.216	102.787	217.239	2.31537		2.77239		PREDICTED: uncharacterized transporter slc-17.2-like [Aplysia californica]	0	PREDICTED: Biomphalaria glabrata sialin-like (LOC106077196), mRNA	0	Lysosome
evgTRINITY_GG_454Uninf_3048_c3_g1_i1	26.55	2.27	25.45	88.2	118.57	148.9	26.4391	2.64026	33.6395	68.519	100.722	138.235	2.27206	2.48696			PREDICTED: uncharacterized protein LOC101854434 [Aplysia californica]	leucine- glutamate- and lysine-rich 1 isoform X1	PREDICTED: Biomphalaria glabrata uncharacterized LOC106069788 (LOC106069788), mRNA	0	0
evgTRINITY_DN47664_c0_g1_i1	24	0	17	106	82	80	23.8997	0	22.4704	82.3471	69.657	74.2698	2.25794	2.19364	2.36344		PREDICTED: solute carrier family 22 member 16-like [Biomphalaria glabrata]	solute carrier family 22 member 7-like	PREDICTED: Biomphalaria glabrata solute carrier family 22 member 16-like (LOC106069950), mRNA	0	Choline metabolism in cancer
evglcl|G0WVJSS01EAWII	0	2.61	9.12	29.73	17.77	39.27	0	3.03572	12.0547	23.096	15.0952	36.4572	2.22017		2.10633		PREDICTED: soma ferritin-like [Biomphalaria glabrata]	soma ferritin-like	PREDICTED: Biomphalaria glabrata soma ferritin-like (LOC106053625), mRNA	P:cellular iron ion homeostasis; F:ferric iron binding; C:cytoplasm; P:iron ion transport; P:oxidation-reduction process; F:ferroxidase activity	Mineral absorption
evglcl|G0WVJSS01DSRIE	34	0	25	126	134	111	33.8579	0	33.0447	97.8843	113.83	103.049	2.21423	2.26263	2.0715		0	ubiquitin carboxyl-terminal hydrolase 20-like isoform X1	0	0	0
evglcl|G0WVJSS01CFG4O	28.01	0	22.5	117.49	108.73	94.64	27.893	0	29.7402	91.2733	92.3635	87.8611	2.2129	2.20902	2.19229		PREDICTED: 4-coumarate--CoA ligase 1-like [Biomphalaria glabrata]	4-coumarate-- ligase 1-like	PREDICTED: Biomphalaria glabrata 4-coumarate--CoA ligase 1-like (LOC106070225), mRNA	0	0
evglcl|G0WVJSS01DS89X	5.71	0	10.58	56.5	23.12	34.37	5.68614	0	13.9845	43.8926	19.6399	31.9081	2.21199		2.6867		PREDICTED: myosin regulatory light chain LC-2, mantle muscle-like isoform X2 [Biomphalaria glabrata]	myosin regulatory light chain LC- mantle muscle-like isoform X2	PREDICTED: Biomphalaria glabrata myosin regulatory light chain LC-2, mantle muscle-like (LOC106057045), transcript variant X2, mRNA	C:cell; F:calcium ion binding; P:cell redox homeostasis; P:oxidation-reduction process	Regulation of actin cytoskeleton
evgTRINITY_GG_454Uninf_10175_c2_g2_i1	10.78	5.89	3.59	29.18	38.53	54.83	10.735	6.85072	4.74522	22.6688	32.7303	50.9026	2.19247	2.4215			PREDICTED: multiple epidermal growth factor-like domains protein 11 [Biomphalaria glabrata]	Multiple epidermal growth factor-like domains 10	PREDICTED: Biomphalaria glabrata multiple epidermal growth factor-like domains protein 11 (LOC106078504), mRNA	0	0
evgTRINITY_DN103351_c0_g1_i1	114	4	27	376	167	293	113.524	4.65244	35.6883	292.099	141.862	272.013	2.18931		2.42447		PREDICTED: monomeric sarcosine oxidase-like [Biomphalaria glabrata]	peroxisomal sarcosine oxidase-like	PREDICTED: Biomphalaria glabrata monomeric sarcosine oxidase-like (LOC106057955), mRNA	C:membrane	0
evgTRINITY_DN105469_c0_g1_i1	59	5	36	217	178	204	58.7535	5.81555	47.5844	168.579	151.207	189.388	2.17088	2.17254	2.12736		PREDICTED: solute carrier family 52, riboflavin transporter, member 3-B-like [Biomphalaria glabrata]	solute carrier family riboflavin member 3	PREDICTED: Biomphalaria glabrata solute carrier family 52, riboflavin transporter, member 3-B-like (LOC106056701), mRNA	0	Vitamin digestion and absorption
evglcl|HJ4YRIA01AHWOL	2	10.09	3	28.3	30	38.05	1.99164	11.7358	3.96536	21.9851	25.4843	35.3246	2.15336	2.28932	1.88575		0	0	Biomphalaria tenagophila strain Taim-RS mitochondrion, complete genome	0	0
evgTRINITY_DN88816_c0_g1_i1	8	0	3	28.3	16	22.11	7.96658	0	3.96536	21.9851	13.5916	20.5263	2.12684	2.00379	2.40915		PREDICTED: sodium-coupled monocarboxylate transporter 1-like [Biomphalaria glabrata]	0	PREDICTED: Biomphalaria glabrata sodium-coupled monocarboxylate transporter 1-like (LOC106061975), mRNA	0	0
evgTRINITY_DN7812_c0_g1_i1	198	25	109	733	466	706	197.173	29.0778	144.075	569.438	395.856	655.431	2.12622	2.06736	2.1657		PREDICTED: b(0,+)-type amino acid transporter 1-like [Biomphalaria glabrata]	b(0,+)-type amino acid transporter 1-like isoform X3	PREDICTED: Biomphalaria glabrata Y+L amino acid transporter 2-like (LOC106050114), mRNA	0	Protein digestion and absorption
evgTRINITY_DN92197_c16_g1_i1	141	11	75	553	339	413	140.411	12.7942	99.1341	429.603	287.972	383.418	2.12016	1.98379	2.30734		PREDICTED: 4-aminobutyrate aminotransferase, mitochondrial-like, partial [Biomphalaria glabrata]	0	PREDICTED: Biomphalaria glabrata 4-aminobutyrate aminotransferase, mitochondrial-like (LOC106074755), partial mRNA	0	Metabolic pathways
evgTRINITY_DN93164_c18_g1_i1	39.55	9	0	84	82.97	89.87	39.3848	10.468	0	65.2562	70.481	83.4328	2.1102	2.17662			PREDICTED: estrogen sulfotransferase-like [Biomphalaria glabrata]	0	PREDICTED: Biomphalaria glabrata estrogen sulfotransferase-like (LOC106052881), mRNA	0	0
evgTRINITY_BU_DN80509_c9_g1_i1	1114	215	156	3336	2251	2375	1109.35	250.069	206.199	2591.6	1912.17	2204.88	2.09846	1.96919	2.2365		PREDICTED: uncharacterized protein LOC101850568 [Aplysia californica]	0	0	0	0
evgTRINITY_GG_11749_c0_g2_i1	15.56	0	8.78	52.62	50.54	37.82	15.495	0	11.6053	40.8784	42.9325	35.111	2.08621	2.06786	2.12011		PREDICTED: rab-like protein 3 isoform X2 [Biomphalaria glabrata]	rab 3 isoform X2; rab-like protein 3	PREDICTED: Biomphalaria glabrata rab-like protein 3 (LOC106080009), transcript variant X3, mRNA	F:GTP binding; P:small GTPase mediated signal transduction; P:protein transport; C:intracellular	0
evglcl|G0WVJSS02JAEZU	0	6.65	7.57	39.89	16.26	37	0	7.73469	10.0059	30.9889	13.8125	34.3498	2.08573		2.36472		PREDICTED: profilin-4-like isoform X2 [Biomphalaria glabrata]	profilin-4-like isoform X2	PREDICTED: Biomphalaria glabrata profilin-like (LOC106074238), transcript variant X2, mRNA	0	0
evgTRINITY_GG_26971_c29_g1_i1	21.39	18.4	0	66.22	59.96	87.38	21.3006	21.4012	0	51.4437	50.9346	81.1211	2.07321	2.16619			PREDICTED: DNA-directed RNA polymerases I, II, and III subunit RPABC2-like isoform X2 [Biomphalaria glabrata]	DNA-directed RNA polymerases and III subunit RPABC2-like isoform X2; dna-directed rna polymerases and iii subunit rpabc2	PREDICTED: Biomphalaria glabrata DNA-directed RNA polymerases I, II, and III subunit RPABC2-like (LOC106059912), transcript variant X2, mRNA	F:DNA binding; F:RNA polymerase III activity; F:RNA polymerase II activity; C:DNA-directed RNA polymerase I complex; F:RNA polymerase I activity; P:transcription from RNA polymerase III promoter; P:transcription from RNA polymerase I promoter; P:transcription from RNA polymerase II promoter; C:DNA-directed RNA polymerase III complex; C:DNA-directed RNA polymerase II, core complex	Metabolic pathways
evgTRINITY_DN92454_c19_g1_i1	525.34	56.45	294.45	1831.92	1332.5	1673.85	523.145	65.6576	389.2	1423.15	1131.93	1553.96	2.06956	2.03176	2.0785		PREDICTED: uncharacterized protein LOC101854434 [Aplysia californica]	PREDICTED: uncharacterized protein LOC101854434	0	0	0
evglcl|HJ4YRIA01BGX0K	2.12	8.57	4.09	29.44	20.89	39	2.11114	9.96786	5.40611	22.8708	17.7455	36.2065	2.06291				PREDICTED: LOW QUALITY PROTEIN: cytochrome b-like [Biomphalaria glabrata]	cytochrome b-like	Dercas nina voucher D.nin1 cytochrome b (Cytb) gene, partial cds; mitochondrial	0	Metabolic pathways
evgTRINITY_DN91168_c9_g1_i2	200.77	7.85	164.49	678.94	628.36	774.21	199.931	9.13042	217.421	527.441	533.777	718.755	2.05825	2.12794			PREDICTED: LOW QUALITY PROTEIN: 3-[(3aS,4S,7aS)-7a-methyl-1,5-dioxo-octahydro-1H-inden-4-yl]propanoyl:CoA ligase-like [Biomphalaria glabrata]	0	PREDICTED: Biomphalaria glabrata 3-[(3aS,4S,7aS)-7a-methyl-1,5-dioxo-octahydro-1H-inden-4-yl]propanoyl:CoA ligase-like (LOC106070226), mRNA	0	0
evgTRINITY_DN93524_c10_g1_i6	0	3.6	8.66	24.02	29.31	25.7	0	4.1872	11.4467	18.6602	24.8981	23.8592	2.0282				PREDICTED: fibrillin-1-like [Biomphalaria glabrata]	0	PREDICTED: Biomphalaria glabrata fibrillin-1-like (LOC106066732), mRNA	0	0
evglcl|G0WVJSS01ATG9U	80.44	0	38.1	179.42	192.97	244.37	80.1039	0	50.3601	139.384	163.923	226.866	2.01299	2.14733			PREDICTED: 4-coumarate--CoA ligase 1-like [Biomphalaria glabrata]	2-succinylbenzoate-- ligase- partial	PREDICTED: Biomphalaria glabrata 4-coumarate--CoA ligase 1-like (LOC106070225), mRNA	0	0
evgTRINITY_DN93159_c4_g1_i1	17	23.53	13	133	68	96	16.929	27.368	17.1832	103.322	57.7643	89.1237	2.00423	1.81419	2.34819		PREDICTED: choline dehydrogenase, mitochondrial-like [Aplysia californica]	0	PREDICTED: Biomphalaria glabrata oxygen-dependent choline dehydrogenase-like (LOC106070293), mRNA	0	0
evgTRINITY_DN82640_c0_g1_i1	251	33	109	847	493	707	249.951	38.3827	144.075	658	418.792	656.359	1.99997		2.14377		PREDICTED: transmembrane channel-like protein 7 [Biomphalaria glabrata]	transmembrane channel 7 isoform X1	PREDICTED: Biomphalaria glabrata transmembrane channel-like protein 7 (LOC106056276), mRNA	0	0
evgTRINITY_DN86104_c2_g1_i1	8	21	15	89	102	56	7.96658	24.4253	19.8268	69.1405	86.6465	51.9888	1.96823	1.95495	2.00033		PREDICTED: putative ferric-chelate reductase 1 [Biomphalaria glabrata]	0	PREDICTED: Biomphalaria glabrata putative ferric-chelate reductase 1 (LOC106058941), mRNA	0	0
evgTRINITY_BU_DN81377_c4_g1_i2utrorf	28.32	20.49	12.75	72.69	98.16	137.47	28.2017	23.8321	16.8528	56.4699	83.3845	127.623	1.9389	2.17078			PREDICTED: multiple epidermal growth factor-like domains protein 11 [Biomphalaria glabrata]	0	PREDICTED: Biomphalaria glabrata multiple epidermal growth factor-like domains protein 11 (LOC106078504), mRNA	0	0
evgTRINITY_DN93524_c10_g1_i2	84.4	24.78	131.07	335.8	408.57	521.28	84.0474	28.8219	173.247	260.87	347.07	483.942	1.92775	2.10976			PREDICTED: uncharacterized protein LOC106063491, partial [Biomphalaria glabrata]	PREDICTED: uncharacterized protein LOC106063491, partial	PREDICTED: Biomphalaria glabrata multiple epidermal growth factor-like domains protein 11 (LOC106080185), partial mRNA	0	0
evgTRINITY_GG_5406_c2_g2_i1	59	2	55	263	162	181	58.7535	2.32622	72.6983	204.314	137.615	168.035	1.92118	1.76368	2.14073		PREDICTED: sodium/glucose cotransporter 4-like isoform X1 [Biomphalaria glabrata]	sodium myo-inositol cotransporter 2	PREDICTED: Biomphalaria glabrata sodium/glucose cotransporter 4-like (LOC106080084), transcript variant X1, mRNA	C:integral component of plasma membrane; P:sodium ion transport; P:glucose transmembrane transport; F:glucose:sodium symporter activity	0
evgTRINITY_DN89437_c16_g1_i1	104	5	158	594	291	520	103.565	5.81555	208.842	461.455	247.197	482.753	1.90063		2.04522		PREDICTED: sodium- and chloride-dependent glycine transporter 2-like, partial [Biomphalaria glabrata]	0	PREDICTED: Biomphalaria glabrata sodium- and chloride-dependent glycine transporter 2-like (LOC106067880), partial mRNA	0	0
evglcl|G0WVJSS02JNXNK	0	8.84	4.88	24.4	19.1	32.82	0	10.2819	6.45032	18.9554	16.225	30.4692	1.89927				PREDICTED: uncharacterized protein LOC106064225, partial [Biomphalaria glabrata]	PREDICTED: uncharacterized protein LOC106064225, partial	PREDICTED: Biomphalaria glabrata uncharacterized LOC106050334 (LOC106050334), mRNA	0	0
evgTRINITY_DN3469_c0_g1_i1	165.43	150	179.65	985.43	586.66	934.16	164.739	174.467	237.459	765.541	498.353	867.248	1.88366		2.00747		PREDICTED: lambda-crystallin homolog [Biomphalaria glabrata]	lambda-crystallin homolog	PREDICTED: Biomphalaria glabrata lambda-crystallin homolog (LOC106073430), mRNA	F:oxidoreductase activity; C:membrane; P:single-organism metabolic process	Metabolic pathways
evgTRINITY_DN90523_c3_g1_i1	5.15	6.35	19.1	77.55	48.74	42.51	5.12848	7.38575	25.2461	60.2455	41.4034	39.4651	1.86941	1.65761	2.21833	-	hypothetical protein LOTGIDRAFT_145652 [Lottia gigantea]	hypothetical protein LOTGIDRAFT_145652	0	0	0
evgTRINITY_DN46328_c0_g1_i1	2	5	4	16	28	15	1.99164	5.81555	5.28715	12.4298	23.7853	13.9256	1.84578	2.01628			hypothetical protein LOTGIDRAFT_199086, partial [Lottia gigantea]	elongation of very long chain fatty acids 2-like; elongation of very long chain fatty acids protein 2-like	0	F:transferase activity, transferring acyl groups; P:fatty acid biosynthetic process	Biosynthesis of secondary metabolites
evgTRINITY_DN92670_c11_g1_i1	67	48	123	475	305	425	66.7201	55.8293	162.58	369.008	259.09	394.558	1.83832	1.76554	1.93153		PREDICTED: sialin-like isoform X1 [Biomphalaria glabrata]	0	PREDICTED: Biomphalaria glabrata sialin-like (LOC106066411), partial mRNA	0	Lysosome
evgTRINITY_DN92268_c10_g1_i1	18.5	12	16.5	90	47	92	18.4227	13.9573	21.8095	69.9174	39.9254	85.4102	1.82679		1.962		PREDICTED: uncharacterized protein LOC106064814, partial [Biomphalaria glabrata]	0	0	0	0
evgTRINITY_BU_DN82000_c3_g1_i1	232.86	154.67	84.89	534.01	807.73	813.98	231.887	179.898	112.207	414.851	686.147	755.676	1.82277	2.0421	1.24669		PREDICTED: low-density lipoprotein receptor-related protein 1-like isoform X3 [Biomphalaria glabrata]	low-density lipo receptor-related 1-like isoform X3; prolow-density lipoprotein receptor-related protein 1	PREDICTED: Biomphalaria glabrata low-density lipoprotein receptor-related protein 1-like (LOC106069995), transcript variant X3, mRNA	F:binding	Alzheimer's disease
evgTRINITY_DN93426_c10_g1_i1	1150.92	422.97	897	4387.76	3764.17	3607.73	1146.11	491.961	1185.64	3408.67	3197.57	3349.32	1.81747	1.79789	1.84592	-	hypothetical protein LOTGIDRAFT_161773 [Lottia gigantea]	0	Lottia gigantea hypothetical protein partial mRNA	0	Metabolic pathways
evglcl|G0WVJSS01BBXHH	7.5	2.57	11.12	37.79	25.79	42.8	7.46867	2.98919	14.6983	29.3575	21.908	39.7343	1.80723		1.79247		0	0	PREDICTED: Biomphalaria glabrata betaine--homocysteine S-methyltransferase 1-like (LOC106073434), mRNA	0	0
evgTRINITY_DN93082_c21_g1_i1	56.41	37.29	77.32	261.63	365.98	207.57	56.1743	43.3724	102.201	203.25	310.891	192.702	1.80281	1.8845	1.58473		PREDICTED: alkaline phosphatase, tissue-nonspecific isozyme-like [Biomphalaria glabrata]	0	PREDICTED: Biomphalaria glabrata alkaline phosphatase, tissue-nonspecific isozyme-like (LOC106071269), mRNA	0	Metabolic pathways
evgTRINITY_DN71963_c0_g1_i1	276	19	176	707	797	668	274.847	22.0991	232.635	549.24	677.032	620.152	1.79951	1.87169			PREDICTED: 2-succinylbenzoate--CoA ligase-like, partial [Biomphalaria glabrata]	peroxisomal-coenzyme A synthetase	PREDICTED: Biomphalaria glabrata 2-succinylbenzoate--CoA ligase-like (LOC106066559), partial mRNA	0	0
evgTRINITY_DN46421_c0_g1_i1	17	11	6	62	30	61	16.929	12.7942	7.93073	48.1653	25.4843	56.6307	1.75912				PREDICTED: uncharacterized protein LOC106074390 [Biomphalaria glabrata]	PREDICTED: uncharacterized protein LOC106074390	0	0	0
evgTRINITY_GG_454Uninf_9308_c13_g6_i1	0	6.12	9.7	19.18	31.31	30.68	0	7.11824	12.8213	14.9002	26.5971	28.4825	1.75226				PREDICTED: uncharacterized protein LOC106062673 [Biomphalaria glabrata]	PREDICTED: uncharacterized protein LOC106062673	PREDICTED: Biomphalaria glabrata uncharacterized LOC106050693 (LOC106050693), mRNA	0	0
evgTRINITY_GG_454Uninf_6457_c4_g45_i1	1.43	7.81	11.52	32.5	49.79	23.5	1.42403	9.08389	15.227	25.2479	42.2954	21.8167	1.74998				PREDICTED: uncharacterized protein LOC106073507 isoform X3 [Biomphalaria glabrata]	PREDICTED: uncharacterized protein LOC106073507 isoform X3	PREDICTED: Biomphalaria glabrata uncharacterized LOC106051780 (LOC106051780), mRNA	0	0
evgTRINITY_DN87517_c0_g2_i1	7	8	5	36	39	20	6.97075	9.30489	6.60894	27.967	33.1296	18.5674	1.74803				PREDICTED: uncharacterized protein LOC106053486, partial [Biomphalaria glabrata]	0	PREDICTED: Biomphalaria glabrata uncharacterized LOC106053486 (LOC106053486), partial mRNA	0	0
evgTRINITY_BU_DN81914_c1_g1_i1	13.5	6.92	3.93	26.72	34.19	45.45	13.4436	8.04873	5.19463	20.7577	29.0436	42.1945	1.74123	1.95559			PREDICTED: uncharacterized protein LOC106078502, partial [Biomphalaria glabrata]	PREDICTED: uncharacterized protein LOC106078502, partial	PREDICTED: Biomphalaria glabrata uncharacterized LOC106078502 (LOC106078502), partial mRNA	0	0
evgTRINITY_DN93345_c1_g1_i2	8	53	21	153	125	102	7.96658	61.6449	27.7575	118.86	106.184	94.6939	1.70324	1.61038	1.8294		PREDICTED: C-type lectin domain family 4 member E-like [Biomphalaria glabrata]	0	PREDICTED: Biomphalaria glabrata C-type lectin domain family 4 member E-like (LOC106056037), transcript variant X2, mRNA	0	0
evglcl|G0WVJSS01D7NYD	9.78	22.09	6.16	68.24	41.24	60.28	9.73914	25.6931	8.14221	53.0129	35.0324	55.9623	1.69771		1.86535		PREDICTED: uncharacterized protein LOC106075958 isoform X1 [Biomphalaria glabrata]	PREDICTED: uncharacterized protein LOC106075958 isoform X1	PREDICTED: Biomphalaria glabrata uncharacterized LOC106075958 (LOC106075958), transcript variant X2, mRNA	0	0
evgTRINITY_DN89637_c25_g1_i1	8	11	7	31	39	46	7.96658	12.7942	9.25251	24.0827	33.1296	42.7051	1.69629				PREDICTED: uncharacterized protein LOC106051061 [Biomphalaria glabrata]	0	PREDICTED: Biomphalaria glabrata uncharacterized LOC106051061 (LOC106051061), mRNA	0	0
evgTRINITY_DN91212_c0_g1_i1	110	46	44	378	184	286	109.54	53.5031	58.1587	293.653	156.304	265.514	1.68821		1.98786		PREDICTED: eukaryotic translation initiation factor 2-alpha kinase 4-like [Biomphalaria glabrata]	0	PREDICTED: Biomphalaria glabrata eukaryotic translation initiation factor 2-alpha kinase 4-like (LOC106059200), mRNA	0	Protein processing in endoplasmic reticulum
evgTRINITY_DN91076_c14_g1_i1	824	393	375	3000	1747	1881	820.557	457.102	495.67	2330.58	1484.03	1746.27	1.6482	1.44752	1.97919		PREDICTED: cytochrome P450 27C1-like isoform X1 [Biomphalaria glabrata]	0	PREDICTED: Biomphalaria glabrata cytochrome P450 27C1-like (LOC106056986), transcript variant X2, mRNA	0	0
evgTRINITY_DN63301_c0_g1_i1	145	51	133	441	600	356	144.394	59.3186	175.798	342.595	509.685	330.5	1.63692	1.71694	1.41392		PREDICTED: carboxylesterase NlhH-like [Biomphalaria glabrata]	carboxylesterase -like	PREDICTED: Biomphalaria glabrata carboxylesterase NlhH-like (LOC106067026), mRNA	0	0
evgTRINITY_DN90734_c10_g1_i1	140	164	181	690	615.07	735	139.415	190.75	239.244	536.033	522.487	682.353	1.61026	1.66055	1.5078		PREDICTED: protein usf-like [Biomphalaria glabrata]	0	PREDICTED: Biomphalaria glabrata protein usf-like (LOC106070563), transcript variant X2, mRNA	0	Metabolic pathways
evgTRINITY_DN90153_c14_g1_i1	149	216.6	170	877.31	770	617.39	148.377	251.93	224.704	681.547	654.096	573.168	1.60888	1.55575	1.72422		PREDICTED: sushi, von Willebrand factor type A, EGF and pentraxin domain-containing protein 1-like [Biomphalaria glabrata]	0	PREDICTED: Biomphalaria glabrata sushi, von Willebrand factor type A, EGF and pentraxin domain-containing protein 1-like (LOC106050361), mRNA	0	0
evgTRINITY_DN92232_c3_g1_i1	169	150	199	729	813	598	168.294	174.467	263.036	566.331	690.624	555.166	1.5789	1.62143	1.49563		PREDICTED: laccase-15-like isoform X1 [Biomphalaria glabrata]	0	PREDICTED: Biomphalaria glabrata laccase-15-like (LOC106061396), transcript variant X6, mRNA	0	0
evgTRINITY_DN76602_c0_g1_i1	115	37	52	367	268	174	114.52	43.0351	68.733	285.108	227.659	161.537	1.57024	1.35593	1.90233		PREDICTED: uncharacterized protein LOC106057049 [Biomphalaria glabrata]	AF-10 isoform X2	PREDICTED: Biomphalaria glabrata uncharacterized LOC106057049 (LOC106057049), mRNA	0	0
evglcl|G0WVJSS02HNKKW	2.16	5.3	20.68	43.64	53.39	31.07	2.15098	6.16449	27.3346	33.9022	45.3535	28.8445	1.56896				PREDICTED: uncharacterized protein LOC106050693 [Biomphalaria glabrata]	PREDICTED: uncharacterized protein LOC106050693	PREDICTED: Biomphalaria glabrata uncharacterized LOC106068761 (LOC106068761), partial mRNA	0	0
evgTRINITY_DN67180_c0_g1_i1	1	15.35	18	63	33	55	0.995822	17.8537	23.7922	48.9422	28.0327	51.0605	1.55996		1.73637		PREDICTED: uncharacterized protein LOC106079865 [Biomphalaria glabrata]	Tyrosine- phosphatase non-receptor type 6	PREDICTED: Biomphalaria glabrata uncharacterized LOC106079865 (LOC106079865), mRNA	0	0
evgTRINITY_DN92612_c6_g1_i1	47.42	4.12	26.72	133.3	90.84	82.6	47.2219	4.79202	35.3182	103.555	77.1664	76.6835	1.54664	1.38892	1.77214	-	0	0	PREDICTED: Biomphalaria glabrata uncharacterized LOC106071133 (LOC106071133), ncRNA	0	0
evgTRINITY_DN46428_c0_g1_i1	8	44	15	107	88	80	7.96658	51.1769	19.8268	83.124	74.7539	74.2698	1.54152	1.48061			PREDICTED: uncharacterized protein LOC106078472 isoform X1 [Biomphalaria glabrata]	protoheme IX farnesyltransferase	PREDICTED: Biomphalaria glabrata uncharacterized LOC106078472 (LOC106078472), transcript variant X1, mRNA	0	0
evgTRINITY_DN93172_c2_g1_i2	13	3	14	51	44.82	28	12.9457	3.48933	18.505	39.6199	38.0735	25.9944	1.53758		1.74696		PREDICTED: transcription factor gaf1-like [Biomphalaria glabrata]	0	PREDICTED: Biomphalaria glabrata transcription factor gaf1-like (LOC106063651), transcript variant X5, mRNA	0	0
evglcl|HJ4YRIA01DRFQ7	170.63	26.25	70.29	328.99	324.14	341.19	169.917	30.5317	92.9085	255.579	275.349	316.751	1.52706	1.58912			PREDICTED: uncharacterized protein LOC101854434 [Aplysia californica]	PREDICTED: uncharacterized protein LOC101854434	0	0	0
evgTRINITY_DN90713_c13_g1_i1	370	217	212	1207	1083.04	790	368.454	252.395	280.219	937.67	920.016	733.414	1.52262	1.45747	1.65205		PREDICTED: angiotensin-converting enzyme-like isoform X2 [Biomphalaria glabrata]	0	PREDICTED: Biomphalaria glabrata angiotensin-converting enzyme-like (LOC106074586), mRNA	0	Renin secretion
evgTRINITY_DN87248_c1_g1_i1	25.88	0	34.76	69.37	86.91	86.54	25.7719	0	45.9453	53.8908	73.8279	80.3413	1.52116	1.67089			PREDICTED: delphilin-like isoform X1 [Biomphalaria glabrata]	0	PREDICTED: Biomphalaria glabrata delphilin-like (LOC106056609), transcript variant X1, mRNA	0	0
evgTRINITY_DN92994_c8_g1_i3	0	8.5	19.01	55.56	35.71	31.23	0	9.88644	25.1272	43.1623	30.3348	28.9931	1.51807			-	PREDICTED: uncharacterized protein LOC106054687 [Biomphalaria glabrata]	0	PREDICTED: Biomphalaria glabrata uncharacterized LOC106054687 (LOC106054687), mRNA	0	0
evgTRINITY_DN90772_c8_g1_i2	203	221	156	722	645	859	202.152	257.047	206.199	560.893	547.912	797.472	1.5168	1.59116	1.35888		PREDICTED: laccase-1-like [Aplysia californica]	0	PREDICTED: Biomphalaria glabrata uncharacterized LOC106056369 (LOC106056369), mRNA	0	0
evglcl|G0WVJSS01AOSN3	7.08	15.86	21.55	50.71	55.57	74.06	7.05042	18.4469	28.4845	39.3946	47.2054	68.7552	1.50467	1.6621			PREDICTED: protein NPC2 homolog [Biomphalaria glabrata]	NPC2 homolog; protein npc2 homolog	PREDICTED: Biomphalaria glabrata protein NPC2 homolog (LOC106066302), mRNA	P:peptidoglycan recognition protein signaling pathway; F:peptidoglycan binding; C:extracellular space; P:sterol transport; F:lipoteichoic acid binding; P:ecdysteroid biosynthetic process; F:lipid antigen binding; P:sterol homeostasis; F:lipopolysaccharide binding; P:synaptic target recognition	Lysosome
evgTRINITY_DN90546_c14_g1_i1	21	3	11	49	51	33	20.9123	3.48933	14.5397	38.0661	43.3233	30.6363	1.4964	1.48315			PREDICTED: uncharacterized protein LOC106075264 isoform X1 [Biomphalaria glabrata]	0	PREDICTED: Biomphalaria glabrata uncharacterized LOC106075264 (LOC106075264), transcript variant X5, mRNA	0	0
evgTRINITY_DN92339_c1_g1_i1	87	16	39	172.9	183	165	86.6365	18.6098	51.5497	134.319	155.454	153.181	1.49126	1.5534			PREDICTED: trans-L-3-hydroxyproline dehydratase-like [Biomphalaria glabrata]	0	PREDICTED: Biomphalaria glabrata trans-L-3-hydroxyproline dehydratase-like (LOC106069189), transcript variant X2, mRNA	0	Arginine and proline metabolism
evgTRINITY_DN25340_c0_g1_i1	48.45	74	89	271	278	283	48.2476	86.0702	117.639	210.529	236.154	262.729	1.48909	1.56583	1.32039		PREDICTED: uncharacterized protein LOC106070058 [Biomphalaria glabrata]	fer3	PREDICTED: Biomphalaria glabrata uncharacterized LOC106070058 (LOC106070058), mRNA	0	0
evgTRINITY_DN92530_c22_g1_i1	418	265	207	1383	885	1028	416.254	308.224	273.61	1074.4	751.786	954.366	1.47703	1.35477	1.70116		PREDICTED: cystathionine gamma-lyase-like [Aplysia californica]	0	PREDICTED: Biomphalaria glabrata cystathionine gamma-lyase-like (LOC106079938), mRNA	0	Cysteine and methionine metabolism
evgTRINITY_DN565_c0_g1_i1	455.86	280	266	1715	888	1084	453.955	325.671	351.596	1332.31	754.334	1006.36	1.45017	1.21903	1.83272		PREDICTED: uncharacterized protein LOC106056803 [Biomphalaria glabrata]	of Emopamil-binding family; emopamil-binding protein	PREDICTED: Biomphalaria glabrata uncharacterized LOC106056803 (LOC106056803), transcript variant X2, mRNA	C:membrane	0
evgTRINITY_GG_19441_c2_g1_i1	18.4	7.94	15.69	46.44	70.22	37.63	18.3231	9.2351	20.7388	36.0774	59.6502	34.9346	1.4139				PREDICTED: mucin-2-like, partial [Biomphalaria glabrata]	mucin-2- partial	PREDICTED: Biomphalaria glabrata mucin-2-like (LOC106059772), partial mRNA	0	0
evgTRINITY_GG_454Uninf_12382_c24_g88_i1	6.63	19.31	11.47	51.6	53.82	35.99	6.6023	22.4597	15.1609	40.086	45.7188	33.4121	1.40685	1.40156	1.45145		PREDICTED: uncharacterized protein LOC106060212 [Biomphalaria glabrata]	PREDICTED: uncharacterized protein LOC106060212	PREDICTED: Biomphalaria glabrata uncharacterized LOC106053941 (LOC106053941), mRNA	0	0
evgTRINITY_DN84806_c3_g1_i1	26.96	33.73	32.61	87.38	119.82	128.51	26.8474	39.2317	43.1035	67.882	101.784	119.305	1.39452	1.59516		+	0	0	PREDICTED: Biomphalaria glabrata uncharacterized LOC106075960 (LOC106075960), mRNA	0	0
evgTRINITY_DN77322_c0_g2_i1	40	11	12	71	62	79	39.8329	12.7942	15.8615	55.157	52.6675	73.3414	1.38804				PREDICTED: neuroligin-4, X-linked-like [Biomphalaria glabrata]	neuroligin- X-linked-like	PREDICTED: Biomphalaria glabrata neuroligin-4, X-linked-like (LOC106057201), mRNA	0	Cell adhesion molecules (CAMs)
evgTRINITY_BU_DN81914_c2_g1_i1	28.89	10.18	19.1	69.06	60.14	74.9	28.7693	11.8405	25.2461	53.6499	51.0875	69.5351	1.38801	1.4434	1.29116		PREDICTED: uncharacterized protein LOC106051907 [Biomphalaria glabrata]	0	PREDICTED: Biomphalaria glabrata uncharacterized LOC106051907 (LOC106051907), mRNA	0	0
evgTRINITY_DN92947_c14_g1_i1	33	20	28	109	75	104	32.8621	23.2622	37.0101	84.6777	63.7107	96.5507	1.38376	1.35408			PREDICTED: probable imidazolonepropionase [Biomphalaria glabrata]	0	PREDICTED: Biomphalaria glabrata probable imidazolonepropionase (LOC106071962), mRNA	0	Metabolic pathways
evgTRINITY_GG_13339_c0_g1_i1	33.47	2.19	14.07	67.09	50.09	52.83	33.3302	2.54721	18.5976	52.1195	42.5502	49.0459	1.38036				PREDICTED: multiple epidermal growth factor-like domains protein 11, partial [Biomphalaria glabrata]	multiple epidermal growth factor-like domains partial	PREDICTED: Biomphalaria glabrata multiple epidermal growth factor-like domains protein 11 (LOC106080185), partial mRNA	0	Vitamin digestion and absorption
evglcl|HJ4YRIA02HKO3Q	57.57	29.43	37.3	143.46	139	149.22	57.3295	34.2303	49.3027	111.448	118.077	138.532	1.3782	1.44531	1.259		PREDICTED: uncharacterized protein LOC106062964 [Biomphalaria glabrata]	PREDICTED: uncharacterized protein LOC106062964	PREDICTED: Biomphalaria glabrata uncharacterized LOC106075960 (LOC106075960), mRNA	0	0
evgTRINITY_DN92932_c14_g1_i1	198	83	289	672.74	866	520	197.173	96.5382	381.997	522.625	735.646	482.753	1.36392				PREDICTED: ankyrin-3-like [Biomphalaria glabrata]	0	PREDICTED: Biomphalaria glabrata ankyrin-3-like (LOC106070063), mRNA	0	0
evglcl|G0WVJSS01DVA5S	12	5	28	68	50	49	11.9499	5.81555	37.0101	52.8265	42.4738	45.4902	1.34317				0	Uncharacterized HTH-type transcriptional regulator CBU_1416	0	0	0
evgTRINITY_DN92914_c12_g1_i1	88.63	139.23	42.22	398.09	250.49	269.99	88.2597	161.94	55.8059	309.26	212.785	250.651	1.33298	1.175	1.59338		PREDICTED: uncharacterized protein LOC106077531 isoform X1 [Biomphalaria glabrata]	PREDICTED: uncharacterized protein LOC106077531 isoform X1	PREDICTED: Biomphalaria glabrata uncharacterized LOC106077530 (LOC106077530), transcript variant X2, ncRNA	0	0
evgTRINITY_DN90607_c3_g1_i2	176.12	4.26	136.46	406.96	333.42	324.69	175.384	4.95485	180.371	316.151	283.232	301.433	1.31756			-	PREDICTED: mucin-3A-like [Biomphalaria glabrata]	0	PREDICTED: Biomphalaria glabrata mucin-3A-like (LOC106067029), transcript variant X4, mRNA	0	0
evgTRINITY_BU_DN82223_c5_g1_i2	131.57	66.3	74.28	398.45	239.96	270.18	131.02	77.1142	98.1824	309.54	203.84	250.828	1.31561	1.15145	1.60556		PREDICTED: uncharacterized protein LOC106078817 [Biomphalaria glabrata]	0	PREDICTED: Biomphalaria glabrata uncharacterized LOC106078817 (LOC106078817), mRNA	0	0
evglcl|G0WVJSS01EY1WE	34.89	41.08	47.58	206.64	110.14	117.98	34.7442	47.7806	62.8907	160.53	93.5613	109.529	1.31524	1.06369	1.74145		PREDICTED: cytochrome c oxidase subunit 5A, mitochondrial-like [Biomphalaria glabrata]	cytochrome c oxidase subunit mitochondrial-like	PREDICTED: Biomphalaria glabrata cytochrome c oxidase subunit 5A, mitochondrial-like (LOC106074131), transcript variant X2, mRNA	F:cytochrome-c oxidase activity; P:hydrogen ion transmembrane transport; P:mitochondrial electron transport, cytochrome c to oxygen; C:mitochondrial respiratory chain complex IV	Metabolic pathways
evgTRINITY_DN94847_c0_g1_i1	179	88	48	386	379	241	178.252	102.354	63.4458	299.868	321.951	223.738	1.29434				PREDICTED: uncharacterized protein LOC106013717 [Aplysia californica]	zinc finger 541	0	0	0
evgTRINITY_DN92500_c12_g1_i1	47	19	31	122	125	74	46.8036	22.0991	40.9754	94.7769	106.184	68.6995	1.28609		1.37302		PREDICTED: uncharacterized protein LOC106058182 [Biomphalaria glabrata]	0	PREDICTED: Biomphalaria glabrata uncharacterized LOC106058182 (LOC106058182), mRNA	0	0
evgTRINITY_DN92293_c9_g1_i1	48	23	48	147	111.98	136	47.7995	26.7515	63.4458	114.198	95.1243	126.259	1.27478	1.25905	1.30669		PREDICTED: LOW QUALITY PROTEIN: uncharacterized protein LOC106056946 [Biomphalaria glabrata]	0	PREDICTED: Biomphalaria glabrata uncharacterized LOC106056946 (LOC106056946), mRNA	0	0
evgTRINITY_GG_375_c0_g1_i1	23.29	16.63	13.3	78.29	48.96	45.95	23.1927	19.3425	17.5798	60.8204	41.5903	42.6587	1.25453				PREDICTED: DBH-like monooxygenase protein 1 homolog, partial [Biomphalaria glabrata]	DBH-like monooxygenase 1 partial; tyramine beta-hydroxylase-like	PREDICTED: Biomphalaria glabrata DBH-like monooxygenase protein 1 homolog (LOC106076224), partial mRNA	P:single-organism process	Metabolic pathways
evgTRINITY_BU_DN80721_c2_g1_i1	256	232	343	879	774	1065	254.93	269.842	453.373	682.86	657.494	988.716	1.25062		1.06133		PREDICTED: uncharacterized protein LOC106055025 [Biomphalaria glabrata]	0	PREDICTED: Biomphalaria glabrata uncharacterized LOC106050688 (LOC106050688), mRNA	0	0
evgTRINITY_DN93290_c22_g1_i1	49	5	35	101	110	75	48.7953	5.81555	46.2626	78.4628	93.4423	69.6279	1.24989				PREDICTED: proton-coupled folate transporter-like isoform X1 [Biomphalaria glabrata]	0	PREDICTED: Biomphalaria glabrata proton-coupled folate transporter-like (LOC106056860), transcript variant X3, mRNA	0	0
evgTRINITY_DN90607_c3_g1_i1	45.49	4.74	27.51	92.73	80.96	71.06	45.2999	5.51314	36.3624	72.0382	68.7736	65.9701	1.23488				PREDICTED: mucin-3A-like [Biomphalaria glabrata]	PREDICTED: mucin-3A-like	PREDICTED: Biomphalaria glabrata mucin-3A-like (LOC106067029), transcript variant X4, mRNA	0	0
evgTRINITY_GG_454Uninf_8324_c0_g1_i1	14.99	44.81	44.8	144.18	94.74	114.04	14.9274	52.119	59.2161	112.008	80.4793	105.872	1.23287				PREDICTED: uncharacterized protein LOC106078621 [Biomphalaria glabrata]	PREDICTED: uncharacterized protein LOC106078621	Biomphalaria glabrata BAC clone BG_BBa-10D22 from chromosome unknown, complete sequence	0	0
evgTRINITY_DN89916_c7_g1_i1	22.06	59.91	39.64	173.76	112.66	113.36	21.9678	69.682	52.3957	134.987	95.7019	105.24	1.2149	1.05721	1.48439		hypothetical protein THAR02_01298 [Trichoderma harzianum]	0	0	0	0
evglcl|G0WVJSS01DWBG5	22	21.01	9.26	69.74	53.56	39.4	21.9081	24.437	12.2398	54.1782	45.4979	36.5779	1.20131				0	0	0	0	0
evgTRINITY_DN89211_c3_g1_i3	24.75	28.1	45.37	97.95	131.43	89.37	24.6466	32.6834	59.9695	76.0934	111.647	82.9686	1.19835	1.30458			PREDICTED: mucin-2-like, partial [Biomphalaria glabrata]	mucin-2- partial	PREDICTED: Biomphalaria glabrata mucin-2-like (LOC106059772), partial mRNA	0	0
evgTRINITY_GG_6377_c5_g1_i2	34.96	65.6	129.87	272.23	261.57	230.8	34.8139	76.3001	171.661	211.485	222.197	214.268	1.19283	1.20111			PREDICTED: zinc finger C3H1 domain-containing protein-like isoform X1 [Biomphalaria glabrata]	zinc finger C3H1 domain-containing -like isoform X1	PREDICTED: Biomphalaria glabrata zinc finger C3H1 domain-containing protein-like (LOC106078022), transcript variant X1, mRNA	0	0
evgTRINITY_DN91832_c8_g1_i1	502	147	315.61	865	1164	863	499.903	170.977	417.169	671.984	988.79	801.185	1.17719	1.2982			PREDICTED: xanthine dehydrogenase-like [Biomphalaria glabrata]	0	PREDICTED: Biomphalaria glabrata xanthine dehydrogenase-like (LOC106053189), mRNA	0	Metabolic pathways
evgTRINITY_DN91008_c2_g2_i1	39	29.35	38	155	101	77	38.8371	34.1373	50.2279	120.413	85.797	71.4846	1.16481		1.5681		PREDICTED: cytochrome P450 4F22-like, partial [Biomphalaria glabrata]	0	PREDICTED: Biomphalaria glabrata cytochrome P450 4F22-like (LOC106052234), partial mRNA	0	0
evglcl|G0WVJSS01C9U3Z	43.36	38.65	78.11	175.55	156.68	170.14	43.1788	44.9542	103.245	136.378	133.096	157.953	1.15434	1.18321			cytidine deaminase [Biomphalaria glabrata]	cytidine deaminase	PREDICTED: Biomphalaria glabrata uncharacterized LOC106065887 (LOC106065887), ncRNA	F:zinc ion binding; C:cytosol; P:cytidine deamination; F:cytidine deaminase activity	Metabolic pathways
evgTRINITY_DN75316_c0_g1_i1	162	73	62	303	240	315	161.323	84.9071	81.9508	235.389	203.874	292.437	1.1539				PREDICTED: uncharacterized protein LOC106014074 [Aplysia californica]	F-box kelch-repeat At3g23880-like	PREDICTED: Biomphalaria glabrata RWD domain-containing protein 3-like (LOC106079884), mRNA	0	0
evgTRINITY_DN89998_c22_g1_i2	23.71	11.36	26.29	55.42	71.45	61.28	23.6109	13.2129	34.7498	43.0536	60.695	56.8906	1.15324				PREDICTED: uncharacterized protein LOC106072753, partial [Biomphalaria glabrata]	PREDICTED: uncharacterized protein LOC106072753, partial	PREDICTED: Biomphalaria glabrata uncharacterized LOC106072753 (LOC106072753), partial mRNA	0	0
evglcl|HJ4YRIA02H28EW	88	77	34	221	162	194	87.6323	89.5595	44.9408	171.686	137.615	180.104	1.13542	1.09445	1.22173		PREDICTED: uncharacterized protein LOC106073324 [Biomphalaria glabrata]	variant surface antigen F-like	PREDICTED: Biomphalaria glabrata uncharacterized LOC106073324 (LOC106073324), mRNA	0	0
evgTRINITY_DN88497_c15_g2_i1	316	171	359	759	844	928	314.68	198.892	474.522	589.637	716.957	861.529	1.13279	1.2576			PREDICTED: xaa-Pro aminopeptidase 1-like [Aplysia californica]	0	PREDICTED: Biomphalaria glabrata xaa-Pro aminopeptidase 1-like (LOC106056595), transcript variant X2, mRNA	0	0
evgTRINITY_BU_DN81929_c9_g2_i2	98.7	33.68	63.98	238.62	184.4	152.32	98.2876	39.1736	84.568	185.374	156.643	141.41	1.1184	1.00645	1.30846		PREDICTED: atrial natriuretic peptide receptor 1-like [Aplysia californica]	atrial natriuretic peptide receptor 1-like	PREDICTED: Biomphalaria glabrata atrial natriuretic peptide receptor 1-like (LOC106067685), partial mRNA	F:nucleotide binding; F:phosphorus-oxygen lyase activity; C:membrane; P:cyclic nucleotide biosynthetic process	Purine metabolism
evgTRINITY_GG_454Uninf_6941_c2_g1_i2	635	386	591	1964	1562	1274	632.347	448.961	781.177	1525.75	1326.88	1182.75	1.11498	1.01465	1.299		PREDICTED: cytosolic 10-formyltetrahydrofolate dehydrogenase-like isoform X2 [Biomphalaria glabrata]	cytosolic 10-formyltetrahydrofolate dehydrogenase-like	PREDICTED: Biomphalaria glabrata cytosolic 10-formyltetrahydrofolate dehydrogenase-like (LOC106070094), transcript variant X3, mRNA	P:proline metabolic process; P:10-formyltetrahydrofolate catabolic process; F:4-trimethylammoniobutyraldehyde dehydrogenase activity; P:biosynthetic process; P:one-carbon metabolic process; P:lysine catabolic process; P:gastrulation; P:embryonic viscerocranium morphogenesis; P:heart development; P:arginine metabolic process; C:extracellular exosome; P:neural crest cell migration; P:neuromast depo…	One carbon pool by folate
evgTRINITY_DN92901_c8_g1_i1	77.57	103.75	102.55	270.25	238.27	332.6	77.2459	120.673	135.549	209.946	202.405	308.777	1.10996		0.926987		PREDICTED: uncharacterized protein LOC106066222 [Biomphalaria glabrata]	PREDICTED: uncharacterized protein LOC106066222	PREDICTED: Biomphalaria glabrata uncharacterized LOC106066222 (LOC106066222), mRNA	0	Purine metabolism
evgTRINITY_GG_13354_c27_g1_i1	162.62	76.71	40.34	268.8	274.46	229.8	161.941	89.2222	53.3209	208.82	233.147	213.34	1.10281	1.13003			PREDICTED: uncharacterized protein LOC106073822 [Biomphalaria glabrata]	plasmid Maintenance containing	PREDICTED: Biomphalaria glabrata uncharacterized LOC106073822 (LOC106073822), mRNA	0	0
evgTRINITY_DN87102_c4_g1_i1	173	59	99	297	337	304	172.277	68.6235	130.857	230.727	286.273	282.225	1.10179	1.19496			PREDICTED: ADAM family mig-17-like, partial [Biomphalaria glabrata]	0	PREDICTED: Biomphalaria glabrata ADAM family mig-17-like (LOC106064261), partial mRNA	0	0
evgTRINITY_DN91886_c16_g2_i1	127	66	94	331	204	293	126.469	76.7653	124.248	257.141	173.293	272.013	1.09819		1.24094		PREDICTED: aminoacylase-1-like [Biomphalaria glabrata]	0	PREDICTED: Biomphalaria glabrata aminoacylase-1-like (LOC106052798), mRNA	0	Metabolic pathways
evgTRINITY_GG_454Uninf_5211_c1_g6_i1	13.88	8.97	24.53	53.02	43.22	48.04	13.822	10.4331	32.4235	41.1891	36.7143	44.599	1.09598				PREDICTED: protein kinase 4-like, partial [Biomphalaria glabrata]	kinase 4- partial	0	0	0
evgTRINITY_DN87606_c2_g2_i1	16.19	22.47	13.34	63.56	36.91	52.26	16.1224	26.1351	17.6326	49.3772	31.3541	48.5167	1.09466				PREDICTED: uncharacterized protein LOC106066173 [Biomphalaria glabrata]	0	PREDICTED: Biomphalaria glabrata uncharacterized LOC106066172 (LOC106066172), mRNA	0	0
evgTRINITY_DN92358_c8_g1_i1	69.66	73	58	165	190	218	69.369	84.9071	76.6637	128.182	161.4	202.385	1.08713	1.23671			PREDICTED: uncharacterized protein LOC106066823 [Biomphalaria glabrata]	0	PREDICTED: Biomphalaria glabrata uncharacterized LOC106066823 (LOC106066823), mRNA	0	0
evgTRINITY_DN81523_c1_g1_i1	749	368	760	1830	2133	1379	745.871	428.025	1004.56	1421.65	1811.93	1280.22	1.05064				PREDICTED: glycine dehydrogenase (decarboxylating), mitochondrial-like [Biomphalaria glabrata]	glycine dehydrogenase (decarboxylating) mitochondrial; glycine dehydrogenase mitochondrial	PREDICTED: Biomphalaria glabrata glycine dehydrogenase (decarboxylating), mitochondrial-like (LOC106064339), mRNA	C:mitochondrion; F:lyase activity; P:L-serine metabolic process; F:glycine binding; C:cytosol; P:glycine decarboxylation via glycine cleavage system; F:glycine dehydrogenase (decarboxylating) activity; P:oxidation-reduction process; C:glycine cleavage complex; P:threonine metabolic process	Metabolic pathways
evgTRINITY_DN61512_c0_g1_i1	70	39	23	123	118	115	69.7075	45.3613	30.4011	95.5538	100.238	106.763	1.05041	1.08906			PREDICTED: uncharacterized protein LOC106071481 [Biomphalaria glabrata]	PREDICTED: uncharacterized protein LOC106071481	PREDICTED: Biomphalaria glabrata uncharacterized LOC106071481 (LOC106071481), transcript variant X2, mRNA	0	0
evgTRINITY_DN88876_c1_g1_i1	43	33	28	121	94	73	42.8203	38.3827	37.0101	94	79.8507	67.7712	1.02403				PREDICTED: uncharacterized threonine-rich GPI-anchored glycoprotein PJ4664.02-like [Biomphalaria glabrata]	0	PREDICTED: Biomphalaria glabrata uncharacterized threonine-rich GPI-anchored glycoprotein PJ4664.02-like (LOC106063671), mRNA	0	0
evgTRINITY_DN90196_c17_g1_i1	123	113	56	281	206	296	122.486	131.432	74.0201	218.298	174.992	274.798	1.02397		1.0098		PREDICTED: uncharacterized protein LOC106057439 [Biomphalaria glabrata]	0	PREDICTED: Biomphalaria glabrata uncharacterized LOC106057439 (LOC106057439), mRNA	0	0
evglcl|G0WVJSS02GPZPA	36.24	37.32	26.45	81.56	82.23	107.2	36.0886	43.4073	34.9613	63.3607	69.8524	99.5215	1.01635	1.14198			0	0	Biomphalaria glabrata BAC clone BG_BBa-11B23 from chromosome unknown, complete sequence	0	0
evgTRINITY_DN61331_c0_g1_i1	88	84	38	230	191.95	143	87.6323	97.7013	50.2279	178.678	163.057	132.757	1.00664	0.909191	1.19783		PREDICTED: cathepsin Z-like [Biomphalaria glabrata]	cathepsin Z; cathepsin z	PREDICTED: Biomphalaria glabrata cathepsin Z-like (LOC106059222), mRNA	P:epithelial tube branching involved in lung morphogenesis; C:extracellular space; C:extracellular exosome; F:cysteine-type endopeptidase activity; C:endoplasmic reticulum; P:proteolysis involved in cellular protein catabolic process; C:lysosome	Lysosome
evgTRINITY_DN90402_c13_g1_i1	248	324.65	189	831	636.58	614.79	246.964	377.604	249.818	645.571	540.759	570.754	1.00586	0.929415	1.16075		PREDICTED: solute carrier family 23 member 1-like [Biomphalaria glabrata]	0	PREDICTED: Biomphalaria glabrata solute carrier family 23 member 1-like (LOC106079108), mRNA	0	0
evgTRINITY_DN93406_c13_g1_i3	33.35	16	32	81.51	63.7	76.68	33.2107	18.6098	42.2972	63.3218	54.1116	71.1876	0.993941				PREDICTED: uncharacterized protein LOC106078310, partial [Biomphalaria glabrata]	0	PREDICTED: Biomphalaria glabrata uncharacterized LOC106078310 (LOC106078310), partial mRNA	0	0
evgTRINITY_GG_9478_c3_g1_i1	45.21	65.35	32.69	136.38	154.76	96.7	45.0211	76.0093	43.2092	105.948	131.465	89.7736	0.989157		0.967202		PREDICTED: uncharacterized protein LOC106062303 [Biomphalaria glabrata]	PREDICTED: uncharacterized protein LOC106062303	PREDICTED: Biomphalaria glabrata uncharacterized LOC106062303 (LOC106062303), transcript variant X4, mRNA	0	0
evgTRINITY_GG_21975_c0_g1_i1	23	12	20	55	58	36	22.9039	13.9573	26.4358	42.7273	49.2696	33.4214	0.973351				hypothetical protein [Coleofasciculus chthonoplastes]	MULTISPECIES: alpha-galactosidase	PREDICTED: Biomphalaria glabrata uncharacterized LOC106058375 (LOC106058375), ncRNA	0	0
evgTRINITY_BU_DN82223_c5_g2_i2	193.3	150.97	126.78	527.56	350.27	371.99	192.492	175.595	167.576	409.84	297.546	345.345	0.973174	0.848139	1.2174		PREDICTED: uncharacterized protein LOC106078819 [Biomphalaria glabrata]	0	PREDICTED: Biomphalaria glabrata uncharacterized LOC106078822 (LOC106078822), mRNA	0	0
evgTRINITY_DN85602_c1_g1_i1	54	30	25	98	113	70	53.7744	34.8933	33.0447	76.1323	95.9908	64.986	0.955291				PREDICTED: probable deoxyhypusine synthase [Aplysia californica]	0	PREDICTED: Biomphalaria glabrata uncharacterized LOC106077587 (LOC106077587), ncRNA	0	0
evgTRINITY_GG_454Uninf_7855_c3_g2_i1	70.56	148.26	157.49	422.48	333.8	281.39	70.2652	172.443	208.168	328.208	283.555	261.235	0.951416				PREDICTED: angiopoietin-2-like [Biomphalaria glabrata]	angiopoietin-related 2-like	PREDICTED: Biomphalaria glabrata angiopoietin-2-like (LOC106072525), mRNA	0	0
evgTRINITY_DN105004_c0_g1_i1	2226.84	943.15	1712.42	4261.12	4626.93	3767.54	2217.54	1096.99	2263.46	3310.29	3930.46	3497.68	0.944822	0.996539			PREDICTED: xanthine dehydrogenase-like [Biomphalaria glabrata]	xanthine dehydrogenase-like	PREDICTED: Biomphalaria glabrata xanthine dehydrogenase-like (LOC106059685), mRNA	F:binding	Metabolic pathways
evgTRINITY_DN93275_c5_g1_i2	50.89	26.58	58.1	156.16	112.06	96.23	50.6774	30.9155	76.7959	121.314	95.1922	89.3372	0.944153		1.18809		PREDICTED: uncharacterized protein LOC106055042 [Biomphalaria glabrata]	PREDICTED: uncharacterized protein LOC106055042	PREDICTED: Biomphalaria glabrata uncharacterized LOC106050528 (LOC106050528), mRNA	0	0
evgTRINITY_DN89350_c16_g1_i1	126	48	107	234	244	247	125.474	55.8293	141.431	181.785	207.272	229.308	0.935588	1.01809		+	PREDICTED: protocadherin Fat 4-like [Biomphalaria glabrata]	0	PREDICTED: Biomphalaria glabrata protocadherin Fat 4-like (LOC106056450), transcript variant X14, mRNA	0	0
evgTRINITY_GG_15792_c0_g2_i1	46	32	50	120	101	113.69	45.8078	37.2195	66.0894	93.2232	85.797	105.547	0.926903	0.942114	0.91692		PREDICTED: glycoprotein-N-acetylgalactosamine 3-beta-galactosyltransferase 1-like, partial [Biomphalaria glabrata]	glyco -N-acetylgalactosamine 3-beta-galactosyltransferase 1-like; glycoprotein-n-acetylgalactosamine 3-beta-galactosyltransferase 1-like	PREDICTED: Biomphalaria glabrata glycoprotein-N-acetylgalactosamine 3-beta-galactosyltransferase 1-like (LOC106053441), partial mRNA	F:transferase activity, transferring glycosyl groups; P:metabolic process; C:membrane	Metabolic pathways
evgTRINITY_DN89916_c19_g1_i1	155	93	100	261	283	325	154.352	108.169	132.179	202.76	240.402	301.721	0.914225	1.04051			PREDICTED: uncharacterized protein LOC106070023 [Biomphalaria glabrata]	0	PREDICTED: Biomphalaria glabrata uncharacterized LOC106070023 (LOC106070023), mRNA	0	0
evgTRINITY_DN87464_c0_g1_i1	26	25	32	71	61	81	25.8914	29.0778	42.2972	55.157	51.818	75.1981	0.897185				PREDICTED: uncharacterized protein LOC106063845 [Biomphalaria glabrata]	0	PREDICTED: Biomphalaria glabrata uncharacterized LOC106063845 (LOC106063845), mRNA	0	0
evgTRINITY_BU_DN82023_c5_g1_i1	24	23	19	59	69	40	23.8997	26.7515	25.114	45.8347	58.6138	37.1349	0.891683				PREDICTED: solute carrier family 22 member 8-like [Biomphalaria glabrata]	0	PREDICTED: Biomphalaria glabrata solute carrier family 22 member 8-like (LOC106063615), mRNA	0	Choline metabolism in cancer
evgTRINITY_DN90470_c2_g2_i1	108	45	69	190	165	186	107.549	52.34	91.2033	147.603	140.163	172.677	0.871726	0.89897			PREDICTED: carbonic anhydrase 7-like, partial [Biomphalaria glabrata]	0	PREDICTED: Biomphalaria glabrata carbonic anhydrase 7-like (LOC106060521), partial mRNA	0	0
evgTRINITY_DN93217_c0_g2_i1	234.71	282.89	247.52	646.35	547.51	713.27	233.729	329.032	327.169	502.123	465.096	662.18	0.871705		0.774246		PREDICTED: B-cell scaffold protein with ankyrin repeats-like isoform X4 [Biomphalaria glabrata]	0	PREDICTED: Biomphalaria glabrata B-cell scaffold protein with ankyrin repeats-like (LOC106066005), transcript variant X7, mRNA	0	0
evgTRINITY_DN89996_c17_g1_i1	373	294	327	965	805	682	371.442	341.955	432.225	749.67	683.828	633.15	0.850498	0.78681	0.988323		PREDICTED: sodium/glucose cotransporter 4-like [Biomphalaria glabrata]	0	PREDICTED: Biomphalaria glabrata sodium/glucose cotransporter 4-like (LOC106072435), mRNA	0	0
evgTRINITY_GG_5765_c0_g2_i1	269	183	167	459	557	464	267.876	212.849	220.739	356.579	473.158	430.765	0.844478	0.950907	0.623999		PREDICTED: tyramine beta-hydroxylase-like [Biomphalaria glabrata]	tyramine beta-hydroxylase-like	PREDICTED: Biomphalaria glabrata tyramine beta-hydroxylase-like (LOC106053431), mRNA	F:catalytic activity	0
evgTRINITY_DN90294_c13_g1_i1	459.92	254	463	1084	944	866	457.998	295.43	611.988	842.116	801.905	803.97	0.841704	0.817931			PREDICTED: G-protein coupled receptor 64-like isoform X2 [Biomphalaria glabrata]	0	PREDICTED: Biomphalaria glabrata G-protein coupled receptor 64-like (LOC106073017), transcript variant X2, mRNA	0	0
evgTRINITY_DN90337_c24_g1_i1	146.89	157	175	415	401	357	146.276	182.608	231.313	322.397	340.64	331.429	0.826656	0.847461	0.797906		PREDICTED: degenerin unc-8-like, partial [Biomphalaria glabrata]	0	PREDICTED: Biomphalaria glabrata degenerin unc-8-like (LOC106073474), partial mRNA	0	0
evgTRINITY_DN84487_c2_g1_i1	158	150	105	362	277	332	157.34	174.467	138.788	281.223	235.305	308.219	0.807913	0.790364	0.863914		PREDICTED: probable diaminopimelate decarboxylase, chloroplastic [Biomphalaria glabrata]	0	PREDICTED: Biomphalaria glabrata probable diaminopimelate decarboxylase, chloroplastic (LOC106073141), mRNA	0	Metabolic pathways
evgTRINITY_DN90738_c16_g1_i1	240.52	255.99	220.12	534.15	650.66	507.77	239.515	297.745	290.952	414.96	552.72	471.399	0.796199	0.890549	0.607881		PREDICTED: granulins-like isoform X3 [Biomphalaria glabrata]	granulins-like isoform X3	PREDICTED: Biomphalaria glabrata granulins-like (LOC106078204), transcript variant X4, mRNA	0	0
evgTRINITY_DN92577_c11_g2_i1	312	317	333	951	598	740	310.696	368.706	440.155	738.794	507.986	686.995	0.787849		0.998966		PREDICTED: balbiani ring protein 3-like isoform X3 [Biomphalaria glabrata]	0	PREDICTED: Biomphalaria glabrata balbiani ring protein 3-like (LOC106055697), transcript variant X3, mRNA	0	0
evgTRINITY_GG_26596_c11_g1_i1	637.81	392.29	396.78	1140.84	1189.14	961.85	635.145	456.277	524.459	886.273	1010.15	892.955	0.787175	0.820777	0.726896		PREDICTED: galactocerebrosidase-like isoform X2 [Biomphalaria glabrata]	galactocerebrosidase-like isoform X2; galactocerebrosidase-like isoform x2	PREDICTED: Biomphalaria glabrata galactocerebrosidase-like (LOC106050669), mRNA	F:galactosylceramidase activity; P:galactosylceramide catabolic process	Metabolic pathways
evgTRINITY_DN90644_c19_g1_i1	696	368.57	387	1271	971	1080.32	693.092	428.688	511.532	987.389	824.841	1002.94	0.784982				PREDICTED: protein AIG1-like [Biomphalaria glabrata]	0	PREDICTED: Biomphalaria glabrata protein AIG1-like (LOC106073013), mRNA	0	0
evgTRINITY_DN91901_c11_g1_i1	295	141	237	553	492	514	293.767	163.999	313.264	429.603	417.942	477.183	0.779913	0.798881			PREDICTED: uncharacterized protein LOC106074571 isoform X2 [Biomphalaria glabrata]	0	PREDICTED: Biomphalaria glabrata uncharacterized LOC106074571 (LOC106074571), transcript variant X2, mRNA	0	MAPK signaling pathway - fly
evgTRINITY_DN90593_c2_g1_i1	44	27	32	97	63	79	43.8162	31.404	42.2972	75.3554	53.517	73.3414	0.776964				PREDICTED: LOW QUALITY PROTEIN: GDP-fucose protein O-fucosyltransferase 2-like [Biomphalaria glabrata]	0	PREDICTED: Biomphalaria glabrata GDP-fucose protein O-fucosyltransferase 2-like (LOC106066012), mRNA	0	Other types of O-glycan biosynthesis
evgTRINITY_DN93032_c13_g1_i3	33	47	37	94	80.97	97	32.8621	54.6662	48.9061	73.0248	68.782	90.0521	0.759919				PREDICTED: neuropeptide Y receptor type 5-like [Biomphalaria glabrata]	0	PREDICTED: Biomphalaria glabrata neuropeptide Y receptor type 5-like (LOC106073647), mRNA	0	Neuroactive ligand-receptor interaction
evgTRINITY_DN94989_c0_g1_i1	112	98	73	263	190	187	111.532	113.985	96.4905	204.314	161.4	173.606	0.741916		0.950062		PREDICTED: uncharacterized aminotransferase C660.12c-like, partial [Biomphalaria glabrata]	uncharacterized aminotransferase -like	PREDICTED: Biomphalaria glabrata uncharacterized aminotransferase C660.12c-like (LOC106051678), partial mRNA	0	0
evgTRINITY_DN51522_c0_g1_i1	478.35	313.16	347.44	833.22	1013.74	692.49	476.351	364.24	459.242	647.295	861.148	642.888	0.726383		0.590579		PREDICTED: gamma-interferon-inducible lysosomal thiol reductase-like [Biomphalaria glabrata]	gamma-interferon-inducible lysosomal thiol reductase-like	PREDICTED: Biomphalaria glabrata gamma-interferon-inducible lysosomal thiol reductase-like (LOC106072567), mRNA	0	Antigen processing and presentation
evgTRINITY_DN92357_c5_g1_i1	107	88	97	287	213	163	106.553	102.354	128.213	222.959	180.938	151.325	0.717816	0.564937	1.00761		PREDICTED: amidase-like [Biomphalaria glabrata]	0	PREDICTED: Biomphalaria glabrata amidase-like (LOC106075967), transcript variant X4, mRNA	0	Microbial metabolism in diverse environments
evgTRINITY_DN91491_c5_g1_i1	249.73	259	215	541.21	560.45	502	248.687	301.246	284.184	420.444	476.089	466.043	0.707222	0.761126	0.617743		PREDICTED: uncharacterized protein LOC106050749 [Biomphalaria glabrata]	0	PREDICTED: Biomphalaria glabrata uncharacterized LOC106050749 (LOC106050749), mRNA	0	0
evgTRINITY_DN88747_c11_g1_i1	645	462	404	1144	1207	950	642.305	537.357	534.002	888.728	1025.32	881.953	0.705893	0.739189	0.652575		PREDICTED: 3-oxoacyl-[acyl-carrier-protein] reductase 4-like isoform X2 [Aplysia californica]	0	PREDICTED: Biomphalaria glabrata D-beta-hydroxybutyrate dehydrogenase-like (LOC106061970), mRNA	0	Metabolic pathways
evgTRINITY_DN92863_c7_g1_i1	151.69	130.78	143.79	392.58	263.45	297.83	151.056	152.112	190.06	304.98	223.794	276.497	0.705881	0.605314	0.909032		PREDICTED: uncharacterized protein LOC106078819 [Biomphalaria glabrata]	PREDICTED: uncharacterized protein LOC106078819	PREDICTED: Biomphalaria glabrata uncharacterized LOC106078822 (LOC106078822), mRNA	0	0
evgTRINITY_DN91266_c17_g1_i1	260.93	229	224	644	435.62	502	259.84	266.352	296.08	500.298	370.049	466.043	0.699853	0.608451	0.887185		PREDICTED: sodium- and chloride-dependent taurine transporter-like [Biomphalaria glabrata]	0	PREDICTED: Biomphalaria glabrata sodium- and chloride-dependent taurine transporter-like (LOC106066433), mRNA	0	0
evgTRINITY_DN90139_c10_g1_i1	610.53	593.62	744	1767.63	1391.71	1232	607.979	690.446	983.41	1373.2	1182.22	1143.75	0.696724	0.612015			PREDICTED: alanine--glyoxylate aminotransferase 2, mitochondrial-like [Aplysia californica]	0	PREDICTED: Biomphalaria glabrata alanine--glyoxylate aminotransferase 2, mitochondrial-like (LOC106058632), partial mRNA	0	Metabolic pathways
evgTRINITY_BU_DN81406_c0_g1_i1	65.66	100.48	72.96	202.57	173.86	157.35	65.3857	116.869	96.4376	157.368	147.69	146.079	0.692557	0.659771			PREDICTED: protein maelstrom homolog [Biomphalaria glabrata]	0	PREDICTED: Biomphalaria glabrata protein maelstrom homolog (LOC106073594), mRNA	0	0
evgTRINITY_DN91749_c11_g1_i1	147	147	111	348	277	264	146.386	170.977	146.718	270.347	235.305	245.09	0.692536		0.827266	-	PREDICTED: topoisomerase I damage affected protein 7-like [Biomphalaria glabrata]	0	PREDICTED: Biomphalaria glabrata topoisomerase I damage affected protein 7-like (LOC106053972), mRNA	0	0
evgTRINITY_DN91754_c3_g1_i1	570.49	552	388	1131	993	1117	568.107	642.037	512.854	878.628	843.529	1036.99	0.678931	0.70986	0.632635		PREDICTED: integrin alpha-4-like [Biomphalaria glabrata]	0	PREDICTED: Biomphalaria glabrata integrin alpha-4-like (LOC106069971), mRNA	0	0
evgTRINITY_DN91171_c7_g1_i1	374	187	228	612	528	542	372.437	217.502	301.368	475.438	448.523	503.178	0.678413				PREDICTED: tyramine beta-hydroxylase-like [Biomphalaria glabrata]	0	PREDICTED: Biomphalaria glabrata tyramine beta-hydroxylase-like (LOC106077242), mRNA	0	Metabolic pathways
evglcl|G0WVJSS01A1VLY	54.53	64.61	49.07	120.15	143.86	102.32	54.3022	75.1486	64.8601	93.3397	122.206	94.991	0.67312	0.743745			PREDICTED: uncharacterized protein LOC106074028 [Biomphalaria glabrata]	fatty acid-binding heart	PREDICTED: Biomphalaria glabrata uncharacterized LOC106074028 (LOC106074028), mRNA	0	0
evgTRINITY_DN83670_c2_g1_i1	233	144	175	490	366	339	232.027	167.488	231.313	380.661	310.908	314.718	0.672716	0.57412	0.866491	-	PREDICTED: phosphatidylserine decarboxylase proenzyme-like [Biomphalaria glabrata]	0	PREDICTED: Biomphalaria glabrata phosphatidylserine decarboxylase proenzyme-like (LOC106050994), mRNA	0	Metabolic pathways
evgTRINITY_DN79573_c0_g1_i1	202	193.6	201	464	460	360	201.156	225.178	265.679	360.463	390.759	334.214	0.648508	0.652079	0.660946		PREDICTED: zinc finger protein Xfin-like [Biomphalaria glabrata]	zinc finger Xfin-like; uncharacterized protein loc105336026	PREDICTED: Biomphalaria glabrata zinc finger protein Xfin-like (LOC106069881), transcript variant X4, mRNA	P:transport	0
evgTRINITY_DN90009_c10_g1_i2	99	66	82	171	172	178	98.5864	76.7653	108.387	132.843	146.11	165.25	0.64449	0.719827			PREDICTED: cadherin-23-like [Biomphalaria glabrata]	0	PREDICTED: Biomphalaria glabrata cadherin-23-like (LOC106062846), mRNA	0	0
evgTRINITY_DN93524_c9_g1_i3	252.69	191.54	229.32	535.74	407.8	483.8	251.634	222.782	303.112	416.195	346.416	449.146	0.639346		0.696348		PREDICTED: fibrillin-1-like [Biomphalaria glabrata]	PREDICTED: fibrillin-1-like	PREDICTED: Biomphalaria glabrata fibrillin-1-like (LOC106056138), transcript variant X2, mRNA	0	0
evgTRINITY_BU_DN82269_c10_g1_i1	406	325	222	828	583	579	404.304	378.011	293.437	643.24	495.244	537.527	0.639119	0.526134	0.858134		PREDICTED: zinc finger protein 608-like isoform X2 [Biomphalaria glabrata]	0	PREDICTED: Biomphalaria glabrata zinc finger protein 608-like (LOC106074050), transcript variant X2, mRNA	0	0
evgTRINITY_DN93551_c8_g1_i1	279	161	216	530	456	388	277.834	187.261	285.506	411.736	387.361	360.208	0.62634	0.579529			0	0	Biomphalaria kuhniana clone DG5 microsatellite sequence	0	0
evgTRINITY_DN90107_c11_g1_i1	282.81	203	227	496.99	577.98	415.32	281.628	236.111	300.046	386.092	490.98	385.571	0.625917	0.684015	0.517334		PREDICTED: 1-phosphatidylinositol 3-phosphate 5-kinase-like [Biomphalaria glabrata]	0	PREDICTED: Biomphalaria glabrata 1-phosphatidylinositol 3-phosphate 5-kinase-like (LOC106068884), mRNA	0	Inositol phosphate metabolism
evgTRINITY_DN86008_c4_g1_i1	1462	841	964	2628.99	2262	1888	1455.89	978.176	1274.2	2042.36	1921.51	1752.77	0.624258	0.571551			PREDICTED: calpain-B-like isoform X9 [Biomphalaria glabrata]	0	PREDICTED: Biomphalaria glabrata calpain-B-like (LOC106056965), transcript variant X7, mRNA	0	0
evgTRINITY_GG_20466_c12_g3_i1	82.76	51.52	71.65	151.53	131.1	146.33	82.4142	59.9235	94.7061	117.718	111.366	135.849	0.61996				PREDICTED: uncharacterized protein LOC106061664 [Biomphalaria glabrata]	PREDICTED: uncharacterized protein LOC106061664	PREDICTED: Biomphalaria glabrata putative inhibitor of apoptosis (LOC106061675), mRNA	0	Ubiquitin mediated proteolysis
evgTRINITY_DN92232_c0_g2_i1	67.54	79.73	71.96	152.73	144.51	161.45	67.2578	92.7348	95.1158	118.65	122.758	149.886	0.614817	0.680167			PREDICTED: N-acetylglucosamine-6-sulfatase-like isoform X2 [Aplysia californica]	N-acetylglucosamine-6-sulfatase-like isoform X2; n-acetylglucosamine-6-sulfatase	PREDICTED: Biomphalaria glabrata N-acetylglucosamine-6-sulfatase-like (LOC106054326), partial mRNA	F:sulfuric ester hydrolase activity; P:metabolic process	Metabolic pathways
evgTRINITY_DN91455_c19_g1_i1	76	79	49	171	129	118	75.6825	91.8857	64.7676	132.843	109.582	109.548	0.596765			-	PREDICTED: uncharacterized protein LOC106079746 isoform X2 [Biomphalaria glabrata]	0	PREDICTED: Biomphalaria glabrata uncharacterized LOC106061088 (LOC106061088), mRNA	0	0
evglcl|G0WVJSS01EGL81	90	75	97	216	183	149	89.624	87.2333	128.213	167.802	155.454	138.327	0.595554		0.734672		PREDICTED: glutamate dehydrogenase, mitochondrial-like [Biomphalaria glabrata]	glutamate mitochondrial-like	PREDICTED: Biomphalaria glabrata glutamate dehydrogenase, mitochondrial-like (LOC106066745), mRNA	0	Metabolic pathways
evgTRINITY_BU_DN76675_c2_g1_i1	99	64	77	198	157	136	98.5864	74.4391	101.778	153.818	133.368	126.259	0.587217		0.76473		PREDICTED: uncharacterized protein LOC106055233 [Biomphalaria glabrata]	0	PREDICTED: Biomphalaria glabrata uncharacterized LOC106055233 (LOC106055233), mRNA	0	0
evgTRINITY_DN97272_c0_g1_i1	390	309	232	669	626	572	388.371	359.401	306.655	519.719	531.772	531.029	0.585225	0.597041	0.581683		PREDICTED: putative serine protease K12H4.7 [Biomphalaria glabrata]	serine protease	PREDICTED: Biomphalaria glabrata putative serine protease K12H4.7 (LOC106051395), mRNA	P:proteolysis; F:serine-type carboxypeptidase activity; F:dipeptidyl-peptidase activity	0
evglcl|G0WVJSS01BNTVW	198.65	203.04	184.53	414.08	416.14	366.41	197.82	236.158	243.909	321.682	353.501	340.165	0.582019		0.530139		PREDICTED: heterogeneous nuclear ribonucleoprotein A3-like isoform X2 [Biomphalaria glabrata]	heterogeneous nuclear ribonucleo A3-like isoform X2; heterogeneous nuclear ribonucleoprotein a1-like isoform x1	PREDICTED: Biomphalaria glabrata heterogeneous nuclear ribonucleoprotein A3-like (LOC106076793), transcript variant X2, mRNA	F:nucleic acid binding; F:nucleotide binding	Spliceosome
evgTRINITY_DN93159_c16_g1_i1	159	109	134	308	276	233	158.336	126.779	177.12	239.273	234.455	216.311	0.576835	0.550054	0.648715		PREDICTED: proto-oncogene tyrosine-protein kinase LCK-like [Biomphalaria glabrata]	0	PREDICTED: Biomphalaria glabrata proto-oncogene tyrosine-protein kinase LCK-like (LOC106064330), mRNA	0	Fc gamma R-mediated phagocytosis
evgTRINITY_DN87380_c2_g1_i1	314	270	333	694	584	598	312.688	314.04	440.155	539.141	496.094	555.166	0.575461	0.563721			PREDICTED: ornithine aminotransferase, mitochondrial-like [Biomphalaria glabrata]	0	PREDICTED: Biomphalaria glabrata ornithine aminotransferase, mitochondrial-like (LOC106073991), transcript variant X3, mRNA	0	Metabolic pathways
evgTRINITY_BU_DN79749_c1_g1_i1	138	140	110	273	230	277	137.423	162.835	145.397	212.083	195.379	257.159	0.575342				PREDICTED: matrix metalloproteinase-9-like [Biomphalaria glabrata]	matrix metallo ase-16 isoform X3	PREDICTED: Biomphalaria glabrata matrix metalloproteinase-9-like (LOC106074476), mRNA	0	0
evgTRINITY_DN89530_c7_g2_i1	162	111	87	230	239	240	161.323	129.105	114.996	178.678	203.025	222.809	0.574954	0.656133			PREDICTED: protein phosphatase methylesterase 1-like isoform X1 [Biomphalaria glabrata]	0	PREDICTED: Biomphalaria glabrata protein phosphatase methylesterase 1-like (LOC106074324), transcript variant X1, mRNA	0	0
evgTRINITY_DN90677_c23_g1_i1	139	81	75	224	192	166	138.419	94.212	99.1341	174.017	163.099	154.11	0.564556				PREDICTED: uncharacterized protein LOC101861130 [Aplysia californica]	0	PREDICTED: Biomphalaria glabrata cell wall protein DAN4-like (LOC106074178), transcript variant X6, mRNA	0	0
evgTRINITY_DN92533_c16_g1_i1utrorf	247	191	187	425	384	427	245.968	222.154	247.174	330.165	326.199	396.415	0.556824	0.599821			PREDICTED: adenosine 3'-phospho 5'-phosphosulfate transporter 2-like [Biomphalaria glabrata]	0	PREDICTED: Biomphalaria glabrata adenosine 3'-phospho 5'-phosphosulfate transporter 2-like (LOC106059364), transcript variant X2, mRNA	0	0
evgTRINITY_DN92967_c13_g1_i1	129.36	105.54	91.5	261.72	178.83	205.47	128.82	122.755	120.944	203.32	151.912	190.753	0.550096				PREDICTED: uncharacterized protein LOC106051406 [Biomphalaria glabrata]	0	PREDICTED: Biomphalaria glabrata uncharacterized LOC106051406 (LOC106051406), mRNA	0	0
evgTRINITY_DN91512_c3_g1_i1	435	380	400	963	706	742	433.183	441.982	528.715	748.116	599.73	688.852	0.536435		0.69301		PREDICTED: myoglobin-like [Biomphalaria glabrata]	0	PREDICTED: Biomphalaria glabrata myoglobin-like (LOC106061361), mRNA	0	Metabolic pathways
evgTRINITY_GG_16200_c0_g1_i1	3.3	0	10.88	35.83	37.79	30.67	3.28621	0	14.381	27.8349	32.1017	28.4732		2.29419	2.13687		PREDICTED: LOW QUALITY PROTEIN: 3-[(3aS,4S,7aS)-7a-methyl-1,5-dioxo-octahydro-1H-inden-4-yl]propanoyl:CoA ligase-like [Biomphalaria glabrata]	3-[(3aS,4S,7aS)-7a-methyl-1,5-dioxo-octahydro-1H-inden-4-yl]propanoyl: ligase-like	PREDICTED: Biomphalaria glabrata 3-[(3aS,4S,7aS)-7a-methyl-1,5-dioxo-octahydro-1H-inden-4-yl]propanoyl:CoA ligase-like (LOC106070226), mRNA	0	0
evgTRINITY_DN105061_c0_g1_i1	230	130.37	136	442	188	351	229.039	151.635	179.763	343.372	159.701	325.859			0.884934		PREDICTED: poly [ADP-ribose] polymerase 1-like [Biomphalaria glabrata]	Poly [ADP-ribose] polymerase 1	PREDICTED: Biomphalaria glabrata poly [ADP-ribose] polymerase 1-like (LOC106073313), mRNA	P:DNA ligation involved in DNA repair; F:DNA binding; C:nucleus; F:zinc ion binding; F:DNA ligase (ATP) activity; P:protein ADP-ribosylation; P:lagging strand elongation; F:NAD binding; C:cytoplasm; F:NAD+ ADP-ribosyltransferase activity	Base excision repair
evgTRINITY_DN89676_c11_g1_i2	193	128	110	335	131	241	192.194	148.878	145.397	260.248	111.281	223.738			0.696716		PREDICTED: anaphase-promoting complex subunit 1-like [Aplysia californica]	0	PREDICTED: Biomphalaria glabrata anaphase-promoting complex subunit 1-like (LOC106078235), mRNA	0	Ubiquitin mediated proteolysis
evgTRINITY_DN4012_c0_g1_i1	172	178	67	565	99	311	171.281	207.034	88.5598	438.926	84.0981	288.724			1.50016		PREDICTED: ATPase family AAA domain-containing protein 3-A-like [Aplysia californica]	ATPase family AAA domain-containing 3A; atpase family aaa domain-containing protein 3a	PREDICTED: Biomphalaria glabrata ATPase family AAA domain-containing protein 3-like (LOC106057472), mRNA	F:ATP binding	0
evgTRINITY_GG_454Uninf_11502_c4_g6_i1	50.59	34.68	49.44	119.22	68.39	54.12	50.3786	40.3367	65.3492	92.6172	58.0956	50.2435			0.848281	-	PREDICTED: uncharacterized protein LOC101862106 [Aplysia californica]	PREDICTED: uncharacterized protein LOC101862106	Biomphalaria glabrata BAC clone BG_BBa-137H24 from chromosome unknown, complete sequence	0	0
evgTRINITY_DN94737_c0_g1_i1	328	345	159	972	265	925	326.63	401.273	210.164	755.108	225.111	858.744			1.28094		PREDICTED: DNA replication licensing factor mcm2-like [Aplysia californica]	DNA replication licensing factor mcm2; dna replication licensing factor mcm2	PREDICTED: Biomphalaria glabrata DNA replication licensing factor mcm2-like (LOC106064670), partial mRNA	F:ATPase activity; P:retina development in camera-type eye; P:regulation of DNA-dependent DNA replication initiation; F:chromatin binding; C:MCM complex; C:chromatin; P:cell cycle; P:DNA unwinding involved in DNA replication; P:thymus development; C:replication fork; F:DNA binding; F:ATP binding; C:nucleus; F:DNA helicase activity; F:protein binding; F:metal ion binding	DNA replication
evgTRINITY_DN92633_c18_g2_i1	375.51	263	220.88	707.05	217.42	537.74	373.941	305.898	291.956	549.279	184.693	499.223			0.776157		PREDICTED: dnaJ homolog subfamily B member 11-like [Aplysia californica]	0	PREDICTED: Biomphalaria glabrata dnaJ homolog subfamily B member 11-like (LOC106056227), mRNA	0	Protein processing in endoplasmic reticulum
evgTRINITY_DN91262_c1_g1_i1	40	31	26	128	34	100	39.8329	36.0564	34.3665	99.4381	28.8822	92.8372			1.45498		PREDICTED: elongation of very long chain fatty acids protein 2-like isoform X3 [Aplysia californica]	0	PREDICTED: Biomphalaria glabrata elongation of very long chain fatty acids protein 2-like (LOC106059324), mRNA	0	Biosynthesis of secondary metabolites
evgTRINITY_BU_DN82019_c3_g2_i5	15.36	6.91	0	44.37	49.27	0	15.2958	8.03709	0	34.4693	41.8537	0			2.09192		PREDICTED: equilibrative nucleoside transporter 4-like [Aplysia californica]	equilibrative nucleoside transporter 4-like	PREDICTED: Biomphalaria glabrata equilibrative nucleoside transporter 4-like (LOC106051562), mRNA	P:transport	0
evgTRINITY_DN97540_c0_g1_i1	200	191	128	366	215	267	199.164	222.154	169.189	284.331	182.637	247.875			0.551978		PREDICTED: protein farnesyltransferase/geranylgeranyltransferase type-1 subunit alpha-like [Aplysia californica]	farnesyltransferase geranylgeranyltransferase type-1 subunit alpha; protein farnesyltransferase geranylgeranyltransferase type-1 subunit alpha	PREDICTED: Biomphalaria glabrata protein farnesyltransferase/geranylgeranyltransferase type-1 subunit alpha-like (LOC106071577), partial mRNA	F:protein prenyltransferase activity; P:protein prenylation; P:protein prenylation	Biosynthesis of antibiotics
evgTRINITY_DN79284_c2_g1_i1	462	271	292	877	493	659	460.07	315.203	385.962	681.306	418.792	611.797			0.822614		PREDICTED: fumarylacetoacetase-like [Aplysia californica]	Fumarylacetoacetase; fumarylacetoacetase	PREDICTED: Biomphalaria glabrata fumarylacetoacetase-like (LOC106072559), mRNA	P:arginine catabolic process; P:styrene catabolic process; C:extracellular exosome; P:tyrosine metabolic process; F:fumarylacetoacetase activity	Metabolic pathways
evgTRINITY_DN91577_c11_g1_i3	7.87	9.71	0	36.65	4.06	17.86	7.83712	11.2938	0	28.4719	3.44887	16.5807			2.14164		glutamate receptor subunit protein GluR5 precursor [Aplysia californica]	glutamate receptor subunit 5 precursor; glutamate receptor 2 isoform x2	PREDICTED: Biomphalaria glabrata glutamate receptor ionotropic, kainate 2-like (LOC106058156), mRNA	F:extracellular ligand-gated ion channel activity; C:membrane part; P:transport; P:single-organism process; C:plasma membrane	0
evgTRINITY_DN92270_c12_g1_i1	736	839	562	1997	1086	1314	732.925	975.85	742.845	1551.39	922.531	1219.88			0.941768		PREDICTED: laminin subunit alpha-like isoform X1 [Aplysia californica]	0	PREDICTED: Biomphalaria glabrata laminin subunit alpha-like (LOC106062273), mRNA	0	Metabolic pathways
evgTRINITY_DN89437_c7_g1_i2	39.49	26.27	13.05	104.87	55.87	18.1	39.325	30.5549	17.2493	81.4693	47.4602	16.8035			1.49745		PREDICTED: uncharacterized protein LOC101861307 [Aplysia californica]	0	PREDICTED: Biomphalaria glabrata leucine-rich repeat-containing protein 74B-like (LOC106074421), mRNA	0	0
evgTRINITY_DN93345_c2_g1_i1	65	218	126	618	802	291	64.7284	253.558	166.545	480.099	681.28	270.156			1.54849		PREDICTED: multidrug resistance-associated protein 1-like [Aplysia californica]	0	PREDICTED: Biomphalaria glabrata multidrug resistance-associated protein 1-like (LOC106071419), mRNA	0	ABC transporters
evgTRINITY_DN82388_c3_g1_i1	204	209	178	454	327	508	203.148	243.09	235.278	352.694	277.779	471.613			0.655895		PREDICTED: myophilin-like [Aplysia californica]	myophilin-like	PREDICTED: Biomphalaria glabrata myophilin-like (LOC106050359), mRNA	F:protein binding	0
evgTRINITY_DN91714_c23_g1_i1	230	175	141	410	256	306	229.039	203.544	186.372	318.513	217.466	284.082			0.645604		PREDICTED: nicalin-1-like [Aplysia californica]	0	PREDICTED: Biomphalaria glabrata nicalin-1-like (LOC106074215), mRNA	0	0
evgTRINITY_BU_DN74712_c0_g1_i1	20	5	13	72	20	38	19.9164	5.81555	17.1832	55.9339	16.9895	35.2781			1.95966		PREDICTED: paired box protein Pax-3-B-like [Aplysia californica]	0	PREDICTED: Biomphalaria glabrata paired box protein Pax-3-B-like (LOC106070630), partial mRNA	0	0
evgTRINITY_DN93655_c0_g1_i1	718	614	432	1282	942	952	715	714.15	571.012	995.934	800.206	883.81			0.595979		PREDICTED: peroxisomal sarcosine oxidase-like [Aplysia californica]	0	PREDICTED: Biomphalaria glabrata peroxisomal sarcosine oxidase-like (LOC106061764), mRNA	0	Metabolic pathways
evgTRINITY_DN90698_c9_g1_i1	1511	858	781	2990	1252	2124	1504.69	997.949	1032.32	2322.81	1063.54	1971.86			0.980311		PREDICTED: poly(ADP-ribose) polymerase pme-5-like [Aplysia californica]	0	PREDICTED: Biomphalaria glabrata poly(ADP-ribose) polymerase pme-5-like (LOC106057060), mRNA	0	0
evgTRINITY_DN92541_c23_g1_i1	971	616	595	1824	928	1435	966.943	716.476	786.464	1416.99	788.313	1332.21			0.792823		PREDICTED: propionyl-CoA carboxylase alpha chain, mitochondrial-like isoform X1 [Aplysia californica]	0	PREDICTED: Biomphalaria glabrata propionyl-CoA carboxylase alpha chain, mitochondrial-like (LOC106057151), mRNA	0	Metabolic pathways
evgTRINITY_DN46030_c0_g1_i1	189.14	194	142	426	263	282	188.35	225.643	187.694	330.942	223.412	261.801			0.744456		PREDICTED: prostaglandin reductase 1-like [Aplysia californica]	Prostaglandin reductase 1; prostaglandin reductase 1	PREDICTED: Biomphalaria glabrata prostaglandin reductase 1-like (LOC106054110), transcript variant X1, mRNA	F:oxidoreductase activity	0
evgTRINITY_DN74048_c1_g1_i1	328.74	286	213	654	427	618	327.367	332.65	281.541	508.066	362.726	573.734			0.7152		PREDICTED: purine nucleoside phosphorylase-like isoform X2 [Aplysia californica]	purine nucleoside phosphorylase-like isoform X2; purine nucleoside phosphorylase-like isoform x2	PREDICTED: Biomphalaria glabrata purine nucleoside phosphorylase-like (LOC106057906), mRNA	F:heterocyclic compound binding; P:single-multicellular organism process; P:nucleoside catabolic process; P:purine-containing compound salvage; F:small molecule binding; P:purine nucleobase metabolic process; P:single-organism biosynthetic process; F:purine-nucleoside phosphorylase activity; P:nicotinamide metabolic process; P:positive regulation of T cell activation; P:pyrimidine nucleobase meta…	Metabolic pathways
evglcl|G0WVJSS02I0O6Q	230	150	130	392	163	281	229.039	174.467	171.832	304.529	138.465	260.873			0.679573		PREDICTED: protein RER1-like [Aplysia californica]	PREDICTED: protein RER1-like; protein rer1	PREDICTED: Biomphalaria glabrata protein RER1-like (LOC106069708), partial mRNA	P:skeletal muscle acetylcholine-gated channel clustering; P:retrograde vesicle-mediated transport, Golgi to ER; P:positive regulation of establishment of protein localization to plasma membrane; C:integral component of Golgi membrane; F:acetylcholine receptor binding; C:endoplasmic reticulum-Golgi intermediate compartment; C:plasma membrane; C:cell surface	0
evgTRINITY_BU_DN80273_c4_g1_i1	70.28	99.81	47.51	240.78	59.97	162.94	69.9864	116.09	62.7981	187.052	50.9431	151.269			1.18328		PREDICTED: sodium- and chloride-dependent GABA transporter 2-like [Aplysia californica]	sodium- and chloride-dependent GABA transporter 2-like	PREDICTED: Biomphalaria glabrata sodium- and chloride-dependent GABA transporter 2-like (LOC106057724), partial mRNA	0	0
evgTRINITY_DN86546_c0_g1_i1	17	21	5	69	16	36	16.929	24.4253	6.60894	53.6033	13.5916	33.4214			1.75375		amino acid racemase [Aplysia californica]	0	PREDICTED: Biomphalaria glabrata threo-3-hydroxyaspartate ammonia-lyase-like (LOC106054191), mRNA	0	Metabolic pathways
evgTRINITY_DN6217_c0_g1_i1	208	144	121	506	148	273	207.131	167.488	159.936	393.091	125.722	253.446			1.15715		PREDICTED: transportin-3-like [Aplysia californica]	transportin-3 isoform X1; transportin-3 isoform x1	PREDICTED: Biomphalaria glabrata transportin-3-like (LOC106055848), mRNA	C:nuclear membrane; C:cytoplasm; P:protein import into nucleus; F:protein transporter activity; F:Ran GTPase binding; F:nuclear localization sequence binding	0
evglcl|G0WVJSS02GZGXQ	199.15	181.84	134.99	425.75	275.57	348.49	198.318	211.5	178.428	330.748	234.09	323.528			0.775389		PREDICTED: cytochrome b5-like [Aplysia californica]	cytochrome b5-like	PREDICTED: Biomphalaria glabrata uncharacterized LOC106071659 (LOC106071659), transcript variant X2, ncRNA	F:metal ion binding; C:cytoplasm; C:intracellular membrane-bounded organelle; C:integral component of membrane; F:heme binding	0
evgTRINITY_DN92365_c21_g1_i1	1519	1010	718	3102	809	2140	1512.65	1174.74	949.044	2409.82	687.226	1986.72			0.996347		PREDICTED: prolyl 4-hydroxylase subunit alpha-1-like [Aplysia californica]	0	PREDICTED: Biomphalaria glabrata uncharacterized LOC106075998 (LOC106075998), mRNA	0	Metabolic pathways
evglcl|G0WVJSS01C4PAT	377.86	285.53	316.32	741.33	506.01	333.83	376.281	332.103	418.108	575.91	429.843	309.918			0.632124		PREDICTED: basic proline-rich protein-like [Aplysia californica]	basic proline-rich -like	PREDICTED: Biomphalaria glabrata uncharacterized LOC106079980 (LOC106079980), ncRNA	0	0
evgTRINITY_DN92556_c11_g1_i1	457	427	269	828	445	639	455.091	496.648	355.561	643.24	378.017	593.23			0.578142		PREDICTED: vacuolar protein sorting-associated protein 16 homolog [Aplysia californica]	0	PREDICTED: Biomphalaria glabrata vacuolar protein sorting-associated protein 16 homolog (LOC106057736), mRNA	0	0
evgTRINITY_DN89686_c7_g1_i1	76	60	30	197	55	179	75.6825	69.7866	39.6536	153.041	46.7212	166.179			1.32173		PREDICTED: WD repeat and HMG-box DNA-binding protein 1-like isoform X1 [Aplysia californica]	0	PREDICTED: Biomphalaria glabrata WD repeat and HMG-box DNA-binding protein 1-like (LOC106079003), mRNA	0	0
evgTRINITY_DN89250_c7_g1_i1	304	255	116	715	176	507	302.73	296.593	153.327	555.455	149.508	470.685			1.14875		PREDICTED: 1,4-alpha-glucan-branching enzyme-like [Biomphalaria glabrata]	0	PREDICTED: Biomphalaria glabrata 1,4-alpha-glucan-branching enzyme-like (LOC106050774), mRNA	0	Metabolic pathways
evgTRINITY_DN93281_c27_g1_i1	60	46	45	204	64	111	59.7493	53.5031	59.4804	158.479	54.3664	103.049			1.47857		PREDICTED: 3-beta-hydroxysteroid-Delta(8),Delta(7)-isomerase-like [Biomphalaria glabrata]	0	PREDICTED: Biomphalaria glabrata 3-beta-hydroxysteroid-Delta(8),Delta(7)-isomerase-like (LOC106072875), mRNA	0	Metabolic pathways
evglcl|G0WVJSS01EFWK3	7.81	0	4.78	26.1	12.6	10.53	7.77737	0	6.31815	20.276	10.7034	9.77576			2.07175	-	PREDICTED: 4-coumarate--CoA ligase 1-like [Biomphalaria glabrata]	4-coumarate-- ligase 1-like	PREDICTED: Biomphalaria glabrata 4-coumarate--CoA ligase 1-like (LOC106070225), mRNA	0	0
evgTRINITY_DN99790_c0_g1_i1	555	434	433	1044	670	863	552.681	504.79	572.334	811.042	569.149	801.185			0.595544		PREDICTED: 4-hydroxy-2-oxoglutarate aldolase, mitochondrial-like [Biomphalaria glabrata]	4-hydroxy-2-oxoglutarate mitochondrial-like	PREDICTED: Biomphalaria glabrata 4-hydroxy-2-oxoglutarate aldolase, mitochondrial-like (LOC106072266), transcript variant X2, mRNA	P:arginine metabolic process; P:proline metabolic process; C:membrane; F:4-hydroxy-2-oxoglutarate aldolase activity; P:glyoxylate catabolic process; C:membrane-bounded organelle	Metabolic pathways
evgTRINITY_DN41740_c0_g1_i1	1818	2041	1317	3857	1789	3048	1810.4	2373.91	1740.79	2996.35	1519.71	2829.68			0.616568		60 kDa heat shock protein, mitochondrial-like [Biomphalaria glabrata]	heat shock 60; heat shock protein 60	Biomphalaria glabrata 60 kDa heat shock protein, mitochondrial-like (LOC106051568), mRNA	F:ATP binding; C:mitochondrial matrix; P:fin regeneration; P:protein refolding	RNA degradation
evglcl|HJ4YRIA01AY5HP	137.26	86.07	152.38	500.46	135.56	340.34	136.687	100.109	201.414	388.787	115.155	315.962			1.40906		PREDICTED: acetylcholine-binding protein-like isoform X1 [Biomphalaria glabrata]	acetylcholine-binding -like isoform X1; achain x-ray structure of acetylcholine binding protein	PREDICTED: Biomphalaria glabrata acetylcholine-binding protein-like (LOC106055631), transcript variant X2, mRNA	F:toxic substance binding; F:protein homodimerization activity; F:acetylcholine-gated cation channel activity; P:positive regulation of cell proliferation; F:acetylcholine binding; P:response to nicotine; C:acetylcholine-gated channel complex; P:positive regulation of angiogenesis; F:beta-amyloid binding; P:cellular calcium ion homeostasis; P:chemical synaptic transmission, postsynaptic; F:chlori…	0
evgTRINITY_DN90248_c20_g1_i1	120	79	128	350	352	191	119.499	91.8857	169.189	271.901	299.015	177.319			1.09996		PREDICTED: acyl-CoA synthetase short-chain family member 3, mitochondrial-like, partial [Biomphalaria glabrata]	0	PREDICTED: Biomphalaria glabrata acyl-CoA synthetase short-chain family member 3, mitochondrial-like (LOC106071054), partial mRNA	0	Metabolic pathways
evgTRINITY_DN92056_c14_g1_i1	257	215.93	161	450	397	294	255.926	251.15	212.808	349.587	337.242	272.941			0.563454		PREDICTED: acyloxyacyl hydrolase-like [Biomphalaria glabrata]	0	PREDICTED: Biomphalaria glabrata acyloxyacyl hydrolase-like (LOC106061699), mRNA	0	0
evgTRINITY_DN92288_c17_g1_i1	258	163	158	447	231	343	256.922	189.587	208.842	347.256	196.229	318.432			0.680616		PREDICTED: adenylosuccinate synthetase-like [Biomphalaria glabrata]	0	PREDICTED: Biomphalaria glabrata adenylosuccinate synthetase-like (LOC106057235), mRNA	0	Metabolic pathways
evgTRINITY_DN84248_c5_g1_i1	117	135	115	479	177	484	116.511	157.02	152.006	372.116	150.357	449.332			1.41103		PREDICTED: protein AIG1-like [Biomphalaria glabrata]	0	PREDICTED: Biomphalaria glabrata protein AIG1-like (LOC106060037), mRNA	0	0
evgTRINITY_DN91335_c8_g1_i1	73	36.57	35	146.44	43	122	72.695	42.535	46.2626	113.763	36.5275	113.261			1.08345		PREDICTED: aldose 1-epimerase-like [Biomphalaria glabrata]	0	PREDICTED: Biomphalaria glabrata aldose 1-epimerase-like (LOC106057218), mRNA	0	Metabolic pathways
evgTRINITY_DN80510_c0_g1_i1	127	126	127	539	303	297	126.469	146.552	167.867	418.727	257.391	275.726		0.859311	1.52885		PREDICTED: aldose reductase-like [Biomphalaria glabrata]	aldose reductase-like	PREDICTED: Biomphalaria glabrata aldose reductase-like (LOC106050775), mRNA	F:oxidoreductase activity; P:oxidation-reduction process	Metabolic pathways
evglcl|G0WVJSS01CU6LO	11	4.42	15.07	43.16	83.94	40.58	10.954	5.14095	19.9193	33.5293	71.305	37.6733		2.12394	1.46934		PREDICTED: alkaline phosphatase, tissue-nonspecific isozyme-like [Biomphalaria glabrata]	alkaline tissue-nonspecific isozyme-like; alkaline phosphatase 4-like	PREDICTED: Biomphalaria glabrata alkaline phosphatase, tissue-nonspecific isozyme-like (LOC106056081), transcript variant X2, mRNA	F:hydrolase activity	Metabolic pathways
evgTRINITY_DN64070_c0_g1_i1	161	91	109	326	183	230	160.327	105.843	144.075	253.256	155.454	213.526			0.897731		PREDICTED: alkyldihydroxyacetonephosphate synthase, peroxisomal-like, partial [Biomphalaria glabrata]	Alkyldihydroxyacetonephosphate peroxisomal; alkyldihydroxyacetonephosphate peroxisomal	PREDICTED: Biomphalaria glabrata alkyldihydroxyacetonephosphate synthase, peroxisomal-like (LOC106071255), partial mRNA	F:oxidoreductase activity, acting on CH-OH group of donors; P:glycerolipid metabolic process; F:flavin adenine dinucleotide binding; F:alkylglycerone-phosphate synthase activity; P:lipid biosynthetic process; P:oxidation-reduction process	Metabolic pathways
evgTRINITY_DN89197_c3_g1_i1	33	2	14	221	44	165	32.8621	2.32622	18.505	171.686	37.3769	153.181			3.2333		PREDICTED: alpha-(1,3)-fucosyltransferase C-like [Biomphalaria glabrata]	0	PREDICTED: Biomphalaria glabrata alpha-(1,3)-fucosyltransferase C-like (LOC106056620), mRNA	0	Metabolic pathways
evgTRINITY_DN91768_c3_g1_i1	328	236	259	630	361	449	326.63	274.494	342.343	489.422	306.661	416.839			0.653259		PREDICTED: LOW QUALITY PROTEIN: alpha-aminoadipic semialdehyde dehydrogenase-like [Biomphalaria glabrata]	0	PREDICTED: Biomphalaria glabrata alpha-aminoadipic semialdehyde dehydrogenase-like (LOC106079896), mRNA	0	Metabolic pathways
evgTRINITY_DN85927_c0_g2_i1	143	134	104	388	144	289	142.403	155.857	137.466	301.422	122.325	268.299			1.07401		PREDICTED: alpha-mannosidase 2C1-like isoform X1 [Biomphalaria glabrata]	0	PREDICTED: Biomphalaria glabrata alpha-mannosidase 2C1-like (LOC106071438), transcript variant X2, mRNA	0	Other glycan degradation
evglcl|G0WVJSS01EN3RV	16.99	18.98	30.85	80.32	30.29	38.96	16.919	22.0758	40.7771	62.3974	25.7306	36.1694			1.22672		PREDICTED: angiopoietin-2-like [Biomphalaria glabrata]	PREDICTED: angiopoietin-2-like	PREDICTED: Biomphalaria glabrata angiopoietin-2-like (LOC106072525), mRNA	0	0
evglcl|G0WVJSS02HGVD1	79.8	53.64	53.38	196.4	85.19	60.45	79.4666	62.3893	70.557	152.575	72.3668	56.1201			1.12642	-	PREDICTED: fibroleukin-like [Biomphalaria glabrata]	angiopoietin-related 2-like	PREDICTED: Biomphalaria glabrata angiopoietin-2-like (LOC106072525), mRNA	0	0
evglcl|G0WVJSS01CV8ZS	0.25	9.46	7.86	36.31	12.33	14.19	0.248956	11.003	10.3893	28.2078	10.474	13.1736			1.94306		PREDICTED: ficolin-1-like, partial [Biomphalaria glabrata]	ficolin-1- partial	PREDICTED: Biomphalaria glabrata angiopoietin-related protein 2-like (LOC106077842), mRNA	0	0
evglcl|G0WVJSS01B1FCE	48.27	51.5	50.49	178.4	68.99	62.59	48.0683	59.9002	66.7371	138.592	58.6053	58.1068			1.27173		PREDICTED: ficolin-1-like [Biomphalaria glabrata]	angiopoietin-related 2-like	PREDICTED: Biomphalaria glabrata angiopoietin-related protein 2-like (LOC106077846), mRNA	0	0
evgTRINITY_GG_12401_c0_g1_i1	312	194	239	624	698	370	310.696	225.643	315.907	484.761	592.934	343.498			0.779952		PREDICTED: ankyrin repeat domain-containing protein 50-like [Biomphalaria glabrata]	serine threonine- phosphatase 6 regulatory ankyrin repeat subunit B-like	PREDICTED: Biomphalaria glabrata ankyrin repeat domain-containing protein 50-like (LOC106059679), mRNA	0	0
evgTRINITY_GG_24251_c6_g1_i1	93	61.36	46	210	71	130.96	92.6114	71.3685	60.8022	163.141	60.3128	121.58			1.13741		PREDICTED: ankyrin-3-like [Biomphalaria glabrata]	ankyrin repeat	PREDICTED: Biomphalaria glabrata ankyrin-3-like (LOC106069017), transcript variant X3, mRNA	0	Toll and Imd signaling pathway
evglcl|G0WVJSS01A09MN	8.41	9.95	0	58.91	376.93	165.75	8.37486	11.573	0	45.7648	320.193	153.878		5.00976	2.76925		PREDICTED: antitrypsin-like isoform X1 [Biomphalaria glabrata]	antitrypsin-like isoform X1	PREDICTED: Biomphalaria glabrata antitrypsin-like (LOC106066784), transcript variant X1, mRNA	0	0
evgTRINITY_DN90910_c6_g1_i1	180.93	75.9	83.25	590.89	265.97	438.01	180.174	88.2801	110.039	459.039	225.935	406.636			1.85827		PREDICTED: AP-3 complex subunit delta-1-like isoform X3 [Biomphalaria glabrata]	0	PREDICTED: Biomphalaria glabrata AP-3 complex subunit delta-1-like (LOC106068774), transcript variant X3, mRNA	0	Lysosome
evgTRINITY_DN82161_c0_g1_i1	15.15	1.41	13.39	80.48	25.45	68.07	15.0867	1.63999	17.6987	62.5217	21.6192	63.1943			2.41624		PREDICTED: allene oxide synthase-lipoxygenase protein-like [Biomphalaria glabrata]	allene oxide synthase-lipoxygenase -like	PREDICTED: Biomphalaria glabrata arachidonate 12-lipoxygenase, 12R-type-like (LOC106061179), mRNA	F:oxidoreductase activity; P:metabolic process	Metabolic pathways
evgTRINITY_GG_1850_c1_g1_i1	8.85	1.59	4.61	51.52	12.55	50.93	8.81302	1.84935	6.09344	40.0238	10.6609	47.282			2.80459		PREDICTED: arachidonate 12-lipoxygenase, 12R-type-like [Biomphalaria glabrata]	arachidonate 12- 12R-type-like; allene oxide synthase-lipoxygenase	PREDICTED: Biomphalaria glabrata arachidonate 12-lipoxygenase, 12R-type-like (LOC106061179), mRNA	F:dioxygenase activity	Metabolic pathways
evglcl|G0WVJSS02GMBGM	225.27	353.53	275.11	910.04	434.16	337.9	224.329	411.195	363.637	706.974	368.808	313.697			1.09247	-	arginine kinase [Biomphalaria glabrata]	arginine kinase	Biomphalaria glabrata arginine kinase mRNA, complete cds	F:ATP binding; F:arginine kinase activity; P:phosphorylation	Metabolic pathways
evgTRINITY_DN92638_c11_g1_i2	95	101	58	203	84	187	94.6031	117.474	76.6637	157.703	71.356	173.606			0.733634		PREDICTED: asparagine-rich protein-like [Biomphalaria glabrata]	0	PREDICTED: Biomphalaria glabrata asparagine-rich protein-like (LOC106072615), mRNA	0	0
evgTRINITY_DN71081_c0_g1_i1	2176	1811	1609	4473	2791	3534	2166.91	2106.39	2126.76	3474.89	2370.89	3280.87			0.72216		PREDICTED: aspartate--tRNA ligase, cytoplasmic-like [Biomphalaria glabrata]	aspartate--tRNA cytoplasmic-like; aspartate--trna cytoplasmic-like	PREDICTED: Biomphalaria glabrata aspartate--tRNA ligase, cytoplasmic-like (LOC106053948), mRNA	F:nucleic acid binding; F:ATP binding; C:cytoplasm; F:aspartate-tRNA ligase activity; P:aspartate metabolic process; P:aspartyl-tRNA aminoacylation; P:alanine metabolic process	Aminoacyl-tRNA biosynthesis
evgTRINITY_DN88565_c7_g1_i1	126	101	95	286	185	263	125.474	117.474	125.57	222.182	157.153	244.162			0.874959		PREDICTED: ATP-binding cassette sub-family B member 6, mitochondrial-like [Biomphalaria glabrata]	0	PREDICTED: Biomphalaria glabrata ATP-binding cassette sub-family B member 6, mitochondrial-like (LOC106052752), mRNA	0	ABC transporters
evgTRINITY_DN87790_c18_g1_i1	15	4	7	38	11	18	14.9373	4.65244	9.25251	29.5207	9.34423	16.7107			1.61988		PREDICTED: ATP-binding cassette sub-family C member 9-like [Biomphalaria glabrata]	0	PREDICTED: Biomphalaria glabrata ATP-binding cassette sub-family C member 9-like (LOC106075114), mRNA	0	0
evgTRINITY_DN92857_c14_g1_i1	475	324	315	773	563	630	473.015	376.848	416.363	600.513	478.255	584.874			0.522682		PREDICTED: ATP-dependent RNA helicase dbp2-like [Biomphalaria glabrata]	0	PREDICTED: Biomphalaria glabrata ATP-dependent RNA helicase dbp2-like (LOC106058873), mRNA	0	Spliceosome
evgTRINITY_DN89288_c0_g1_i1	91	57	65	161	123	75	90.6198	66.2973	85.9162	125.074	104.486	69.6279			0.646459		PREDICTED: b(0,+)-type amino acid transporter 1-like [Biomphalaria glabrata]	0	PREDICTED: Biomphalaria glabrata b(0,+)-type amino acid transporter 1-like (LOC106051479), mRNA	0	Protein digestion and absorption
evglcl|G0WVJSS02JO7W6	243.18	103.79	0	1190.66	6296.27	4324.75	242.164	120.719	0	924.976	5348.53	4014.98		5.25875	2.90297		PREDICTED: bactericidal permeability-increasing protein-like [Biomphalaria glabrata]	bactericidal permeability-increasing -like	PREDICTED: Biomphalaria glabrata bactericidal permeability-increasing protein-like (LOC106073545), mRNA	F:lipid binding	0
evglcl|G0WVJSS01D26CU	5.57	14.23	0	41.82	0	67.58	5.54673	16.5511	0	32.4883	0	62.7394			2.08471		PREDICTED: bactericidal permeability-increasing protein-like [Biomphalaria glabrata]	bactericidal permeability-increasing -like	PREDICTED: Biomphalaria glabrata bactericidal permeability-increasing protein-like (LOC106073545), mRNA	F:lipid binding	0
evgTRINITY_DN83094_c1_g1_i1	496.16	388.53	4	5196.26	33023.1	19656.2	494.087	451.903	5.28715	4036.77	28052.3	18248.3		6.16328	3.67792		PREDICTED: bactericidal permeability-increasing protein-like [Biomphalaria glabrata]	bactericidal permeability-increasing -like; bactericidal permeability increasing protein	PREDICTED: Biomphalaria glabrata bactericidal permeability-increasing protein-like (LOC106073545), mRNA	F:lipid binding	0
evgTRINITY_BU_DN80728_c0_g1_i1	53	42	54	137	107	116	52.7786	48.8506	71.3765	106.43	90.8939	107.691		0.783875	0.903243		PREDICTED: beta-1,3-galactosyltransferase 1-like, partial [Biomphalaria glabrata]	0	PREDICTED: Biomphalaria glabrata beta-1,3-galactosyltransferase 1-like (LOC106078941), partial mRNA	0	0
evgTRINITY_DN3531_c0_g1_i1	374	285	240	663	396	492	372.437	331.487	317.229	515.058	336.392	456.759			0.615728		PREDICTED: beta-centractin [Biomphalaria glabrata]	alpha-centractin	PREDICTED: Biomphalaria glabrata beta-centractin (LOC106054295), mRNA	F:ATP binding; C:centrosome; C:microtubule end; C:myelin sheath; C:extracellular exosome; C:cytoplasm; C:dynactin complex; C:membrane	0
evgTRINITY_BU_DN81130_c4_g1_i1	82	7	13	247	89	210	81.6574	8.14177	17.1832	191.884	75.6033	194.958			2.33365		PREDICTED: bifunctional heparan sulfate N-deacetylase/N-sulfotransferase 2-like [Biomphalaria glabrata]	0	PREDICTED: Biomphalaria glabrata bifunctional heparan sulfate N-deacetylase/N-sulfotransferase 2-like (LOC106070909), mRNA	0	Metabolic pathways
evgTRINITY_DN75623_c0_g2_i1	24	8	18	109	22	79	23.8997	9.30489	23.7922	84.6777	18.6885	73.3414			2.15561		PREDICTED: bile acid-CoA:amino acid N-acyltransferase-like [Biomphalaria glabrata]	bile acid- :amino acid N-acyltransferase-like	PREDICTED: Biomphalaria glabrata bile acid-CoA:amino acid N-acyltransferase-like (LOC106080254), transcript variant X3, mRNA	0	0
evgTRINITY_DN87910_c11_g1_i1	129.21	58.35	76.98	262.18	70.26	124.11	128.67	67.8675	101.751	203.677	59.6842	115.22			1.03128		PREDICTED: biorientation of chromosomes in cell division protein 1-like 1 [Biomphalaria glabrata]	0	PREDICTED: Biomphalaria glabrata biorientation of chromosomes in cell division protein 1-like 1 (LOC106072189), mRNA	0	0
evgTRINITY_DN91647_c18_g2_i1	102	112	44	275	44	196	101.574	130.268	58.1587	213.636	37.3769	181.961			1.14911		PREDICTED: breast cancer type 1 susceptibility protein homolog [Biomphalaria glabrata]	0	PREDICTED: Biomphalaria glabrata breast cancer type 1 susceptibility protein homolog (LOC106078166), mRNA	0	Ubiquitin mediated proteolysis
evgTRINITY_GG_14633_c22_g1_i1	6995.1	8199.37	4128.91	19352.1	4954.71	12823.4	6965.87	9536.77	5457.54	15033.9	4208.91	11904.8			1.04689		PREDICTED: calreticulin-like [Biomphalaria glabrata]	PREDICTED: calreticulin-like	PREDICTED: Biomphalaria glabrata calreticulin-like (LOC106061532), mRNA	P:cell cycle arrest; P:negative regulation of intracellular steroid hormone receptor signaling pathway; C:smooth endoplasmic reticulum; C:Golgi apparatus; P:cortical actin cytoskeleton organization; F:iron ion binding; C:acrosomal vesicle; F:calcium ion binding; F:chaperone binding; P:positive regulation of dendritic cell chemotaxis; C:cytosol; F:mRNA binding; P:sequestering of calcium ion; F:gly…	Protein processing in endoplasmic reticulum
evglcl|G0WVJSS02HAATA	56.93	41.37	17.52	159.37	48.23	77.49	56.6921	48.1179	23.1577	123.808	40.9702	71.9395			1.54117		PREDICTED: calreticulin-like [Biomphalaria glabrata]	PREDICTED: calreticulin-like	PREDICTED: Biomphalaria glabrata calreticulin-like (LOC106061532), mRNA	P:cell cycle arrest; P:negative regulation of intracellular steroid hormone receptor signaling pathway; C:smooth endoplasmic reticulum; P:positive regulation of NIK/NF-kappaB signaling; C:Golgi apparatus; P:cortical actin cytoskeleton organization; F:iron ion binding; C:acrosomal vesicle; F:calcium ion binding; P:positive regulation of dendritic cell chemotaxis; C:cytosol; F:mRNA binding; F:glyco…	Protein processing in endoplasmic reticulum
evglcl|G0WVJSS01DIBSR	270.1	320.72	179.67	775.8	216.37	623.64	268.972	373.033	237.486	602.688	183.801	578.97			1.05392		PREDICTED: calreticulin-like [Biomphalaria glabrata]	PREDICTED: calreticulin-like	PREDICTED: Biomphalaria glabrata calreticulin-like (LOC106061532), mRNA	F:calcium ion binding; C:endoplasmic reticulum; F:unfolded protein binding; P:protein folding	Protein processing in endoplasmic reticulum
evgTRINITY_DN82353_c2_g1_i1	31	4	15	152	38	132	30.8705	4.65244	19.8268	118.083	32.2801	122.545			2.65178		PREDICTED: carbohydrate sulfotransferase 11-like isoform X1 [Biomphalaria glabrata]	carbohydrate sulfotransferase 11-like	PREDICTED: Biomphalaria glabrata carbohydrate sulfotransferase 11-like (LOC106057258), transcript variant X1, mRNA	0	0
evgTRINITY_DN91507_c10_g1_i1	105.22	85	38.86	235.34	59.9	71.85	104.78	98.8644	51.3647	182.826	50.8836	66.7035			1.10974		PREDICTED: carbohydrate sulfotransferase 11-like isoform X1 [Biomphalaria glabrata]	0	PREDICTED: Biomphalaria glabrata carbohydrate sulfotransferase 11-like (LOC106079807), transcript variant X1, mRNA	0	0
evgTRINITY_DN47874_c0_g1_i1	342	228	176	633	272	335	340.571	265.189	232.635	491.752	231.057	311.005			0.824646		PREDICTED: carboxylesterase NlhH-like [Biomphalaria glabrata]	carboxylesterase -like	PREDICTED: Biomphalaria glabrata carboxylesterase NlhH-like (LOC106053852), transcript variant X2, mRNA	0	0
evgTRINITY_DN18661_c0_g1_i1	19	30	15	84	54	44	18.9206	34.8933	19.8268	65.2562	45.8717	40.8484			1.43362	-	PREDICTED: carboxylesterase NlhH-like [Biomphalaria glabrata]	carboxylesterase -like	PREDICTED: Biomphalaria glabrata carboxylesterase NlhH-like (LOC106053858), transcript variant X3, mRNA	0	0
evgTRINITY_BU_DN6973_c0_g1_i1	8.95	0	13	50	152	36.93	8.91261	0	17.1832	38.843	129.12	34.2848			2.09481		PREDICTED: zinc carboxypeptidase A 1-like [Biomphalaria glabrata]	0	PREDICTED: Biomphalaria glabrata carboxypeptidase B-like (LOC106075119), mRNA	0	0
evgTRINITY_DN85742_c1_g1_i1	54	72	45	161	278	136	53.7744	83.744	59.4804	125.074	236.154	126.259			0.951413		PREDICTED: caspase-3-like [Biomphalaria glabrata]	0	PREDICTED: Biomphalaria glabrata caspase-3-like (LOC106054370), mRNA	0	TNF signaling pathway
evgTRINITY_DN97225_c0_g1_i1	659	487	380	1186	656	925.75	656.247	566.435	502.279	921.356	557.256	859.44			0.694401		PREDICTED: LOW QUALITY PROTEIN: protein catecholamines up-like [Biomphalaria glabrata]	zinc transporter SLC39A7-like; zinc transporter slc39a7-like	PREDICTED: Biomphalaria glabrata protein catecholamines up-like (LOC106070941), mRNA	P:transmembrane transport; P:zinc ion homeostasis; F:metal ion transmembrane transporter activity; P:metal ion transport	0
evgTRINITY_DN91901_c14_g2_i1	47	38	21	109	69	37	46.8036	44.1982	27.7575	84.6777	58.6138	34.3498			1.11939		PREDICTED: cationic amino acid transporter 4-like [Biomphalaria glabrata]	0	PREDICTED: Biomphalaria glabrata cationic amino acid transporter 4-like (LOC106057454), mRNA	0	0
evgTRINITY_DN90865_c7_g1_i1	42	31	11	100	21	90	41.8245	36.0564	14.5397	77.686	17.839	83.5535			1.33364		PREDICTED: cell division control protein 6 homolog, partial [Biomphalaria glabrata]	0	PREDICTED: Biomphalaria glabrata cell division control protein 6 homolog (LOC106063250), partial mRNA	0	Cell cycle
evgTRINITY_DN92909_c10_g1_i1utrorf	383	278	191	755	380	557	381.4	323.345	252.461	586.529	322.801	517.103			0.888948		PREDICTED: chitinase domain-containing protein 1-like [Biomphalaria glabrata]	0	PREDICTED: Biomphalaria glabrata chitinase domain-containing protein 1-like (LOC106053411), mRNA	0	0
evgTRINITY_DN92809_c7_g1_i1	111	95	45	257	81	267	110.536	110.496	59.4804	199.653	68.8075	247.875			1.10306		PREDICTED: chromatin assembly factor 1 subunit A-B-like [Biomphalaria glabrata]	0	PREDICTED: Biomphalaria glabrata chromatin assembly factor 1 subunit A-B-like (LOC106071919), mRNA	0	0
evgTRINITY_DN91746_c26_g1_i1	53	31	23	115	35	117	52.7786	36.0564	30.4011	89.3389	29.7316	108.62			1.18086		PREDICTED: chromatin assembly factor 1 subunit B-like [Biomphalaria glabrata]	0	PREDICTED: Biomphalaria glabrata chromatin assembly factor 1 subunit B-like (LOC106078217), mRNA	0	0
evgTRINITY_DN102683_c0_g1_i1	189	109	123	342	242	277	188.21	126.779	162.58	265.686	205.573	257.159			0.747864		PREDICTED: chromosome partition protein Smc-like [Biomphalaria glabrata]	viral A-type inclusion	PREDICTED: Biomphalaria glabrata chromosome partition protein Smc-like (LOC106059827), transcript variant X2, mRNA	0	0
evglcl|G0WVJSS01BE8TY	60.3	79.69	44.9	171.17	27.06	162.38	60.0481	92.6883	59.3483	132.975	22.9868	150.749			0.930511		PREDICTED: coactosin-like protein, partial [Biomphalaria glabrata]	coactosin partial	PREDICTED: Biomphalaria glabrata coactosin-like protein (LOC106079242), partial mRNA	0	0
evgTRINITY_DN18335_c0_g1_i1	85.14	81.39	118	305	197	119	84.7843	94.6656	155.971	236.942	167.347	110.476			1.08169		PREDICTED: collagen alpha-1(XIV) chain-like [Biomphalaria glabrata]	collagen alpha-1(XII) chain-like	PREDICTED: Biomphalaria glabrata collagen alpha-1(XIV) chain-like (LOC106050268), mRNA	0	PI3K-Akt signaling pathway
evgTRINITY_BU_DN80783_c2_g2_i1	4.44	0	7	28.16	37.73	9.01	4.42145	0	9.25251	21.8764	32.0507	8.36463			2.21251		PREDICTED: collagen alpha-3(VI) chain-like isoform X3 [Biomphalaria glabrata]	0	PREDICTED: Biomphalaria glabrata collagen alpha-3(VI) chain-like (LOC106066853), transcript variant X3, mRNA	0	0
evglcl|G0WVJSS02I5L8E	130.68	30.76	0	400.41	1154.3	2303.41	130.134	35.7773	0	311.062	980.55	2138.42		4.7436	2.39593		PREDICTED: collectin-10-like [Biomphalaria glabrata]	PREDICTED: collectin-10-like	PREDICTED: Biomphalaria glabrata collectin-10-like (LOC106073405), partial mRNA	0	0
evgTRINITY_DN78144_c0_g1_i1	217.93	167	120	403	152	423	217.019	194.239	158.615	313.075	129.12	392.701			0.737536		PREDICTED: condensin complex subunit 1-like [Biomphalaria glabrata]	condensin complex subunit 1 isoform X2; condensin complex subunit 1 isoform x2	PREDICTED: Biomphalaria glabrata condensin complex subunit 1-like (LOC106057712), mRNA	C:condensed chromosome; P:chromosome condensation; P:cell cycle process; C:nuclear lumen; F:binding; C:chromosomal part	Cell cycle - yeast
evgTRINITY_DN91210_c17_g1_i1	5	0	9	44	13	4	4.97911	0	11.8961	34.1818	11.0432	3.71349			2.54637	-	PREDICTED: cornifelin homolog A-like [Biomphalaria glabrata]	0	PREDICTED: Biomphalaria glabrata cornifelin homolog A-like (LOC106052610), mRNA	0	0
evgTRINITY_DN37468_c1_g2_i1	38	24	12	89	29	62	37.8412	27.9147	15.8615	69.1405	24.6348	57.5591			1.35224		PREDICTED: cyclin-Y-like protein 1 [Biomphalaria glabrata]	cyclin-Y 1	PREDICTED: Biomphalaria glabrata cyclin-Y-like protein 1 (LOC106056699), mRNA	0	0
evglcl|G0WVJSS01BIZ36	11.04	0	1	55.62	258.43	181.51	10.9939	0	1.32179	43.2089	219.53	168.509			3.29739		PREDICTED: cysteine-rich motor neuron 1 protein-like [Biomphalaria glabrata]	cysteine-rich motor neuron 1 -like	PREDICTED: Biomphalaria glabrata cysteine-rich motor neuron 1 protein-like (LOC106074429), mRNA	P:biological regulation	0
evgTRINITY_DN78365_c3_g1_i1	328	350	242	702	195	540	326.63	407.089	319.873	545.356	165.648	501.321			0.654478		PREDICTED: cysteine-rich with EGF-like domain protein 2-B isoform X2 [Biomphalaria glabrata]	cysteine-rich with EGF-like domain 2	PREDICTED: Biomphalaria glabrata cysteine-rich with EGF-like domain protein 2-B (LOC106056513), transcript variant X4, mRNA	0	0
evgTRINITY_DN92011_c14_g1_i1	279	292.79	320	839	1579.91	1001.81	277.834	340.547	422.972	651.785	1342.1	930.052		1.70155	0.91945		cytochrome p450 [Biomphalaria glabrata]	0	Biomphalaria glabrata cytochrome p450 (CYP320A1) mRNA, complete cds	0	0
evgTRINITY_DN93348_c10_g1_i1	61.15	88.22	51.81	257.49	95.58	90.96	60.8945	102.61	68.4818	200.034	81.1929	84.4447			1.38775		PREDICTED: cytochrome P450 2J1-like [Biomphalaria glabrata]	0	PREDICTED: Biomphalaria glabrata cytochrome P450 2J1-like (LOC106059997), mRNA	0	Metabolic pathways
evgTRINITY_DN93348_c10_g1_i5	42.72	91.54	38.99	320.69	85.91	102.84	42.5415	106.471	51.5365	249.131	72.9785	95.4738			1.89877		PREDICTED: cytochrome P450 2J1-like [Biomphalaria glabrata]	0	PREDICTED: Biomphalaria glabrata cytochrome P450 2J1-like (LOC106059997), mRNA	0	Metabolic pathways
evgTRINITY_BU_DN82356_c9_g1_i7	122.97	260.06	20.84	1003.01	89.3	374.89	122.456	302.479	27.5461	779.198	75.8582	348.037			2.34088		PREDICTED: cytochrome P450 2J1-like [Biomphalaria glabrata]	cytochrome P450 2U1-like; cytochrome p450 2j1-like	PREDICTED: Biomphalaria glabrata cytochrome P450 2J1-like (LOC106059997), mRNA	F:oxidoreductase activity, acting on paired donors, with incorporation or reduction of molecular oxygen; F:iron ion binding; P:oxidation-reduction process; F:monooxygenase activity; F:heme binding	Metabolic pathways
evgTRINITY_GG_10034_c0_g1_i1	36.01	52	32.01	202.11	44.97	153.83	35.8596	60.4818	42.3104	157.011	38.2009	142.811			1.78492		PREDICTED: LOW QUALITY PROTEIN: cytochrome P450 2U1-like [Biomphalaria glabrata]	cytochrome P450 2U1-like	PREDICTED: Biomphalaria glabrata cytochrome P450 2U1-like (LOC106074959), mRNA	0	Metabolic pathways
evgTRINITY_DN91369_c15_g1_i1	67	33	28	199	71	135	66.7201	38.3827	37.0101	154.595	60.3128	125.33			1.70867		PREDICTED: cytochrome P450 3A19-like, partial [Biomphalaria glabrata]	0	PREDICTED: Biomphalaria glabrata cytochrome P450 3A19-like (LOC106063676), partial mRNA	0	Metabolic pathways
evgTRINITY_GG_24107_c5_g1_i1	15	4	10	41	28	18	14.9373	4.65244	13.2179	31.8513	23.7853	16.7107			1.54677		PREDICTED: cytochrome P450 4F22-like, partial [Biomphalaria glabrata]	cytochrome P450 4F4-like	PREDICTED: Biomphalaria glabrata cytochrome P450 4F22-like (LOC106052674), partial mRNA	0	0
evgTRINITY_DN91835_c17_g1_i1	166	168.61	102	319	235	298	165.306	196.112	134.822	247.818	199.627	276.655			0.602611		PREDICTED: D-aspartate oxidase-like [Biomphalaria glabrata]	0	PREDICTED: Biomphalaria glabrata D-aspartate oxidase-like (LOC106070476), transcript variant X2, mRNA	0	Alanine, aspartate and glutamate metabolism
evgTRINITY_DN90858_c0_g1_i1	93	59	9	587	135	354	92.6114	68.6235	11.8961	456.017	114.679	328.644			2.97806		PREDICTED: D-glucuronyl C5-epimerase-like [Biomphalaria glabrata]	0	PREDICTED: Biomphalaria glabrata D-glucuronyl C5-epimerase-like (LOC106078711), mRNA	0	Metabolic pathways
evgTRINITY_DN93675_c0_g1_i1	14.74	15.05	45	227.87	44.9	65.5	14.6784	17.5048	59.4804	177.023	38.1415	60.8084			2.50485		PREDICTED: DBH-like monooxygenase protein 1 [Biomphalaria glabrata]	0	PREDICTED: Biomphalaria glabrata DBH-like monooxygenase protein 1 (LOC106062731), mRNA	0	0
evgTRINITY_BU_DN82444_c14_g1_i1	28.54	13.9	31.79	104.65	53.89	61.7	28.4208	16.1672	42.0196	81.2984	45.7782	57.2805			1.48934		PREDICTED: tyramine beta-hydroxylase-like [Biomphalaria glabrata]	0	PREDICTED: Biomphalaria glabrata DBH-like monooxygenase protein 1 homolog (LOC106076224), partial mRNA	0	0
evgTRINITY_DN90422_c12_g1_i1	131.38	146.92	95.85	268.47	277.95	176.7	130.831	170.884	126.693	208.564	236.112	164.043			0.568293		PREDICTED: putative defense protein 3 [Biomphalaria glabrata]	0	PREDICTED: Biomphalaria glabrata putative defense protein 3 (LOC106059539), mRNA	0	0
evgTRINITY_BU_DN82308_c5_g1_i2	275	258	292	672	419	574	273.851	300.083	385.962	522.05	355.93	532.886			0.718131		PREDICTED: deoxynucleoside triphosphate triphosphohydrolase SAMHD1-like isoform X1 [Biomphalaria glabrata]	deoxynucleoside triphosphate triphosphohydrolase SAMHD1-like isoform X1; deoxynucleoside triphosphate triphosphohydrolase samhd1-like isoform x1	PREDICTED: Biomphalaria glabrata deoxynucleoside triphosphate triphosphohydrolase SAMHD1-like (LOC106060131), mRNA	C:cell part; F:binding; P:cellular process	0
evgTRINITY_GG_17493_c2_g1_i1	439.78	360.58	335.69	886.7	561.92	827.83	437.943	419.394	443.711	688.842	477.337	768.534			0.686296		PREDICTED: deoxynucleoside triphosphate triphosphohydrolase SAMHD1-like [Biomphalaria glabrata]	deoxynucleoside triphosphate triphosphohydrolase SAMHD1; deoxynucleoside triphosphate triphosphohydrolase samhd1	PREDICTED: Biomphalaria glabrata deoxynucleoside triphosphate triphosphohydrolase SAMHD1-like (LOC106060135), mRNA	C:cell part; F:binding; P:cellular process	0
evgTRINITY_DN93087_c12_g1_i2	459.13	411.53	360.73	1131.7	689.15	825.83	457.212	478.655	476.808	879.172	585.416	766.677			0.919931		PREDICTED: deoxynucleoside triphosphate triphosphohydrolase SAMHD1-like, partial [Biomphalaria glabrata]	deoxynucleoside triphosphate triphosphohydrolase SAMHD1- partial; deoxynucleoside triphosphate triphosphohydrolase samhd1	PREDICTED: Biomphalaria glabrata deoxynucleoside triphosphate triphosphohydrolase SAMHD1-like (LOC106078441), partial mRNA	C:nucleus; F:heterocyclic compound binding; F:organic cyclic compound binding; P:purine deoxyribonucleotide catabolic process; P:defense response; P:purine deoxyribonucleoside triphosphate catabolic process; P:immune system process	0
evgTRINITY_DN79207_c2_g1_i1	22	15	5	54	18	57	21.9081	17.4467	6.60894	41.9504	15.2906	52.9172			1.45912		PREDICTED: DEP domain-containing protein 7-like [Biomphalaria glabrata]	DEP domain-containing 4 isoform X2	PREDICTED: Biomphalaria glabrata DEP domain-containing protein 7-like (LOC106068583), mRNA	0	0
evgTRINITY_GG_22084_c2_g1_i1	0	2.22	11.8	188.57	42.5	300.72	0	2.58211	15.5971	146.492	36.1027	279.18		4.41114	4.54513		dermatopontin 3 [Biomphalaria glabrata]	dermatopontin 3	PREDICTED: Biomphalaria glabrata dermatopontin-like (LOC106051883), mRNA	0	0
evgTRINITY_DN90314_c0_g1_i1	39	35	40	145	71	87	38.8371	40.7089	52.8715	112.645	60.3128	80.7684			1.37068		PREDICTED: diaminopimelate epimerase-like isoform X3 [Biomphalaria glabrata]	0	PREDICTED: Biomphalaria glabrata diaminopimelate epimerase-like (LOC106054536), transcript variant X5, mRNA	0	Metabolic pathways
evgTRINITY_DN92531_c4_g4_i1	1274	1087	874	2702	722	1936	1268.68	1264.3	1155.24	2099.08	613.321	1797.33			0.790584		PREDICTED: protein disulfide-isomerase A6-like [Biomphalaria glabrata]	0	PREDICTED: Biomphalaria glabrata protein disulfide-isomerase A6-like (LOC106059161), mRNA	0	Protein processing in endoplasmic reticulum
evgTRINITY_DN82914_c0_g1_i2	489	494	367	977	637	741	486.957	574.577	485.096	758.992	541.116	687.924			0.578143		PREDICTED: DNA repair protein RAD50-like [Biomphalaria glabrata]	DNA repair RAD50; dna repair protein rad50	PREDICTED: Biomphalaria glabrata DNA repair protein RAD50-like (LOC106076215), transcript variant X2, mRNA	F:ATPase activity; P:DNA repair; F:telomeric DNA binding; P:meiotic cell cycle process; F:nuclease activity; C:nuclear chromosome part; P:DNA recombination; P:telomere maintenance; C:macromolecular complex	Homologous recombination
evgTRINITY_DN89718_c3_g1_i1	243	186	165	469	216	355	241.985	216.339	218.095	364.347	183.487	329.572			0.711656		PREDICTED: DNA topoisomerase 3-beta-1-like [Biomphalaria glabrata]	0	PREDICTED: Biomphalaria glabrata DNA topoisomerase 3-beta-1-like (LOC106071754), mRNA	0	Homologous recombination
evgTRINITY_DN89669_c19_g1_i1	145	136	58	419	63	367	144.394	158.183	76.6637	325.504	53.517	340.713			1.3716		PREDICTED: DNA-(apurinic or apyrimidinic site) lyase-like [Biomphalaria glabrata]	0	PREDICTED: Biomphalaria glabrata DNA-(apurinic or apyrimidinic site) lyase-like (LOC106061433), mRNA	0	Base excision repair
evgTRINITY_DN87620_c3_g1_i1	184	126	145	427	237	499.2	183.231	146.552	191.659	331.719	201.326	463.443			0.947433		PREDICTED: dTDP-glucose 4,6-dehydratase-like [Biomphalaria glabrata]	dTDP-glucose 4,6-dehydratase-like; dtdp-glucose -dehydratase-like	PREDICTED: Biomphalaria glabrata dTDP-glucose 4,6-dehydratase-like (LOC106079755), transcript variant X3, mRNA	P:glycosylation; F:transferase activity, transferring glycosyl groups; F:coenzyme binding; C:membrane; C:Golgi apparatus; F:isomerase activity	0
evgTRINITY_DN89625_c0_g1_i1	269	180	196	468	363	201	267.876	209.36	259.07	363.57	308.36	186.603			0.581129		PREDICTED: dystroglycan-like [Biomphalaria glabrata]	0	PREDICTED: Biomphalaria glabrata dystroglycan-like (LOC106056107), mRNA	0	0
evgTRINITY_DN92923_c4_g1_i1	185	111	120	328	281	211	184.227	129.105	158.615	254.81	238.703	195.886			0.706964		PREDICTED: E3 ubiquitin-protein ligase XIAP-like [Biomphalaria glabrata]	0	PREDICTED: Biomphalaria glabrata E3 ubiquitin-protein ligase XIAP-like (LOC106061668), transcript variant X2, misc_RNA	0	Ubiquitin mediated proteolysis
evgTRINITY_BU_DN80885_c10_g1_i1	378	299	333	1022	828	508	376.421	347.77	440.155	793.951	703.366	471.613			1.04768		PREDICTED: LOW QUALITY PROTEIN: electroneutral sodium bicarbonate exchanger 1-like [Biomphalaria glabrata]	0	PREDICTED: Biomphalaria glabrata electroneutral sodium bicarbonate exchanger 1-like (LOC106064725), mRNA	0	0
evgTRINITY_DN89592_c2_g1_i1	378	282	230	792	324	566	376.421	327.997	304.011	615.273	275.23	525.459			0.888855		PREDICTED: elongation factor G, mitochondrial-like [Biomphalaria glabrata]	0	PREDICTED: Biomphalaria glabrata elongation factor G, mitochondrial-like (LOC106056409), mRNA	0	0
evgTRINITY_DN90546_c18_g1_i1	281	206	203	479	295	326	279.826	239.601	268.323	372.116	250.595	302.649			0.521215		PREDICTED: endoplasmic reticulum lectin 1-like [Biomphalaria glabrata]	endoplasmic reticulum lectin 1-like	PREDICTED: Biomphalaria glabrata endoplasmic reticulum lectin 1-like (LOC106057013), mRNA	0	Protein processing in endoplasmic reticulum
evgTRINITY_DN93327_c13_g1_i1utrorf	534	463	376	1020.64	557	777	531.769	538.52	496.992	792.894	473.158	721.345			0.621453		PREDICTED: endoplasmic reticulum resident protein 29-like [Biomphalaria glabrata]	0	PREDICTED: Biomphalaria glabrata endoplasmic reticulum resident protein 29-like (LOC106054200), mRNA	0	Protein processing in endoplasmic reticulum
evgTRINITY_DN78330_c1_g1_i1	1288	1165	806	2285	1417	1826	1282.62	1355.02	1065.36	1775.12	1203.71	1695.21			0.541385		PREDICTED: eukaryotic peptide chain release factor GTP-binding subunit ERF3A-like [Biomphalaria glabrata]	eukaryotic peptide chain release factor GTP-binding subunit ERF3A-like; eukaryotic peptide chain release factor gtp-binding subunit erf3a-like	PREDICTED: Biomphalaria glabrata eukaryotic peptide chain release factor GTP-binding subunit ERF3A-like (LOC106057133), mRNA	F:GTP binding; P:regulation of translational termination; F:translation release factor activity; F:GTPase activity; C:cytosol; P:cytoplasmic translational termination; C:translation release factor complex; C:ribosome; P:'de novo' cotranslational protein folding	mRNA surveillance pathway
evgTRINITY_GG_454Uninf_121_c7_g1_i1	490	309	349	904	572	592	487.953	359.401	461.304	702.281	485.9	549.596			0.696886		PREDICTED: fatty acid desaturase 1-like isoform X1 [Biomphalaria glabrata]	fatty acid desaturase 1-like isoform X1; fatty acid desaturase 1-like isoform x1	PREDICTED: Biomphalaria glabrata fatty acid desaturase 1-like (LOC106080202), transcript variant X2, mRNA	F:oxidoreductase activity; P:lipid metabolic process; C:integral component of membrane; P:oxidation-reduction process	Biosynthesis of secondary metabolites
evgTRINITY_DN90584_c21_g1_i1	101	53	44	274	116	187	100.578	61.6449	58.1587	212.86	98.5392	173.606			1.53752		PREDICTED: fatty acid desaturase 2-like isoform X1 [Biomphalaria glabrata]	0	PREDICTED: Biomphalaria glabrata fatty acid desaturase 2-like (LOC106066585), transcript variant X2, mRNA	0	Biosynthesis of secondary metabolites
evgTRINITY_DN19920_c0_g1_i1	877	825	598	1663	1132	1071	873.336	959.566	790.429	1291.92	961.607	994.286			0.582171		PREDICTED: fatty-acid amide hydrolase 1-like [Biomphalaria glabrata]	vitamin D3 hydroxylase-associated -like	PREDICTED: Biomphalaria glabrata fatty-acid amide hydrolase 1-like (LOC106054635), mRNA	0	Retrograde endocannabinoid signaling
evgTRINITY_DN92127_c3_g1_i1	18	24.85	8.84	81	29	32	17.9248	28.9033	11.6846	62.9256	24.6348	29.7079			1.70808		PREDICTED: fatty-acid amide hydrolase 1-like [Biomphalaria glabrata]	0	PREDICTED: Biomphalaria glabrata fatty-acid amide hydrolase 1-like (LOC106064366), mRNA	0	Retrograde endocannabinoid signaling
evgTRINITY_GG_11871_c2_g1_i1	32.07	7.05	0	122.2	585.87	305.6	31.936	8.19993	0	94.9323	497.682	283.71		4.78909	2.75129		PREDICTED: fibrinogen beta chain-like [Biomphalaria glabrata]	fibrinogen beta chain-like	PREDICTED: Biomphalaria glabrata fibrinogen beta chain-like (LOC106065851), mRNA	0	PI3K-Akt signaling pathway
evgTRINITY_GG_454Uninf_2861_c0_g2_i1	140.63	165.96	137.99	346.63	124.97	64.8	140.042	193.03	182.393	269.283	106.159	60.1585			0.667401	-	PREDICTED: fibrinogen C domain-containing protein 1-B-like [Biomphalaria glabrata]	fibrinogen C domain-containing 1-B-like	PREDICTED: Biomphalaria glabrata fibrinogen C domain-containing protein 1-B-like (LOC106059404), mRNA	0	0
evgTRINITY_GG_454Uninf_1186_c2_g3_i1utrorf	553.87	473.71	437.56	1126.58	856.39	1460.29	551.556	550.977	578.361	875.195	727.483	1355.69			0.662268		BgMFREP3, partial [Biomphalaria glabrata]	fibrinogen beta chain-like	Biomphalaria glabrata fibrinogen related protein 3.3 precursor (FREP3.3) mRNA, complete cds, alternatively spliced	0	0
evgTRINITY_GG_25704_c1_g1_i1	4.65	63.47	30.96	215.33	317.32	2044.8	4.63057	73.8226	40.9225	167.281	269.556	1898.33		4.55747	2.02909		fibrinogen-related protein 2 [Biomphalaria glabrata]	fibrinogen-related 2	Biomphalaria glabrata fibrinogen-related protein 2.30 (FREP2) mRNA, complete cds	0	0
evgTRINITY_DN91139_c3_g3_i1	16.02	9	7.01	152.64	288.9	74	15.9531	10.468	9.26573	118.58	245.414	68.6995			3.30757		PREDICTED: trypsin alpha-3-like [Biomphalaria glabrata]	0	PREDICTED: Biomphalaria glabrata fibrinolytic enzyme, isozyme C-like (LOC106050319), mRNA	0	0
evgTRINITY_GG_2379_c9_g1_i1	14.53	0	5.36	51.82	22.12	73.14	14.4693	0	7.08478	40.2569	18.7904	67.9011			2.41914		PREDICTED: fibrinolytic enzyme, isozyme C-like [Biomphalaria glabrata]	fibrinolytic isozyme C-like	PREDICTED: Biomphalaria glabrata fibrinolytic enzyme, isozyme C-like (LOC106076928), mRNA	0	0
evgTRINITY_GG_2582_c6_g2_i2	15.79	28.74	26.31	90.39	49.83	42.61	15.724	33.4278	34.7762	70.2204	42.3294	39.5579			1.34097	-	PREDICTED: ficolin-1-like [Biomphalaria glabrata]	angiopoietin-related 2-like	PREDICTED: Biomphalaria glabrata ficolin-1-like (LOC106066961), mRNA	0	0
evgTRINITY_DN93193_c19_g1_i1	29	39	35	117	66	88	28.8788	45.3613	46.2626	90.8926	56.0654	81.6967			1.20165		PREDICTED: frizzled-5-like [Biomphalaria glabrata]	0	PREDICTED: Biomphalaria glabrata frizzled-5-like (LOC106057416), mRNA	0	Wnt signaling pathway
evgTRINITY_DN90935_c1_g1_i1	17	28	14	78	15	49	16.929	32.5671	18.505	60.5951	12.7421	45.4902			1.44153		PREDICTED: G-protein coupled receptor 54-like [Biomphalaria glabrata]	0	PREDICTED: Biomphalaria glabrata G-protein coupled receptor 54-like (LOC106058819), mRNA	0	Calcium signaling pathway
evgTRINITY_DN90614_c12_g1_i1	36	16	20	75	26	31	35.8496	18.6098	26.4358	58.2645	22.0864	28.7795			1.12342		PREDICTED: LOW QUALITY PROTEIN: G-protein coupled receptor 98-like [Biomphalaria glabrata]	0	PREDICTED: Biomphalaria glabrata G-protein coupled receptor 98-like (LOC106072441), mRNA	0	0
evgTRINITY_DN90377_c16_g1_i1	54	36	23	102	49	68	53.7744	41.872	30.4011	79.2397	41.6243	63.1293			0.931986		PREDICTED: galactose-1-phosphate uridylyltransferase-like [Biomphalaria glabrata]	0	PREDICTED: Biomphalaria glabrata galactose-1-phosphate uridylyltransferase-like (LOC106054589), mRNA	0	Metabolic pathways
evgTRINITY_DN75125_c0_g1_i1	90	65	77	189	84	128	89.624	75.6022	101.778	146.827	71.356	118.832			0.741965		PREDICTED: ganglioside-induced differentiation-associated protein 1-like [Biomphalaria glabrata]	ganglioside-induced differentiation-associated 1-like; ganglioside-induced differentiation-associated protein 1-like	PREDICTED: Biomphalaria glabrata ganglioside-induced differentiation-associated protein 1-like (LOC106072135), mRNA	C:intracellular part; P:cellular process	0
evgTRINITY_DN93145_c10_g1_i1	9	0	4	27	11	19	8.9624	0	5.28715	20.9752	9.34423	17.6391			2.08844		PREDICTED: glucagon-like peptide 1 receptor [Biomphalaria glabrata]	0	PREDICTED: Biomphalaria glabrata glucagon-like peptide 1 receptor (LOC106050310), mRNA	0	Neuroactive ligand-receptor interaction
evgTRINITY_DN92840_c7_g1_i1	91.32	108.11	82.71	251.05	151.23	66.95	90.9385	125.744	109.325	195.031	128.466	62.1545			0.866416		PREDICTED: glucose-6-phosphatase 3-like isoform X1 [Biomphalaria glabrata]	glucose-6-phosphatase 3-like isoform X1; glucose-6-phosphatase 2	PREDICTED: Biomphalaria glabrata glucose-6-phosphatase 3-like (LOC106070948), transcript variant X1, mRNA	C:membrane; P:organic substance metabolic process; P:phosphate-containing compound metabolic process; F:hydrolase activity	Metabolic pathways
evgTRINITY_DN90935_c13_g1_i1	179	177	100	391	150	322	178.252	205.871	132.179	303.752	127.421	298.936			0.836046		PREDICTED: glutathione reductase, mitochondrial-like [Biomphalaria glabrata]	0	PREDICTED: Biomphalaria glabrata glutathione reductase, mitochondrial-like (LOC106057158), mRNA	0	Glutathione metabolism
evgTRINITY_DN92288_c24_g1_i1	96.52	111.8	76.58	239.34	117.32	197.11	96.1167	130.036	101.223	185.934	99.6605	182.991			0.792011		PREDICTED: glutathione S-transferase C-terminal domain-containing protein-like [Biomphalaria glabrata]	0	PREDICTED: Biomphalaria glabrata glutathione S-transferase C-terminal domain-containing protein-like (LOC106053621), mRNA	0	0
evgTRINITY_DN91941_c15_g1_i4	297.28	213.24	209.86	510	243.5	493.81	296.038	248.022	277.39	396.199	206.847	458.439			0.550353		PREDICTED: glutathione S-transferase omega-1-like [Biomphalaria glabrata]	0	PREDICTED: Biomphalaria glabrata glutathione S-transferase omega-1-like (LOC106052152), mRNA	0	Glutathione metabolism
evgTRINITY_DN66502_c1_g1_i1	1132.05	1110	706	2145.49	1237	1948.24	1127.32	1291.05	933.182	1666.75	1050.8	1808.69			0.593118		PREDICTED: glycine--tRNA ligase-like [Biomphalaria glabrata]	glycine--tRNA ligase-like; glycine--trna ligase-like	PREDICTED: Biomphalaria glabrata glycine--tRNA ligase-like (LOC106051791), mRNA	F:ATP binding; F:glycine-tRNA ligase activity; P:glycyl-tRNA aminoacylation; P:L-serine metabolic process; C:glycine-tRNA ligase complex; P:glycine metabolic process; P:threonine metabolic process	Aminoacyl-tRNA biosynthesis
evgTRINITY_DN89893_c19_g1_i1	90	7	20	649	161	526	89.624	8.14177	26.4358	504.182	136.766	488.324			3.57967		PREDICTED: glycoprotein 3-alpha-L-fucosyltransferase A-like isoform X1 [Biomphalaria glabrata]	0	PREDICTED: Biomphalaria glabrata glycoprotein 3-alpha-L-fucosyltransferase A-like (LOC106070692), transcript variant X1, mRNA	0	Metabolic pathways
evgTRINITY_DN47688_c0_g1_i1	590.13	419	285	1302.71	476	860.49	587.664	487.343	376.709	1012.02	404.35	798.855			1.07336		PREDICTED: glyoxylate reductase/hydroxypyruvate reductase-like [Biomphalaria glabrata]	glyoxylate reductase hydroxypyruvate reductase-like	PREDICTED: Biomphalaria glabrata glyoxylate reductase/hydroxypyruvate reductase-like (LOC106050974), mRNA	F:oxidoreductase activity, acting on the CH-OH group of donors, NAD or NADP as acceptor; F:NAD binding; P:oxidation-reduction process	Metabolic pathways
evgTRINITY_GG_2525_c0_g1_i1	51	26	23	121	48	95	50.7869	30.2409	30.4011	94	40.7748	88.1953			1.34736		PREDICTED: GTPase IMAP family member 7-like [Biomphalaria glabrata]	GTPase IMAP family member 7-like	PREDICTED: Biomphalaria glabrata GTPase IMAP family member 7-like (LOC106063197), mRNA	0	0
evgTRINITY_DN102798_c0_g1_i1	28	20	4	91	34	120	27.883	23.2622	5.28715	70.6942	28.8822	111.405			1.89861		PREDICTED: heparan sulfate glucosamine 3-O-sulfotransferase 1-like [Biomphalaria glabrata]	heparan sulfate glucosamine 3-O-sulfotransferase 5-like	PREDICTED: Biomphalaria glabrata heparan sulfate glucosamine 3-O-sulfotransferase 1-like (LOC106065692), transcript variant X2, mRNA	0	Glycosaminoglycan biosynthesis - heparan sulfate / heparin
evgTRINITY_DN81788_c5_g1_i1	10	9	16	42	26	29	9.95822	10.468	21.1486	32.6281	22.0864	26.9228			1.25245		PREDICTED: heparan sulfate glucosamine 3-O-sulfotransferase 1-like [Biomphalaria glabrata]	heparan sulfate glucosamine 3-O-sulfotransferase 1-like	PREDICTED: Biomphalaria glabrata heparan sulfate glucosamine 3-O-sulfotransferase 1-like (LOC106067014), mRNA	0	Glycosaminoglycan biosynthesis - heparan sulfate / heparin
evgTRINITY_BU_DN82229_c0_g1_i1	289	2	44	1069	356	1201	287.793	2.32622	58.1587	830.463	302.413	1114.97			2.74772		PREDICTED: heparanase-like isoform X1 [Biomphalaria glabrata]	0	PREDICTED: Biomphalaria glabrata heparanase-like (LOC106057424), transcript variant X1, mRNA	0	Metabolic pathways
evgTRINITY_GG_7694_c1_g1_i1	265.88	201.95	102.71	2128.35	638.64	1697.33	264.769	234.89	135.761	1653.43	542.509	1575.75			2.97924		PREDICTED: hephaestin-like protein [Biomphalaria glabrata]	hephaestin isoform X1	PREDICTED: Biomphalaria glabrata hephaestin-like protein (LOC106056368), mRNA	0	Porphyrin and chlorophyll metabolism
evgTRINITY_DN22859_c0_g1_i1	746.88	220	74	2174.79	815	1738.38	743.76	255.884	97.8123	1689.51	692.323	1613.86			2.13883		PREDICTED: hephaestin-like protein [Biomphalaria glabrata]	hephaestin partial; hephaestin-like protein partial	PREDICTED: Biomphalaria glabrata hephaestin-like protein (LOC106056368), mRNA	C:cell; F:metal ion binding; C:membrane; P:single-organism process	Porphyrin and chlorophyll metabolism
evglcl|G0WVJSS01DA1PL	42.24	26.05	5.29	220.86	68.36	177.29	42.0635	30.299	6.99226	171.577	58.0702	164.591			2.68999		PREDICTED: hephaestin-like protein [Biomphalaria glabrata]	PREDICTED: hephaestin-like protein; hephaestin-like protein partial	PREDICTED: Biomphalaria glabrata hephaestin-like protein (LOC106056368), mRNA	P:single-organism process	0
evgTRINITY_DN88347_c7_g1_i1	15	2	6	312	32	275	14.9373	2.32622	7.93073	242.38	27.1832	255.302			4.81187		PREDICTED: histidine N-acetyltransferase-like [Biomphalaria glabrata]	0	PREDICTED: Biomphalaria glabrata histidine N-acetyltransferase-like (LOC106079163), mRNA	0	0
evgTRINITY_DN93212_c12_g2_i1	53	34	26	118.96	36	106.01	52.7786	39.5458	34.3665	92.4152	30.5811	98.4167			1.1498		PREDICTED: histone-lysine N-methyltransferase SUV39H2-like, partial [Biomphalaria glabrata]	0	PREDICTED: Biomphalaria glabrata histone-lysine N-methyltransferase SUV39H2-like (LOC106074396), partial mRNA	0	Lysine degradation
evgTRINITY_DN84177_c0_g2_i1	1068.45	771	1015.58	3006.16	826	1940.78	1063.99	896.758	1342.38	2335.37	701.667	1801.77			1.09214		PREDICTED: hypoxia up-regulated protein 1-like [Biomphalaria glabrata]	0	PREDICTED: Biomphalaria glabrata hypoxia up-regulated protein 1-like (LOC106053075), mRNA	0	Protein processing in endoplasmic reticulum
evgTRINITY_DN64836_c0_g1_i1	446.83	341.98	238.98	846.67	435.6	584.18	444.963	397.761	315.881	657.744	370.032	542.336			0.781651		PREDICTED: importin-4-like, partial [Biomphalaria glabrata]	importin-4-like	PREDICTED: Biomphalaria glabrata importin-4-like (LOC106053797), partial mRNA	C:nuclear part; P:protein import into nucleus; F:binding	0
evgTRINITY_DN92788_c2_g1_i1	205	163	123	347	162	332	204.144	189.587	162.58	269.57	137.615	308.219			0.55993		PREDICTED: inner centromere protein-like [Biomphalaria glabrata]	0	PREDICTED: Biomphalaria glabrata inner centromere protein-like (LOC106057513), mRNA	0	0
evgTRINITY_DN29629_c0_g1_i1	234	204	136	397	244	294	233.022	237.275	179.763	308.413	207.272	272.941			0.528244		PREDICTED: inositol monophosphatase 2-like [Biomphalaria glabrata]	inositol monophosphatase 1-like	PREDICTED: Biomphalaria glabrata inositol monophosphatase 2-like (LOC106069551), mRNA	F:magnesium ion binding; F:inositol monophosphate 1-phosphatase activity; P:inositol metabolic process; P:signal transduction; C:cytoplasm; P:streptomycin biosynthetic process; P:inositol phosphate dephosphorylation	Metabolic pathways
evgTRINITY_DN92060_c21_g1_i1	149	153	46	410	95	375	148.377	177.956	60.8022	318.513	80.7002	348.139			1.29535		PREDICTED: kelch domain-containing protein 2-like [Biomphalaria glabrata]	0	PREDICTED: Biomphalaria glabrata kelch domain-containing protein 2-like (LOC106055439), mRNA	0	0
evgTRINITY_GG_454Uninf_1797_c0_g1_i1	367.71	355.64	323.71	737.85	437.04	520.7	366.174	413.649	427.876	573.206	371.255	483.403			0.529608		PREDICTED: kielin/chordin-like protein isoform X1 [Biomphalaria glabrata]	kielin chordin isoform X2	PREDICTED: Biomphalaria glabrata kielin/chordin-like protein (LOC106056818), transcript variant X3, mRNA	0	0
evgTRINITY_DN92163_c28_g1_i1	33	24	10	236	98	62	32.8621	27.9147	13.2179	183.339	83.2486	57.5591		1.49456	2.90275	-	PREDICTED: kynurenine formamidase-like [Biomphalaria glabrata]	0	PREDICTED: Biomphalaria glabrata kynurenine formamidase-like (LOC106053974), mRNA	0	0
evgTRINITY_DN90120_c11_g1_i1	590	643	449	1171	1460	834	587.535	747.88	593.483	909.703	1240.23	774.262			0.518735		PREDICTED: kynurenine formamidase-like [Biomphalaria glabrata]	0	PREDICTED: Biomphalaria glabrata kynurenine formamidase-like (LOC106069452), transcript variant X4, mRNA	0	0
evgTRINITY_DN91863_c25_g1_i1	118	82	77	258	148	199.65	117.507	95.3751	101.778	200.43	125.722	185.349			0.953458		PREDICTED: L-2-hydroxyglutarate dehydrogenase, mitochondrial-like [Biomphalaria glabrata]	0	PREDICTED: Biomphalaria glabrata L-2-hydroxyglutarate dehydrogenase, mitochondrial-like (LOC106056896), mRNA	0	Butanoate metabolism
evgTRINITY_DN85205_c0_g2_i1	45	35	13	107	31	68	44.812	40.7089	17.1832	83.124	26.3337	63.1293			1.28271		PREDICTED: L-threonine 3-dehydrogenase-like [Biomphalaria glabrata]	0	PREDICTED: Biomphalaria glabrata L-threonine 3-dehydrogenase-like (LOC106067838), mRNA	0	Glycine, serine and threonine metabolism
evgTRINITY_GG_18179_c0_g1_i1	11	1	5	30	13	13	10.954	1.16311	6.60894	23.3058	11.0432	12.0688			1.86804		PREDICTED: laccase-like [Biomphalaria glabrata]	laccase-2-like isoform X2; laccase-2-like isoform x2	PREDICTED: Biomphalaria glabrata laccase-like (LOC106072733), mRNA	F:copper ion binding; F:oxidoreductase activity; P:iron ion transport; P:oxidation-reduction process; P:single-organism cellular process; C:membrane part	0
evglcl|HJ4YRIA01EI5HQ	6.48	0	7.13	37.39	23.96	0	6.45293	0	9.42435	29.0468	20.3534	0			2.41611		PREDICTED: ladderlectin-like [Biomphalaria glabrata]	PREDICTED: ladderlectin-like	PREDICTED: Biomphalaria glabrata ladderlectin-like (LOC106072549), mRNA	0	0
evgTRINITY_DN46969_c0_g1_i1	551	322	343	1018	630	587	548.698	374.522	453.373	790.843	535.17	544.954			0.791506		PREDICTED: laminin subunit beta-1-like [Biomphalaria glabrata]	laminin subunit beta-1-like	PREDICTED: Biomphalaria glabrata laminin subunit beta-1-like (LOC106063078), mRNA	0	PI3K-Akt signaling pathway
evgTRINITY_DN89852_c0_g1_i1	10	9	6	71.02	19.64	103.57	9.95822	10.468	7.93073	55.1726	16.6837	96.1515			2.54209		PREDICTED: latent-transforming growth factor beta-binding protein 2-like [Biomphalaria glabrata]	0	PREDICTED: Biomphalaria glabrata latent-transforming growth factor beta-binding protein 2-like (LOC106079337), mRNA	0	0
evgTRINITY_DN86629_c3_g1_i1	2585	1805	1872.82	4455.45	3046	3862	2574.2	2099.41	2475.47	3461.26	2587.5	3585.37			0.551242		PREDICTED: lethal(2) giant larvae protein homolog 1-like [Biomphalaria glabrata]	0	PREDICTED: Biomphalaria glabrata lethal(2) giant larvae protein homolog 1-like (LOC106054751), mRNA	0	Hippo signaling pathway
evgTRINITY_DN92152_c9_g1_i1	117.51	122.75	66.61	250.6	274.4	173.6	117.019	142.772	88.0443	194.681	233.096	161.165			0.765091		PREDICTED: protein mab-21-like 2 [Biomphalaria glabrata]	0	PREDICTED: Biomphalaria glabrata protein mab-21-like 2 (LOC106054627), mRNA	0	0
evgTRINITY_DN92599_c10_g2_i1	42	13	38	229	55	143	41.8245	15.1204	50.2279	177.901	46.7212	132.757			2.30684		PREDICTED: macrophage-expressed gene 1 protein-like [Biomphalaria glabrata]	0	PREDICTED: Biomphalaria glabrata macrophage-expressed gene 1 protein-like (LOC106054140), mRNA	0	0
evgTRINITY_DN91162_c1_g2_i1	18	6	41	177	62	140	17.9248	6.97866	54.1933	137.504	52.6675	129.972			2.33052		PREDICTED: major facilitator superfamily domain-containing protein 6-like protein A [Biomphalaria glabrata]	0	PREDICTED: Biomphalaria glabrata major facilitator superfamily domain-containing protein 6-like protein A (LOC106056794), mRNA	0	0
evgTRINITY_DN88679_c1_g1_i1	108	65	38	253.83	61	116	107.549	75.6022	50.2279	197.19	51.818	107.691			1.34009		PREDICTED: mannosyl-oligosaccharide glucosidase-like [Biomphalaria glabrata]	0	PREDICTED: Biomphalaria glabrata mannosyl-oligosaccharide glucosidase-like (LOC106074605), transcript variant X4, mRNA	0	Metabolic pathways
evgTRINITY_BU_DN78830_c0_g1_i1	137.85	108	80	254	133	195	137.274	125.616	105.743	197.322	112.98	181.033			0.704578		PREDICTED: mediator of DNA damage checkpoint protein 1-like [Biomphalaria glabrata]	mediator of DNA damage checkpoint 1-like isoform X1	PREDICTED: Biomphalaria glabrata mediator of DNA damage checkpoint protein 1-like (LOC106063022), mRNA	0	0
evgTRINITY_DN92509_c21_g1_i1	115	1281	204	4491	200	1105	114.52	1489.94	269.645	3488.88	169.895	1025.85			2.42171		PREDICTED: putative mediator of RNA polymerase II transcription subunit 17 [Biomphalaria glabrata]	0	PREDICTED: Biomphalaria glabrata putative mediator of RNA polymerase II transcription subunit 17 (LOC106065747), mRNA	0	0
evglcl|G0WVJSS02IHTU9	240.5	252.39	176.1	575.72	135.54	301.25	239.495	293.557	232.767	447.254	115.138	279.672			0.829742		PREDICTED: mesencephalic astrocyte-derived neurotrophic factor homolog [Biomphalaria glabrata]	mesencephalic astrocyte-derived neurotrophic factor homolog	PREDICTED: Biomphalaria glabrata mesencephalic astrocyte-derived neurotrophic factor homolog (LOC106058347), transcript variant X2, mRNA	0	0
evglcl|G0WVJSS01BRU5P	210.93	213.93	140.44	410.6	121.25	238.29	210.049	248.824	185.632	318.979	102.999	221.222			0.590854		PREDICTED: mesencephalic astrocyte-derived neurotrophic factor homolog [Biomphalaria glabrata]	mesencephalic astrocyte-derived neurotrophic factor homolog	PREDICTED: Biomphalaria glabrata mesencephalic astrocyte-derived neurotrophic factor homolog (LOC106058347), transcript variant X1, mRNA	0	0
evgTRINITY_DN92642_c14_g1_i1	8909.23	6511.2	6072.92	16907.1	6194.19	12650.6	8872.01	7573.25	8027.11	13134.4	5261.81	11744.4			0.701929		PREDICTED: LOW QUALITY PROTEIN: mesocentin-like [Biomphalaria glabrata]	0	PREDICTED: Biomphalaria glabrata mesocentin-like (LOC106062141), mRNA	0	Protein processing in endoplasmic reticulum
evglcl|G0WVJSS01AYBBO	169.45	181.75	101.67	399.63	129.61	272.72	168.742	211.395	134.386	310.457	110.101	253.186			0.872555		PREDICTED: LOW QUALITY PROTEIN: mesocentin-like [Biomphalaria glabrata]	PREDICTED: LOW QUALITY PROTEIN: mesocentin-like; low quality protein: mesocentin-like	PREDICTED: Biomphalaria glabrata mesocentin-like (LOC106062141), mRNA	F:ATP binding; P:response to hypoxia; P:otolith tethering; F:unfolded protein binding; P:protein folding	Protein processing in endoplasmic reticulum
evgTRINITY_DN93315_c7_g1_i1	128.09	158.79	101.35	312.2	198.4	167.43	127.555	184.69	133.963	242.536	168.536	155.437			0.72372	-	PREDICTED: methionine adenosyltransferase 2 subunit beta-like [Biomphalaria glabrata]	0	PREDICTED: Biomphalaria glabrata methionine adenosyltransferase 2 subunit beta-like (LOC106054671), transcript variant X2, mRNA	0	Metabolic pathways
evgTRINITY_GG_17765_c0_g2_i1	14	6	14	102.56	18.09	98	13.9415	6.97866	18.505	79.6747	15.367	90.9805			2.59475		PREDICTED: MFS-type transporter SLC18B1-like [Biomphalaria glabrata]	MFS-type transporter SLC18B1-like	PREDICTED: Biomphalaria glabrata MFS-type transporter SLC18B1-like (LOC106077760), transcript variant X3, mRNA	0	0
evglcl|G0WVJSS02IN9N0	151.42	107.02	73.7	272.79	156.12	181.21	150.787	124.476	97.4158	211.92	132.62	168.23			0.783193		PREDICTED: mid1-interacting protein 1-B-like [Biomphalaria glabrata]	mid1-interacting 1-B-like	PREDICTED: Biomphalaria glabrata mid1-interacting protein 1-B-like (LOC106051380), mRNA	0	0
evgTRINITY_BU_DN64160_c0_g1_i1	49.49	26	26	96.77	28.63	87.41	49.2832	30.2409	34.3665	75.1767	24.3205	81.149			1.00062		PREDICTED: mitotic checkpoint serine/threonine-protein kinase BUB1 beta-like [Biomphalaria glabrata]	0	PREDICTED: Biomphalaria glabrata mitotic checkpoint serine/threonine-protein kinase BUB1 beta-like (LOC106067972), mRNA	0	Cell cycle
evgTRINITY_DN90464_c4_g1_i1	688.95	576.31	928.37	2530.25	841.1	2379.05	686.072	670.312	1227.11	1965.65	714.494	2208.64			1.1814		PREDICTED: mixed lineage kinase domain-like protein [Biomphalaria glabrata]	0	PREDICTED: Biomphalaria glabrata mixed lineage kinase domain-like protein (LOC106052698), mRNA	0	0
evgTRINITY_DN89653_c8_g1_i1	74	59	69	208	99	147	73.6908	68.6235	91.2033	161.587	84.0981	136.471			1.07294		PREDICTED: molybdenum cofactor biosynthesis protein 1-like [Biomphalaria glabrata]	0	PREDICTED: Biomphalaria glabrata molybdenum cofactor biosynthesis protein 1-like (LOC106075985), mRNA	0	Metabolic pathways
evgTRINITY_DN89653_c8_g1_i1utrorf	70.71	60	52	198	91.93	154.42	70.4146	69.7866	68.733	153.818	78.0923	143.359			1.16362		PREDICTED: molybdenum cofactor biosynthesis protein 1-like [Biomphalaria glabrata]	0	PREDICTED: Biomphalaria glabrata molybdenum cofactor biosynthesis protein 1-like (LOC106075985), mRNA	0	Metabolic pathways
evgTRINITY_DN46513_c1_g1_i1	106	178	81	656	103	262	105.557	207.034	107.065	509.62	87.496	243.233			1.87324		PREDICTED: mucin-17-like [Biomphalaria glabrata]	signal peptide	PREDICTED: Biomphalaria glabrata mucin-17-like (LOC106079715), mRNA	0	0
evgTRINITY_DN18340_c0_g1_i1	497	465	377	1062	843	1423	494.924	540.846	498.314	825.025	716.108	1321.07			0.710023		PREDICTED: mucin-22-like [Biomphalaria glabrata]	serine-rich adhesin for platelets-like	PREDICTED: Biomphalaria glabrata mucin-22-like (LOC106070136), mRNA	0	0
evgTRINITY_GG_16068_c11_g1_i1	0	21	31	209	79	0	0	24.4253	40.9754	162.364	67.1086	0			2.87154		PREDICTED: multidrug resistance-associated protein 1-like isoform X2 [Biomphalaria glabrata]	multidrug resistance-associated 1-like isoform X2; multidrug resistance-associated protein 1-like	PREDICTED: Biomphalaria glabrata multidrug resistance-associated protein 1-like (LOC106051830), transcript variant X2, mRNA	F:ATPase activity; P:single-organism transport; F:transporter activity	ABC transporters
evgTRINITY_DN92479_c6_g3_i1	35.42	24.75	37.92	112.81	46.87	76.2	35.272	28.787	50.1222	87.6376	39.8149	70.7419			1.21743		PREDICTED: multidrug resistance-associated protein 1-like [Biomphalaria glabrata]	0	PREDICTED: Biomphalaria glabrata multidrug resistance-associated protein 1-like (LOC106055334), mRNA	0	ABC transporters
evgTRINITY_GG_4472_c3_g1_i1	173	255	166	575	487	853	172.277	296.593	219.417	446.694	413.695	791.901			0.9717		PREDICTED: multiple epidermal growth factor-like domains protein 11 [Biomphalaria glabrata]	multiple epidermal growth factor-like domains 10	PREDICTED: Biomphalaria glabrata multiple epidermal growth factor-like domains protein 11 (LOC106078504), mRNA	0	0
evgTRINITY_DN93448_c4_g1_i2	29.24	35.81	36.17	127.29	89.31	170.6	29.1178	41.651	47.8091	98.8865	75.8667	158.38			1.34448		PREDICTED: multiple epidermal growth factor-like domains protein 11 [Biomphalaria glabrata]	0	PREDICTED: Biomphalaria glabrata multiple epidermal growth factor-like domains protein 11 (LOC106078504), mRNA	0	0
evglcl|G0WVJSS02IMBK1	79.13	73.64	81.24	241.62	135.36	116.95	78.7994	85.6515	107.382	187.705	114.985	108.573			1.06997	-	PREDICTED: myeloid leukemia factor 1-like isoform X2 [Biomphalaria glabrata]	myeloid leukemia factor 1-like isoform X2	PREDICTED: Biomphalaria glabrata myeloid leukemia factor 1-like (LOC106056054), transcript variant X2, mRNA	0	Transcriptional misregulation in cancer
evgTRINITY_DN90600_c1_g1_i3	36.24	0	18.4	119.02	21.33	19.58	36.0886	0	24.3209	92.4619	18.1193	18.1775			2.12853		PREDICTED: myosin-IIIa-like [Biomphalaria glabrata]	0	PREDICTED: Biomphalaria glabrata myosin-IIIa-like (LOC106050201), mRNA	0	Phototransduction - fly
evgTRINITY_DN79589_c1_g1_i1	3070.84	2472.47	1742.57	6112.43	2488.19	4122.84	3058.01	2875.76	2303.31	4748.5	2113.66	3827.53			0.804557		PREDICTED: NAD(P) transhydrogenase, mitochondrial-like [Biomphalaria glabrata]	NAD(P) mitochondrial; nad mitochondrial	PREDICTED: Biomphalaria glabrata NAD(P) transhydrogenase, mitochondrial-like (LOC106071127), mRNA	P:nicotinamide metabolic process; F:NADP binding; P:proton transport; P:nicotinate nucleotide metabolic process; F:NAD binding; C:integral component of membrane; P:NADPH regeneration; F:NAD(P)+ transhydrogenase (AB-specific) activity; C:mitochondrial inner membrane	Metabolic pathways
evgTRINITY_GG_454Uninf_11671_c2_g1_i1	15.57	13.28	0	49.5	0	24.14	15.5049	15.4461	0	38.4546	0	22.4109			1.86505		PREDICTED: NADH-cytochrome b5 reductase 3-like isoform X2 [Biomphalaria glabrata]	NADH-cytochrome b5 reductase 3-like isoform X2; nadh-cytochrome b5 reductase 3-like isoform x1	PREDICTED: Biomphalaria glabrata NADH-cytochrome b5 reductase 3-like (LOC106052099), transcript variant X2, mRNA	F:cytochrome-b5 reductase activity, acting on NAD(P)H; C:integral component of membrane; P:oxidation-reduction process	Amino sugar and nucleotide sugar metabolism
evglcl|HJ4YRIA02IORYQ	94.38	90.17	48.11	308.18	27.92	53.89	93.9857	104.878	63.5912	239.413	23.7174	50.03			1.4701		cytochrome c oxidase subunit III [Biomphalaria glabrata]	cytochrome c oxidase subunit 3 (mitochondrion); cytochrome c oxidase subunit iii	PREDICTED: Biomphalaria glabrata NADH-ubiquinone oxidoreductase chain 4-like (LOC106050649), mRNA	F:heme-copper terminal oxidase activity; C:membrane; P:respiratory electron transport chain	Metabolic pathways
evgTRINITY_DN84004_c0_g1_i1utrorf	1108	736	589	2026	806	1440	1103.37	856.049	778.533	1573.92	684.677	1336.86			0.794429		PREDICTED: neutral alpha-glucosidase AB-like isoform X2 [Biomphalaria glabrata]	0	PREDICTED: Biomphalaria glabrata neutral alpha-glucosidase AB-like (LOC106067511), transcript variant X2, mRNA	0	Metabolic pathways
evgTRINITY_DN91854_c5_g1_i1	129.84	90.04	54.44	275.72	67.97	309.15	129.298	104.726	71.9581	214.196	57.7389	287.006			1.07794		PREDICTED: NFX1-type zinc finger-containing protein 1-like isoform X5 [Biomphalaria glabrata]	NFX1-type zinc finger-containing 1-like isoform X5	PREDICTED: Biomphalaria glabrata NFX1-type zinc finger-containing protein 1-like (LOC106052896), transcript variant X5, mRNA	0	0
evgTRINITY_DN90294_c8_g1_i1	429	378	242	1070	358	794	427.208	439.656	319.873	831.24	304.112	737.127			1.08771		PREDICTED: nuclear pore membrane glycoprotein 210-like [Biomphalaria glabrata]	0	PREDICTED: Biomphalaria glabrata nuclear pore membrane glycoprotein 210-like (LOC106078177), mRNA	0	RNA transport
evgTRINITY_DN84797_c0_g2_i1	1567.5	1320.6	976	2777	1595	2125.74	1560.95	1536	1290.06	2157.34	1354.91	1973.48			0.57801		PREDICTED: nucleoprotein TPR-like [Biomphalaria glabrata]	0	PREDICTED: Biomphalaria glabrata nucleoprotein TPR-like (LOC106066864), mRNA	0	RNA transport
evgTRINITY_DN90869_c2_g1_i1	140	153	104	281	120	345	139.415	177.956	137.466	218.298	101.937	320.288			0.548611		PREDICTED: nucleolar and spindle-associated protein 1-like [Biomphalaria glabrata]	0	PREDICTED: Biomphalaria glabrata nucleolar and spindle-associated protein 1-like (LOC106057213), mRNA	0	0
evgTRINITY_DN92547_c14_g1_i1	301	233	271	749	514	373	299.742	271.005	358.204	581.868	436.631	346.283			0.923966		PREDICTED: NXPE family member 3-like [Biomphalaria glabrata]	0	PREDICTED: Biomphalaria glabrata NXPE family member 3-like (LOC106051359), mRNA	0	0
evgTRINITY_DN91486_c3_g1_i1	256	172	169	421	253	268	254.93	200.055	223.382	327.058	214.917	248.804			0.54779		PREDICTED: oligopeptidase A-like [Biomphalaria glabrata]	0	PREDICTED: Biomphalaria glabrata oligopeptidase A-like (LOC106053414), mRNA	0	0
evgTRINITY_DN17547_c1_g1_i1	421	354	364	860	514	789	419.241	411.741	481.131	668.099	436.631	732.485			0.628643		PREDICTED: oxidative stress-induced growth inhibitor 2-like [Biomphalaria glabrata]	oxidative stress-induced growth inhibitor 2-like	PREDICTED: Biomphalaria glabrata oxidative stress-induced growth inhibitor 2-like (LOC106058400), mRNA	0	0
evgTRINITY_DN92571_c13_g2_i2	10.58	23.91	17.11	116.43	267.3	54.29	10.5358	27.81	22.6158	90.4498	227.065	50.4013			2.16774		PREDICTED: patched domain-containing protein 3-like isoform X2 [Biomphalaria glabrata]	0	PREDICTED: Biomphalaria glabrata patched domain-containing protein 3-like (LOC106064967), transcript variant X2, mRNA	0	0
evgTRINITY_DN80954_c2_g1_i1	606	410	323	1138	403	784	603.468	476.875	426.937	884.067	342.339	727.844			0.82503		PREDICTED: peptidyl-prolyl cis-trans isomerase B-like [Biomphalaria glabrata]	peptidyl-prolyl cis-trans isomerase B-like; peptidyl-prolyl cis-trans isomerase b-like	PREDICTED: Biomphalaria glabrata peptidyl-prolyl cis-trans isomerase B-like (LOC106073680), mRNA	F:isomerase activity	0
evgTRINITY_DN16091_c0_g1_i1	9869.29	7684.93	5765.28	18124.6	6463.37	13550.6	9828.06	8938.42	7620.48	14080.3	5490.48	12580			0.692979		PREDICTED: peptidyl-prolyl cis-trans isomerase cyp6-like [Biomphalaria glabrata]	peptidyl-prolyl cis-trans isomerase H-like	PREDICTED: Biomphalaria glabrata peptidyl-prolyl cis-trans isomerase cyp6-like (LOC106060590), mRNA	0	0
evgTRINITY_DN36934_c0_g1_i1	8224.46	5908.18	5316.56	15097.8	6990.99	12771.2	8190.1	6871.87	7027.36	11728.8	5938.68	11856.4			0.685579		PREDICTED: peptidyl-prolyl cis-trans isomerase H-like [Biomphalaria glabrata]	peptidyl-prolyl cis-trans isomerase H-like; peptidyl-prolyl cis-trans isomerase h-like	PREDICTED: Biomphalaria glabrata peptidyl-prolyl cis-trans isomerase H-like (LOC106060591), mRNA	P:cellular process; F:isomerase activity	0
evglcl|G0WVJSS02GSVOZ	281.04	185.36	194.47	497.04	277.04	450.45	279.866	215.594	257.048	386.13	235.339	418.185			0.636289		PREDICTED: peptidyl-prolyl cis-trans isomerase H-like [Biomphalaria glabrata]	peptidyl-prolyl cis-trans isomerase H-like; peptidyl-prolyl cis-trans isomerase h-like	PREDICTED: Biomphalaria glabrata peptidyl-prolyl cis-trans isomerase H-like (LOC106060591), mRNA	P:cellular process; F:isomerase activity	0
evglcl|G0WVJSS02JFNQ0	55.48	35.61	2.83	205.42	1155.25	755.83	55.2482	41.4184	3.74066	159.583	981.357	701.691		4.62065	2.22334		PREDICTED: uncharacterized protein LOC106067190 [Biomphalaria glabrata]	PREDICTED: uncharacterized protein LOC106067190	PREDICTED: Biomphalaria glabrata perlucin-like (LOC106079229), mRNA	0	0
evgTRINITY_DN93288_c7_g1_i1	83	115	136	435	196	301	82.6532	133.758	179.763	337.934	166.497	279.44			1.35454		PREDICTED: peroxisomal bifunctional enzyme-like [Biomphalaria glabrata]	0	PREDICTED: Biomphalaria glabrata peroxisomal bifunctional enzyme-like (LOC106068419), transcript variant X3, mRNA	0	Metabolic pathways
evgTRINITY_DN78281_c1_g1_i1	38	35	44	114	78	71	37.8412	40.7089	58.1587	88.562	66.2591	65.9144			0.978421	-	PREDICTED: peroxisomal sarcosine oxidase-like, partial [Biomphalaria glabrata]	Peroxisomal sarcosine oxidase	PREDICTED: Biomphalaria glabrata peroxisomal sarcosine oxidase-like (LOC106061763), partial mRNA	0	Metabolic pathways
evgTRINITY_GG_16258_c9_g1_i1	27	27	21	141	48	62	26.8872	31.404	27.7575	109.537	40.7748	57.5591			1.94938		PREDICTED: LOW QUALITY PROTEIN: phosphoethanolamine N-methyltransferase 3-like [Biomphalaria glabrata]	phosphoethanolamine N-methyltransferase 3-like isoform X3; phosphoethanolamine n-methyltransferase 3-like isoform x3	PREDICTED: Biomphalaria glabrata phosphoethanolamine N-methyltransferase 3-like (LOC106067231), mRNA	P:metabolic process; F:transferase activity	Glycerophospholipid metabolism
evgTRINITY_DN74667_c0_g1_i1	34	13	18	85	52	28	33.8579	15.1204	23.7922	66.0331	44.1727	25.9944			1.44723		PREDICTED: phospholipase A2-like, partial [Biomphalaria glabrata]	phospholipase A2; phospholipase a2	PREDICTED: Biomphalaria glabrata phospholipase A2-like (LOC106057940), partial mRNA	P:lipid metabolic process	Metabolic pathways
evgTRINITY_DN91427_c1_g1_i1	37	63	30	590	895	152	36.8454	73.276	39.6536	458.347	760.281	141.113			3.21621		PREDICTED: phthiocerol synthesis polyketide synthase type I PpsC-like [Biomphalaria glabrata]	0	PREDICTED: Biomphalaria glabrata phthiocerol synthesis polyketide synthase type I PpsC-like (LOC106064961), mRNA	0	0
evgTRINITY_DN93458_c9_g1_i1	15.61	9.62	1.52	41.88	9	22.81	15.5448	11.1891	2.00912	32.5349	7.64528	21.1762			1.74808		PREDICTED: piggyBac transposable element-derived protein 4-like [Biomphalaria glabrata]	piggyBac transposable element-derived 4-like	PREDICTED: Biomphalaria glabrata piggyBac transposable element-derived protein 4-like (LOC106054233), transcript variant X2, mRNA	0	0
evgTRINITY_DN99722_c0_g1_i1	3371.24	3633.9	2582.16	6861.47	3703.43	5327.21	3357.16	4226.63	3413.07	5330.4	3145.97	4945.63			0.55743		PREDICTED: plasminogen activator inhibitor 1 RNA-binding protein-like [Biomphalaria glabrata]	plasminogen activator inhibitor 1 RNA-binding -like isoform X1	PREDICTED: Biomphalaria glabrata plasminogen activator inhibitor 1 RNA-binding protein-like (LOC106067153), mRNA	0	0
evgTRINITY_DN91778_c15_g1_i1	782	582	516	1668	1084	933	778.733	676.93	682.042	1295.8	920.832	866.171			0.87913	-	PREDICTED: plexin-A2-like isoform X2 [Biomphalaria glabrata]	0	PREDICTED: Biomphalaria glabrata plexin-A2-like (LOC106052217), transcript variant X3, mRNA	0	Axon guidance
evgTRINITY_DN102360_c0_g1_i1	2717.69	2513.68	2067.68	5741.12	3214.76	2391.88	2706.34	2923.69	2733.03	4460.05	2730.86	2220.55			0.697207	-	PREDICTED: pollen-specific leucine-rich repeat extensin-like protein 1 [Biomphalaria glabrata]	pollen-specific leucine-rich repeat extensin 1	PREDICTED: Biomphalaria glabrata pollen-specific leucine-rich repeat extensin-like protein 1 (LOC106079499), mRNA	0	0
evgTRINITY_DN84011_c9_g1_i1	160	162	65	395	223	186	159.332	188.424	85.9162	306.86	189.433	172.677			1.08872	-	PREDICTED: pollen-specific leucine-rich repeat extensin-like protein 3 [Biomphalaria glabrata]	0	PREDICTED: Biomphalaria glabrata pollen-specific leucine-rich repeat extensin-like protein 3 (LOC106055146), mRNA	0	0
evgTRINITY_BU_DN81053_c3_g1_i1	134	107	130	308	233	164	133.44	124.453	171.832	239.273	197.928	152.253			0.754766		PREDICTED: poly(rC)-binding protein 3-like [Biomphalaria glabrata]	0	PREDICTED: Biomphalaria glabrata poly(rC)-binding protein 3-like (LOC106054873), mRNA	0	0
evgTRINITY_BU_DN82420_c3_g1_i1	19.04	5.3	6.69	47.69	24.84	34.19	18.9605	6.16449	8.84276	37.0484	21.101	31.741			1.69546		PREDICTED: RNA-directed DNA polymerase from mobile element jockey-like [Biomphalaria glabrata]	RNA-directed DNA polymerase from mobile element jockey-like	PREDICTED: Biomphalaria glabrata polycystic kidney disease 2-like 2 protein (LOC106072510), mRNA	0	0
evgTRINITY_DN83235_c0_g2_i1	159	112	99	254	130	176	158.336	130.268	130.857	197.322	110.432	163.393			0.516619		PREDICTED: polynucleotide 5'-hydroxyl-kinase NOL9-like [Biomphalaria glabrata]	0	PREDICTED: Biomphalaria glabrata polynucleotide 5'-hydroxyl-kinase NOL9-like (LOC106066212), mRNA	0	0
evgTRINITY_DN89304_c12_g1_i1	227	145	102	568	228	342	226.052	168.651	134.822	441.256	193.68	317.503			1.32858		PREDICTED: polypeptide N-acetylgalactosaminyltransferase 1-like [Biomphalaria glabrata]	0	PREDICTED: Biomphalaria glabrata polypeptide N-acetylgalactosaminyltransferase 1-like (LOC106073022), mRNA	0	Metabolic pathways
evgTRINITY_DN89706_c13_g1_i1	237	140	145	515	246	320	236.01	162.835	191.659	400.083	208.971	297.079			1.03285		PREDICTED: polypeptide N-acetylgalactosaminyltransferase 4-like, partial [Biomphalaria glabrata]	0	PREDICTED: Biomphalaria glabrata polypeptide N-acetylgalactosaminyltransferase 4-like (LOC106050960), partial mRNA	0	Metabolic pathways
evgTRINITY_DN93408_c5_g1_i1	36	8	17	91	30	60	35.8496	9.30489	22.4704	70.6942	25.4843	55.7023			1.61899		PREDICTED: potassium voltage-gated channel subfamily A member 10-like [Biomphalaria glabrata]	0	PREDICTED: Biomphalaria glabrata potassium voltage-gated channel subfamily A member 10-like (LOC106052238), mRNA	0	0
evgTRINITY_DN67655_c0_g1_i1	267	234.23	225	542	367	465	265.884	272.435	297.402	421.058	311.758	431.693			0.615605		PREDICTED: probable ATP-dependent RNA helicase DDX58 [Biomphalaria glabrata]	probable ATP-dependent RNA helicase DDX58	PREDICTED: Biomphalaria glabrata probable ATP-dependent RNA helicase DDX58 (LOC106061310), mRNA	0	NF-kappa B signaling pathway
evgTRINITY_GG_25257_c4_g1_i1	160.89	118	90	308	110	242	160.218	137.247	118.961	239.273	93.4423	224.666			0.803382		PREDICTED: probable C-mannosyltransferase DPY19L1 [Biomphalaria glabrata]	probable C-mannosyltransferase DPY19L1; probable c-mannosyltransferase dpy19l1	PREDICTED: Biomphalaria glabrata probable C-mannosyltransferase DPY19L1 (LOC106070391), mRNA	P:protein C-linked glycosylation via 2'-alpha-mannosyl-L-tryptophan; C:nuclear inner membrane; F:mannosyltransferase activity; C:alpha-1,6-mannosyltransferase complex	0
evgTRINITY_DN91494_c6_g2_i1	189	112	106	445	170	267	188.21	130.268	140.109	345.703	144.411	247.875			1.18707		PREDICTED: probable C-mannosyltransferase DPY19L3 isoform X1 [Biomphalaria glabrata]	0	PREDICTED: Biomphalaria glabrata probable C-mannosyltransferase DPY19L3 (LOC106052143), transcript variant X2, mRNA	0	0
evgTRINITY_DN83993_c0_g1_i1	48.24	80	55.91	176	77	172	48.0385	93.0489	73.9011	136.727	65.4096	159.68			0.94319		PREDICTED: probable deoxycytidylate deaminase [Biomphalaria glabrata]	0	PREDICTED: Biomphalaria glabrata probable deoxycytidylate deaminase (LOC106058421), mRNA	0	Metabolic pathways
evgTRINITY_DN99899_c0_g1_i1	229.02	373.64	297.88	2057.57	221.18	1357.47	228.063	434.585	393.734	1598.44	187.887	1260.24			2.19588		PREDICTED: probable glutathione S-transferase 7 [Biomphalaria glabrata]	probable glutathione S-transferase 7	PREDICTED: Biomphalaria glabrata probable glutathione S-transferase 7 (LOC106058638), mRNA	0	Metabolic pathways
evglcl|G0WVJSS01A5WRN	2.24	11.97	15.64	65.36	14.34	53.4	2.23064	13.9224	20.6728	50.7756	12.1815	49.5751			2.02374		PREDICTED: probable glutathione S-transferase 7 [Biomphalaria glabrata]	probable glutathione S-transferase 7	PREDICTED: Biomphalaria glabrata probable glutathione S-transferase 7 (LOC106058645), mRNA	0	Metabolic pathways
evgTRINITY_BU_DN82089_c9_g1_i4	76.54	129.99	145.81	437.4	846.61	225.75	76.2202	151.193	192.73	339.798	719.175	209.58			1.26956		PREDICTED: probable GPI-anchored adhesin-like protein PGA18 isoform X2 [Biomphalaria glabrata]	probable GPI-anchored adhesin PGA18 isoform X2	PREDICTED: Biomphalaria glabrata probable GPI-anchored adhesin-like protein PGA18 (LOC106059977), transcript variant X2, mRNA	0	0
evgTRINITY_DN66785_c1_g3_i1	10	4	10	115	18	98	9.95822	4.65244	13.2179	89.3389	15.2906	90.9805			3.24663		PREDICTED: probable inactive 1-aminocyclopropane-1-carboxylate synthase-like protein 2 [Biomphalaria glabrata]	1-aminocyclopropane-1-carboxylate synthase partial	PREDICTED: Biomphalaria glabrata probable inactive 1-aminocyclopropane-1-carboxylate synthase-like protein 2 (LOC106066354), mRNA	0	0
evgTRINITY_DN90912_c7_g1_i1	338	260	166	624	308	483	336.588	302.409	219.417	484.761	261.639	448.404			0.771522		PREDICTED: proteasome-associated protein ECM29 homolog [Biomphalaria glabrata]	0	PREDICTED: Biomphalaria glabrata proteasome-associated protein ECM29 homolog (LOC106064365), mRNA	0	0
evgTRINITY_DN90862_c22_g1_i1	120	79	82	234	162	166	119.499	91.8857	108.387	181.785	137.615	154.11			0.788575		PREDICTED: proton-coupled folate transporter-like [Biomphalaria glabrata]	0	PREDICTED: Biomphalaria glabrata proton-coupled folate transporter-like (LOC106055837), transcript variant X6, mRNA	0	Antifolate resistance
evglcl|G0WVJSS01CB8MS	0	6.46	6.26	31.2	0	17.48	0	7.51369	8.27439	24.238	0	16.2279			2.18414		PREDICTED: LOW QUALITY PROTEIN: protein PRRC2C-like [Biomphalaria glabrata]	PREDICTED: LOW QUALITY PROTEIN: protein PRRC2C-like	PREDICTED: Biomphalaria glabrata protein PRRC2C-like (LOC106053302), mRNA	0	0
evgTRINITY_DN82843_c0_g1_i1	120.62	99.42	69	215.53	72.18	241.9	120.116	115.636	91.2033	167.437	61.3152	224.573			0.642044		PREDICTED: rac GTPase-activating protein 1-like isoform X2 [Biomphalaria glabrata]	rac GTPase-activating 1-like; rac gtpase-activating protein 1-like	PREDICTED: Biomphalaria glabrata rac GTPase-activating protein 1-like (LOC106080083), transcript variant X2, mRNA	P:regulation of cellular process	0
evgTRINITY_DN92617_c6_g1_i1	163	114	122	299	194	198	162.319	132.595	161.258	232.281	164.798	183.818			0.629524		PREDICTED: rap guanine nucleotide exchange factor 4-like [Biomphalaria glabrata]	0	PREDICTED: Biomphalaria glabrata rap guanine nucleotide exchange factor 4-like (LOC106074727), mRNA	0	Rap1 signaling pathway
evgTRINITY_DN90868_c22_g1_i1	1312.01	1044	1172	2597	1932	1698	1306.53	1214.29	1549.14	2017.51	1641.19	1576.38			0.585324		PREDICTED: ras GTPase-activating protein-binding protein 2-like [Biomphalaria glabrata]	ras GTPase-activating -binding 2-like	PREDICTED: Biomphalaria glabrata ras GTPase-activating protein-binding protein 2-like (LOC106060636), mRNA	0	0
evgTRINITY_DN92578_c0_g1_i1	308.25	245.53	154.76	558.74	259.93	409.51	306.962	285.579	204.56	434.063	220.804	380.178			0.720475		PREDICTED: protein RCC2 homolog [Biomphalaria glabrata]	0	PREDICTED: Biomphalaria glabrata protein RCC2 homolog (LOC106077744), mRNA	0	0
evgTRINITY_DN90971_c3_g1_i2	162	176	125	321	302	202	161.323	204.707	165.223	249.372	256.542	187.531			0.516417		PREDICTED: receptor-type tyrosine-protein phosphatase epsilon-like isoform X1 [Biomphalaria glabrata]	0	PREDICTED: Biomphalaria glabrata receptor-type tyrosine-protein phosphatase epsilon-like (LOC106067448), transcript variant X1, mRNA	0	0
evgTRINITY_DN88974_c8_g1_i1	536	304	353	1024	562	856	533.761	353.586	466.591	795.504	477.405	794.686			0.822541		PREDICTED: receptor-type tyrosine-protein phosphatase T-like isoform X1 [Biomphalaria glabrata]	0	PREDICTED: Biomphalaria glabrata receptor-type tyrosine-protein phosphatase gamma-like (LOC106051812), mRNA	0	0
evgTRINITY_DN92948_c6_g2_i1	156	179	100	365	150	227	155.348	208.197	132.179	283.554	127.421	210.74			0.794926		PREDICTED: regulator of chromosome condensation-like isoform X1 [Biomphalaria glabrata]	0	PREDICTED: Biomphalaria glabrata regulator of chromosome condensation-like (LOC106061636), transcript variant X4, mRNA	0	0
evgTRINITY_DN89463_c7_g1_i1	279.56	163.98	159.86	508.76	270.61	359.82	278.392	190.727	211.301	395.235	229.877	334.047			0.808321		PREDICTED: RNA binding motif protein, X-linked-like-1 [Biomphalaria glabrata]	0	PREDICTED: Biomphalaria glabrata RNA binding motif protein, X-linked-like-1 (LOC106055752), mRNA	0	Spliceosome
evgTRINITY_DN91076_c18_g1_i1	407.83	303.8	280.19	751.02	416.26	601.8	406.126	353.353	370.352	583.437	353.603	558.694			0.6492		PREDICTED: RNA-binding protein 26-like isoform X1 [Biomphalaria glabrata]	0	PREDICTED: Biomphalaria glabrata RNA-binding protein 26-like (LOC106061462), transcript variant X1, mRNA	0	0
evgTRINITY_DN97612_c0_g1_i1	4	11	11	130	3	58	3.98329	12.7942	14.5397	100.992	2.54843	53.8456			3.26746		PREDICTED: S-crystallin SL11-like [Biomphalaria glabrata]	probable glutathione S-transferase 7	PREDICTED: Biomphalaria glabrata S-crystallin SL11-like (LOC106054059), mRNA	0	Metabolic pathways
evgTRINITY_DN3478_c0_g1_i1	130	126.75	84.82	383.06	1080.42	541.68	129.457	147.424	112.114	297.584	917.791	502.881		2.42206	1.21972		PREDICTED: SCO-spondin-like [Biomphalaria glabrata]	SCO-spondin	PREDICTED: Biomphalaria glabrata SCO-spondin-like (LOC106061055), transcript variant X2, mRNA	0	0
evgTRINITY_BU_DN80498_c7_g2_i1	190.67	149.41	43.68	529.07	1144.35	1567.91	189.873	173.78	57.7357	411.013	972.098	1455.6		3.09098	1.53496		PREDICTED: secretory phospholipase A2 receptor-like, partial [Biomphalaria glabrata]	secretory phospholipase A2 receptor- partial	PREDICTED: Biomphalaria glabrata secretory phospholipase A2 receptor-like (LOC106075791), partial mRNA	0	Phagosome
evgTRINITY_DN84715_c1_g1_i1	64.99	32	30	127.39	34	125	64.7185	37.2195	39.6536	98.9642	28.8822	116.046			1.07127		PREDICTED: serine hydroxymethyltransferase, mitochondrial-like [Biomphalaria glabrata]	0	PREDICTED: Biomphalaria glabrata serine hydroxymethyltransferase, mitochondrial-like (LOC106051842), mRNA	0	Metabolic pathways
evgTRINITY_DN90810_c16_g1_i1	197	137	211	515	286	319	196.177	159.346	278.897	400.083	242.95	296.151			0.91938		PREDICTED: serine/threonine-protein phosphatase 6 regulatory ankyrin repeat subunit A-like isoform X2 [Biomphalaria glabrata]	0	PREDICTED: Biomphalaria glabrata serine/threonine-protein phosphatase 6 regulatory ankyrin repeat subunit A-like (LOC106079508), transcript variant X2, mRNA	0	0
evgTRINITY_DN66141_c0_g1_i1	3245.55	2661.16	2082.19	6008.22	3706.06	4867.87	3231.99	3095.22	2752.21	4667.54	3148.21	4519.19			0.642105		PREDICTED: serine--tRNA ligase, cytoplasmic-like [Biomphalaria glabrata]	serine--tRNA cytoplasmic; serine--trna cytoplasmic-like	PREDICTED: Biomphalaria glabrata serine--tRNA ligase, cytoplasmic-like (LOC106054174), mRNA	P:selenocysteinyl-tRNA(Sec) biosynthetic process; F:ATP binding; C:extracellular exosome; P:patterning of blood vessels; C:cytoplasm; P:L-serine metabolic process; F:serine-tRNA ligase activity; P:seryl-tRNA aminoacylation; P:glycine metabolic process; P:threonine metabolic process	Aminoacyl-tRNA biosynthesis
evgTRINITY_DN67325_c2_g1_i1	37	6	29	201	39	200	36.8454	6.97866	38.3318	156.149	33.1296	185.674			2.49059		PREDICTED: sialin-like isoform X1 [Biomphalaria glabrata]	sialin-like	PREDICTED: Biomphalaria glabrata sialin-like (LOC106063099), partial mRNA	0	Lysosome
evgTRINITY_DN91575_c18_g1_i1	718	612	625	1512	997	1031	715	711.824	826.117	1174.61	846.927	957.151			0.66204		PREDICTED: sodium/potassium-transporting ATPase subunit beta-2-like [Biomphalaria glabrata]	0	PREDICTED: Biomphalaria glabrata sodium/potassium-transporting ATPase subunit beta-2-like (LOC106062859), mRNA	0	cAMP signaling pathway
evgTRINITY_DN88305_c1_g2_i1	22	1	10	60	22	45	21.9081	1.16311	13.2179	46.6116	18.6885	41.7767			1.88004		PREDICTED: sodium-coupled monocarboxylate transporter 1-like [Biomphalaria glabrata]	0	PREDICTED: Biomphalaria glabrata sodium-coupled monocarboxylate transporter 1-like (LOC106072634), mRNA	0	0
evgTRINITY_DN88305_c1_g1_i1	10	1	1	68	15	40	9.95822	1.16311	1.32179	52.8265	12.7421	37.1349			3.5988		PREDICTED: sodium-coupled monocarboxylate transporter 1-like [Biomphalaria glabrata]	0	PREDICTED: Biomphalaria glabrata sodium-coupled monocarboxylate transporter 1-like (LOC106075272), mRNA	0	Vitamin digestion and absorption
evgTRINITY_DN91633_c4_g1_i1	80	78	74	243	171	133	79.6658	90.7226	97.8123	188.777	145.26	123.473			1.09903		PREDICTED: sodium-dependent multivitamin transporter-like [Biomphalaria glabrata]	0	PREDICTED: Biomphalaria glabrata sodium-dependent multivitamin transporter-like (LOC106075013), mRNA	0	0
evgTRINITY_DN89693_c8_g1_i1	108	6	119	575	192	607	107.549	6.97866	157.293	446.694	163.099	563.522			2.25018		PREDICTED: solute carrier family 23 member 2-like [Biomphalaria glabrata]	0	PREDICTED: Biomphalaria glabrata solute carrier family 23 member 2-like (LOC106067363), mRNA	0	0
evgTRINITY_DN90428_c0_g1_i1	15.6	8	6	84	27	22	15.5348	9.30489	7.93073	65.2562	22.9358	20.4242			2.57407		PREDICTED: solute carrier organic anion transporter family member 1B3-like [Biomphalaria glabrata]	0	PREDICTED: Biomphalaria glabrata solute carrier organic anion transporter family member 1B3-like (LOC106060159), mRNA	0	0
evgTRINITY_DN91374_c1_g2_i1	8	22.88	23	89	51	42	7.96658	26.612	30.4011	69.1405	43.3233	38.9916			1.66803	-	PREDICTED: sorbitol dehydrogenase-like [Biomphalaria glabrata]	0	PREDICTED: Biomphalaria glabrata sorbitol dehydrogenase-like (LOC106072190), mRNA	0	Metabolic pathways
evglcl|HJ4YRIA01CBSWK	12.29	23.76	10.62	54.08	34.06	25.8	12.2387	27.6355	14.0374	42.0126	28.9331	23.952			1.24339		PREDICTED: sperm-associated antigen 7 homolog [Biomphalaria glabrata]	sperm-associated antigen 7 homolog	PREDICTED: Biomphalaria glabrata sperm-associated antigen 7 homolog (LOC106055923), mRNA	F:nucleic acid binding	0
evgTRINITY_BU_DN81243_c14_g1_i1utrorf	36	22	21	129	59	70	35.8496	25.5884	27.7575	100.215	50.1191	64.986			1.76723		PREDICTED: spermine oxidase-like [Biomphalaria glabrata]	0	PREDICTED: Biomphalaria glabrata spermine oxidase-like (LOC106069383), mRNA	0	Arginine and proline metabolism
evgTRINITY_BU_DN80473_c2_g1_i1	455	326	378	866	579	811.83	453.099	379.174	499.636	672.761	491.846	753.68			0.612188		PREDICTED: sterile alpha motif domain-containing protein 9-like [Biomphalaria glabrata]	0	PREDICTED: Biomphalaria glabrata sterile alpha motif domain-containing protein 9-like (LOC106055689), mRNA	0	0
evgTRINITY_GG_9019_c0_g1_i1	1	1.99	13.4	257.55	61.93	184.16	0.995822	2.31459	17.712	200.08	52.608	170.969			4.79082		dermatopontin 2 [Biomphalaria glabrata]	dermatopontin 2	Biomphalaria glabrata strain EAF dermatopontin 2 mRNA, complete cds	0	0
evglcl|G0WVJSS01C59OH	3	0	4.2	42.79	4.59	33.79	2.98747	0	5.55151	33.2418	3.89909	31.3697			3.44201		dermatopontin 2 [Biomphalaria glabrata]	dermatopontin-like	Biomphalaria glabrata strain EAF dermatopontin 2 mRNA, complete cds	0	0
evglcl|HJ4YRIA01EX5T1	32.26	80.66	37.95	304.3	37.94	52.2	32.1252	93.8165	50.1618	236.398	32.2291	48.461			2.00982		ATP synthase F0 subunit 6 [Biomphalaria glabrata]	ATP synthase F0 subunit 6 (mitochondrion); atp synthase f0 subunit 6	Biomphalaria glabrata strain M-line mitochondrion, complete genome	F:hydrogen ion transmembrane transporter activity; C:integral component of membrane; C:mitochondrial inner membrane; P:ATP synthesis coupled proton transport	Metabolic pathways
evglcl|HJ4YRIA01AJEAV	108.56	61.59	73.63	290.49	39.77	85.76	108.106	71.636	97.3232	225.67	33.7836	79.6172			1.30042		ATP synthase F0 subunit 6 [Biomphalaria glabrata]	ATP synthase F0 subunit 6 (mitochondrion); atp synthase f0 subunit 6	Biomphalaria glabrata strain M-line mitochondrion, complete genome	F:hydrogen ion transmembrane transporter activity; C:integral component of membrane; C:mitochondrial inner membrane; P:ATP synthesis coupled proton transport	Metabolic pathways
evgTRINITY_GG_21286_c7_g1_i1	1352.39	1457.2	981.85	2865.83	1339.1	1893.54	1346.74	1694.88	1297.8	2226.35	1137.53	1757.91			0.639129		PREDICTED: stress-70 protein, mitochondrial-like [Biomphalaria glabrata]	stress-70 mitochondrial	PREDICTED: Biomphalaria glabrata stress-70 protein, mitochondrial-like (LOC106051651), mRNA	F:ATP binding; F:ubiquitin protein ligase binding; C:extracellular exosome; C:myelin sheath; C:focal adhesion; F:unfolded protein binding; P:protein folding; P:protein export from nucleus; C:mitochondrial nucleoid; F:poly(A) RNA binding	RNA degradation
evgTRINITY_DN91396_c17_g1_i1	213.04	193.36	151.35	518.15	155.11	363.51	212.15	224.899	200.053	402.53	131.762	337.472			0.942867		PREDICTED: stromal cell-derived factor 2-like isoform X1 [Biomphalaria glabrata]	0	PREDICTED: Biomphalaria glabrata stromal cell-derived factor 2-like (LOC106074725), transcript variant X1, mRNA	0	0
evgTRINITY_DN91819_c14_g2_i1	44	40	48	123	77	74	43.8162	46.5244	63.4458	95.5538	65.4096	68.6995			0.920356		PREDICTED: sulfatase-modifying factor 1-like [Biomphalaria glabrata]	0	PREDICTED: Biomphalaria glabrata sulfatase-modifying factor 1-like (LOC106052061), mRNA	0	Lysosome
evgTRINITY_DN88435_c1_g3_i1	31	44	31	93	46	55	30.8705	51.1769	40.9754	72.248	39.0759	51.0605			0.84485		PREDICTED: sulfite oxidase-like [Biomphalaria glabrata]	0	PREDICTED: Biomphalaria glabrata sulfite oxidase-like (LOC106077010), mRNA	0	Microbial metabolism in diverse environments
evgTRINITY_GG_10598_c1_g1_i2	44.8	0	6.07	143.61	59.78	205.59	44.6128	0	8.02325	111.565	50.7817	190.864			2.55382		PREDICTED: sulfotransferase 1A1-like isoform X1 [Biomphalaria glabrata]	sulfotransferase 1A1-like isoform X1	PREDICTED: Biomphalaria glabrata sulfotransferase 1A1-like (LOC106068767), transcript variant X2, mRNA	0	0
evgTRINITY_DN30171_c0_g1_i1	38	35	33	162	62	95	37.8412	40.7089	43.619	125.851	52.6675	88.1953			1.64575		PREDICTED: sulfotransferase 1A2-like [Biomphalaria glabrata]	sulfotransferase family cytosolic 1B member 1-like	PREDICTED: Biomphalaria glabrata sulfotransferase 1A2-like (LOC106078098), mRNA	0	0
evgTRINITY_DN90708_c24_g1_i1	273	205.44	165.39	468	227	470.97	271.859	238.949	218.61	363.57	192.831	437.235			0.598443		PREDICTED: synaptoporin-like isoform X3 [Biomphalaria glabrata]	0	PREDICTED: Biomphalaria glabrata synaptoporin-like (LOC106074534), transcript variant X3, mRNA	0	0
evgTRINITY_DN92077_c8_g1_i4	0	8.1	7.84	30.14	4.8	1.54	0	9.4212	10.3628	23.4146	4.07748	1.42969			1.79735	-	PREDICTED: TBC1 domain family member 5-like isoform X3 [Biomphalaria glabrata]	0	PREDICTED: Biomphalaria glabrata TBC1 domain family member 5-like (LOC106054772), transcript variant X10, mRNA	0	0
evglcl|G0WVJSS01DLW51	4.44	4.16	0	58.04	10.98	12.3	4.42145	4.83854	0	45.0889	9.32724	11.419			3.78472		PREDICTED: temptin-like isoform X1 [Biomphalaria glabrata]	temptin-like isoform X1; tyramine beta-hydroxylase-like	PREDICTED: Biomphalaria glabrata temptin-like (LOC106078940), transcript variant X1, mRNA	F:catalytic activity	0
evgTRINITY_DN89800_c14_g1_i1	318	310	214.69	582	342	510	316.671	360.564	283.775	452.132	290.521	473.47			0.517576		PREDICTED: tetratricopeptide repeat protein 13-like isoform X1 [Biomphalaria glabrata]	0	PREDICTED: Biomphalaria glabrata tetratricopeptide repeat protein 13-like (LOC106073974), transcript variant X1, mRNA	0	0
evgTRINITY_DN88323_c6_g1_i1	200	154	220	531.26	372.91	517.36	199.164	179.119	290.793	412.715	316.778	480.303			0.890715		PREDICTED: tetratricopeptide repeat protein 38-like isoform X1 [Biomphalaria glabrata]	0	PREDICTED: Biomphalaria glabrata tetratricopeptide repeat protein 38-like (LOC106068650), transcript variant X5, mRNA	0	0
evgTRINITY_GG_16681_c6_g1_i1	463.58	455	408	1010.71	626	886	461.643	529.215	539.289	785.18	531.772	822.538			0.641645		PREDICTED: thioredoxin domain-containing protein-like [Biomphalaria glabrata]	thioredoxin domain-containing	PREDICTED: Biomphalaria glabrata thioredoxin domain-containing protein-like (LOC106060970), mRNA	0	0
evgTRINITY_DN89069_c9_g2_i1	114	78	41	243	67	227	113.524	90.7226	54.1933	188.777	56.9149	210.74			1.13294		PREDICTED: thymidylate synthase-like [Biomphalaria glabrata]	0	PREDICTED: Biomphalaria glabrata thymidylate synthase-like (LOC106068670), mRNA	0	Metabolic pathways
evgTRINITY_DN91290_c0_g1_i1	170	130	101	299	150	232	169.29	151.204	133.501	232.281	127.421	215.382			0.638374		PREDICTED: tonsoku-like protein [Biomphalaria glabrata]	0	PREDICTED: Biomphalaria glabrata tonsoku-like protein (LOC106066875), mRNA	0	0
evgTRINITY_DN92303_c5_g1_i3	308	260	202	597	346	687	306.713	302.409	267.001	463.785	293.919	637.792			0.687349		PREDICTED: TPR repeat-containing protein DDB_G0287407-like isoform X1 [Biomphalaria glabrata]	0	PREDICTED: Biomphalaria glabrata TPR repeat-containing protein DDB_G0287407-like (LOC106057053), transcript variant X1, mRNA	0	0
evgTRINITY_GG_14834_c5_g1_i1	14.54	27.91	27.84	83.49	24.96	44.17	14.4793	32.4624	36.7986	64.86	21.2029	41.0062			1.22245		PREDICTED: transcription factor Sp4-like isoform X4 [Biomphalaria glabrata]	transcription factor Sp4-like isoform X4; transcription factor sp4 isoform x2	PREDICTED: Biomphalaria glabrata transcription factor Sp4-like (LOC106078610), transcript variant X4, mRNA	C:intracellular organelle; P:transcription, DNA-templated; P:regulation of heart contraction; F:binding	0
evgTRINITY_DN83334_c0_g2_i1	381.67	332.4	255.15	696	370.13	593.3	380.075	386.618	337.254	540.694	314.416	550.803			0.575392		PREDICTED: transformer-2 protein homolog beta-like isoform X4 [Biomphalaria glabrata]	0	PREDICTED: Biomphalaria glabrata transformer-2 protein homolog beta-like (LOC106060648), transcript variant X5, mRNA	0	Spliceosome
evgTRINITY_BU_DN81680_c4_g1_i1	1318	255	821	7686	2225	4284	1312.49	296.593	1085.19	5970.94	1890.08	3977.15			2.71939		PREDICTED: uncharacterized protein LOC106077270, partial [Biomphalaria glabrata]	0	PREDICTED: Biomphalaria glabrata transient receptor potential cation channel subfamily M member 3-like (LOC106052197), partial mRNA	0	0
evgTRINITY_BU_DN77437_c0_g1_i1	8.56	13.63	8	67.82	7.09	32.57	8.52424	15.8532	10.5743	52.6866	6.02278	30.2371			2.18762		PREDICTED: transmembrane protein 201-like isoform X1 [Biomphalaria glabrata]	0	PREDICTED: Biomphalaria glabrata transmembrane protein 201-like (LOC106050724), transcript variant X1, mRNA	0	0
evgTRINITY_DN88222_c0_g1_i1	154	155	84	339	125	274	153.357	180.282	111.03	263.355	106.184	254.374			0.84489		PREDICTED: transmembrane protein 209-like [Biomphalaria glabrata]	0	PREDICTED: Biomphalaria glabrata transmembrane protein 209-like (LOC106075194), mRNA	0	0
evgTRINITY_DN90870_c15_g1_i1	90	19	33	440	1259	349	89.624	22.0991	43.619	341.818	1069.49	324.002			2.70286		PREDICTED: trypsin alpha-3-like [Biomphalaria glabrata]	0	PREDICTED: Biomphalaria glabrata trypsin alpha-3-like (LOC106079970), mRNA	0	0
evgTRINITY_DN94476_c0_g1_i1	36	6	9	116	485.47	106.5	35.8496	6.97866	11.8961	90.1157	412.395	98.8716			2.25213		PREDICTED: trypsin-like [Biomphalaria glabrata]	0	PREDICTED: Biomphalaria glabrata trypsin-like (LOC106050318), mRNA	0	0
evgTRINITY_DN102378_c0_g1_i1	198	218	130	489	202	352	197.173	253.558	171.832	379.884	171.594	326.787			0.889916		PREDICTED: LOW QUALITY PROTEIN: tubulin-folding cofactor B-like [Biomphalaria glabrata]	tubulin-folding cofactor B	PREDICTED: Biomphalaria glabrata tubulin-folding cofactor B-like (LOC106063285), mRNA	0	0
evgTRINITY_DN93358_c13_g1_i1	72.17	73.48	47.91	236.06	110.87	179.35	71.8685	85.4654	63.3268	183.386	94.1814	166.504			1.33973		PREDICTED: tyramine beta-hydroxylase-like [Biomphalaria glabrata]	0	PREDICTED: Biomphalaria glabrata tyramine beta-hydroxylase-like (LOC106078399), mRNA	0	0
evgTRINITY_DN91100_c5_g1_i1	79	107	100	269	539	135	78.6699	124.453	132.179	208.975	457.867	125.33			0.914414		PREDICTED: tyrosine-protein kinase receptor torso-like [Biomphalaria glabrata]	0	PREDICTED: Biomphalaria glabrata tyrosine-protein kinase receptor torso-like (LOC106054275), mRNA	0	Endocytosis
evgTRINITY_DN76439_c1_g1_i1	335	328	302	713	422	915	333.6	381.5	399.18	553.901	358.479	849.46			0.595946		PREDICTED: tyrosine-protein kinase SRK2-like [Biomphalaria glabrata]	tyrosine- kinase fyna; tyrosine-protein kinase fyna	PREDICTED: Biomphalaria glabrata tyrosine-protein kinase SRK2-like (LOC106059250), transcript variant X4, mRNA	P:biological regulation; F:nucleotide binding; F:protein tyrosine kinase activity; C:membrane; P:single-organism cellular process; P:protein phosphorylation; C:intracellular part; P:gastrulation	0
evglcl|HJ4YRIA01A3TIG	7.5	30.61	0	153.73	122.46	32.12	7.46867	35.6028	0	119.427	104.027	29.8193			3.02423		PREDICTED: ubiquilin-like [Biomphalaria glabrata]	PREDICTED: ubiquilin-like	PREDICTED: Biomphalaria glabrata ubiquilin-like (LOC106066790), mRNA	0	0
evgTRINITY_DN83016_c1_g1_i1	43.37	7.21	13.94	112.27	58.9	31.7	43.1888	8.38603	18.4257	87.2181	50.0341	29.4294			1.84479		PREDICTED: uncharacterized family 31 glucosidase KIAA1161-like isoform X1 [Biomphalaria glabrata]	uncharacterized family 31 glucosidase KIAA1161-like isoform X1; uncharacterized family 31 glucosidase kiaa1161-like isoform x1	PREDICTED: Biomphalaria glabrata uncharacterized family 31 glucosidase KIAA1161-like (LOC106061374), transcript variant X1, mRNA	F:catalytic activity	0
evgTRINITY_BU_DN81569_c7_g1_i1	179.99	212	142.52	399.41	262.82	248.96	179.238	246.579	188.381	310.286	223.259	231.127			0.618876		PREDICTED: uncharacterized protein LOC106050236 isoform X1 [Biomphalaria glabrata]	PREDICTED: uncharacterized protein LOC106050236 isoform X1	PREDICTED: Biomphalaria glabrata uncharacterized LOC106050236 (LOC106050236), transcript variant X1, mRNA	0	0
evgTRINITY_GG_24982_c5_g1_i1	1758.2	1119	1050	3167.26	2075.47	2601.54	1750.85	1301.52	1387.88	2460.52	1763.06	2415.2			0.741923		PREDICTED: uncharacterized protein LOC106050527 [Biomphalaria glabrata]	fibrillin-1-like isoform X1	PREDICTED: Biomphalaria glabrata uncharacterized LOC106050527 (LOC106050527), mRNA	0	0
evgTRINITY_BU_DN81293_c21_g1_i1	28	20	16	104	22	63	27.883	23.2622	21.1486	80.7934	18.6885	58.4874			1.76071		PREDICTED: uncharacterized protein LOC106050658 [Biomphalaria glabrata]	0	PREDICTED: Biomphalaria glabrata uncharacterized LOC106050658 (LOC106050658), mRNA	0	0
evgTRINITY_BU_DN81763_c6_g1_i1	51.04	24.95	31.87	101.07	56	89.02	50.8268	29.0196	42.1254	78.5172	47.5706	82.6437			0.961713		PREDICTED: uncharacterized protein LOC106050726 [Biomphalaria glabrata]	PREDICTED: uncharacterized protein LOC106050726	PREDICTED: Biomphalaria glabrata uncharacterized LOC106050726 (LOC106050726), mRNA	0	0
evgTRINITY_GG_454Uninf_11551_c28_g78_i1	3.38	9.02	0	30.02	0	7.2	3.36588	10.4913	0	23.3213	0	6.68428			2.29411		PREDICTED: uncharacterized protein LOC106060062 [Biomphalaria glabrata]	PREDICTED: uncharacterized protein LOC106060062	PREDICTED: Biomphalaria glabrata uncharacterized LOC106051780 (LOC106051780), mRNA	0	0
evgTRINITY_GG_454Uninf_10009_c15_g34_i1	0	8.24	4.51	34.16	17.77	0	0	9.58403	5.96126	26.5375	15.0952	0			2.33378		PREDICTED: uncharacterized protein LOC106064225, partial [Biomphalaria glabrata]	PREDICTED: uncharacterized protein LOC106064225, partial	PREDICTED: Biomphalaria glabrata uncharacterized LOC106051780 (LOC106051780), mRNA	0	0
evgTRINITY_GG_454Uninf_11551_c28_g40_i1	0	6.92	3.74	25.79	8.36	10.44	0	8.04873	4.94349	20.0352	7.10162	9.6922			2.19134		PREDICTED: uncharacterized protein LOC106076052, partial [Biomphalaria glabrata]	PREDICTED: uncharacterized protein LOC106076052, partial	PREDICTED: Biomphalaria glabrata uncharacterized LOC106051780 (LOC106051780), mRNA	0	0
evgTRINITY_DN93448_c16_g1_i1	86.63	101.82	57.49	282.99	183.91	374.53	86.2681	118.428	75.9896	219.844	156.227	347.703			1.25184		PREDICTED: uncharacterized protein LOC106051907 [Biomphalaria glabrata]	PREDICTED: uncharacterized protein LOC106051907	PREDICTED: Biomphalaria glabrata uncharacterized LOC106051907 (LOC106051907), mRNA	0	0
evgTRINITY_DN79953_c1_g1_i1	226	257.92	160	610	299	1272	225.056	299.989	211.486	473.885	253.993	1180.89			0.966456		PREDICTED: uncharacterized protein LOC106051970 [Biomphalaria glabrata]	collagen alpha-1(XII) chain-like	PREDICTED: Biomphalaria glabrata uncharacterized LOC106051970 (LOC106051970), mRNA	0	0
evgTRINITY_DN16385_c0_g1_i1	252	181	222	511	226	421	250.947	210.523	293.437	396.975	191.982	390.845			0.669635		PREDICTED: uncharacterized protein LOC106052596 [Biomphalaria glabrata]	PREDICTED: uncharacterized protein LOC106052596	PREDICTED: Biomphalaria glabrata uncharacterized LOC106052596 (LOC106052596), mRNA	0	0
evgTRINITY_DN89630_c5_g1_i1	6	24	17	67.17	25.99	48.06	5.97493	27.9147	22.4704	52.1817	22.0779	44.6176			1.46105		PREDICTED: uncharacterized protein LOC106053018 [Biomphalaria glabrata]	0	PREDICTED: Biomphalaria glabrata uncharacterized LOC106053016 (LOC106053016), mRNA	0	Metabolic pathways
evgTRINITY_DN91366_c5_g2_i1	5.68	15	11	436	32	491	5.65627	17.4467	14.5397	338.711	27.1832	455.831			4.74794		PREDICTED: uncharacterized protein LOC106053156, partial [Biomphalaria glabrata]	0	PREDICTED: Biomphalaria glabrata uncharacterized LOC106053156 (LOC106053156), partial mRNA	0	0
evgTRINITY_DN3573_c0_g2_i1	8271.5	4596	4972	21577	4421.42	5352.96	8236.94	5345.66	6571.93	16762.3	3755.89	4969.54			1.32393		PREDICTED: uncharacterized protein LOC106058174 [Biomphalaria glabrata]	kremen 2-like	PREDICTED: Biomphalaria glabrata uncharacterized LOC106053522 (LOC106053522), partial mRNA	0	0
evgTRINITY_DN93133_c18_g1_i1	1.42	3	2	63	24	127	1.41407	3.48933	2.64358	48.9422	20.3874	117.903		4.38972	4.16541		PREDICTED: uncharacterized protein LOC106053661 [Biomphalaria glabrata]	0	PREDICTED: Biomphalaria glabrata uncharacterized LOC106053661 (LOC106053661), mRNA	0	0
evgTRINITY_DN93226_c9_g2_i1	25	12	11	54	96	42	24.8956	13.9573	14.5397	41.9504	81.5497	38.9916			1.25653		PREDICTED: uncharacterized protein LOC106054206 [Biomphalaria glabrata]	0	PREDICTED: Biomphalaria glabrata uncharacterized LOC106054206 (LOC106054206), mRNA	0	Cell adhesion molecules (CAMs)
evgTRINITY_DN64128_c0_g2_i1	2.52	8.27	0	28	3.81	7.5	2.50947	9.61893	0	21.7521	3.2365	6.96279			2.3789		PREDICTED: uncharacterized protein LOC106054940 [Biomphalaria glabrata]	CUB and sushi domain-containing 1-like	PREDICTED: Biomphalaria glabrata uncharacterized LOC106054940 (LOC106054940), mRNA	0	0
evgTRINITY_DN90234_c14_g1_i1	357	189	360	1514	446	2154.87	355.508	219.828	475.844	1176.17	378.866	2000.52			1.74319		PREDICTED: uncharacterized protein LOC106054963 [Biomphalaria glabrata]	0	PREDICTED: Biomphalaria glabrata uncharacterized LOC106054974 (LOC106054974), ncRNA	0	0
evgTRINITY_BU_DN82473_c8_g1_i1	952	36	97	10950	2917	12880	948.023	41.872	128.213	8506.62	2477.92	11957.4			4.4992		PREDICTED: uncharacterized protein LOC106055316 [Biomphalaria glabrata]	0	PREDICTED: Biomphalaria glabrata uncharacterized LOC106055316 (LOC106055316), mRNA	0	0
evgTRINITY_DN99714_c0_g1_i1	145.02	157.7	202.18	555.37	280.6	400.06	144.414	183.423	267.239	431.445	238.363	371.404			1.12179		PREDICTED: uncharacterized protein LOC106055744 [Biomphalaria glabrata]	PREDICTED: uncharacterized protein LOC106055744	PREDICTED: Biomphalaria glabrata uncharacterized LOC106055744 (LOC106055744), mRNA	0	0
evgTRINITY_DN75961_c0_g1_i1	30	14	17	96	41	34	29.8747	16.2835	22.4704	74.5785	34.8285	31.5646			1.71695	-	PREDICTED: uncharacterized protein LOC106055905 [Biomphalaria glabrata]	tumor necrosis factor receptor superfamily member 11B-like	PREDICTED: Biomphalaria glabrata uncharacterized LOC106055905 (LOC106055905), mRNA	0	0
evgTRINITY_DN71716_c0_g1_i1	43	48	24	99	28	93	42.8203	55.8293	31.7229	76.9091	23.7853	86.3386			0.848707		PREDICTED: uncharacterized protein LOC106055913 [Biomphalaria glabrata]	exonuclease 1-like	PREDICTED: Biomphalaria glabrata uncharacterized LOC106055913 (LOC106055913), mRNA	P:nucleic acid phosphodiester bond hydrolysis; F:DNA binding; C:nucleus; P:DNA repair; P:DNA catabolic process; F:5'-3' exodeoxyribonuclease activity	Mismatch repair
evgTRINITY_DN89944_c11_g1_i1	174	94	109	427	230	302	173.273	109.332	144.075	331.719	195.379	280.368			1.22869		PREDICTED: uncharacterized protein LOC106056617 isoform X1 [Biomphalaria glabrata]	0	PREDICTED: Biomphalaria glabrata uncharacterized LOC106056617 (LOC106056617), transcript variant X1, mRNA	0	0
evgTRINITY_DN86504_c0_g1_i1	138	105	78.58	241	161	175	137.423	122.127	103.866	187.223	136.766	162.465			0.64857		PREDICTED: uncharacterized protein LOC106056695 [Biomphalaria glabrata]	0	PREDICTED: Biomphalaria glabrata uncharacterized LOC106056695 (LOC106056695), mRNA	0	0
evgTRINITY_DN92127_c4_g1_i1	231	154	165	393	251	297	230.035	179.119	218.095	305.306	213.218	275.726			0.561193		PREDICTED: uncharacterized protein LOC106056816 isoform X1 [Biomphalaria glabrata]	0	PREDICTED: Biomphalaria glabrata uncharacterized LOC106056816 (LOC106056816), transcript variant X3, mRNA	0	0
evgTRINITY_DN83309_c0_g2_i1	34.45	52	23	144	76	57	34.3061	60.4818	30.4011	111.868	64.5602	52.9172			1.43562	-	PREDICTED: uncharacterized protein LOC106057043 [Biomphalaria glabrata]	PREDICTED: uncharacterized protein LOC106057043	PREDICTED: Biomphalaria glabrata uncharacterized LOC106057043 (LOC106057043), mRNA	0	0
evgTRINITY_DN93246_c11_g1_i1	228.84	210.03	126.51	558.74	253.08	220.86	227.884	244.288	167.219	434.063	214.985	205.04			1.04302		PREDICTED: uncharacterized protein LOC106057350 [Biomphalaria glabrata]	0	PREDICTED: Biomphalaria glabrata uncharacterized LOC106057350 (LOC106057350), mRNA	0	0
evgTRINITY_DN84806_c0_g1_i1	130	161	128	479	258	347	129.457	187.261	169.189	372.116	219.165	322.145			1.21841		PREDICTED: uncharacterized protein LOC106057542 isoform X1 [Biomphalaria glabrata]	0	PREDICTED: Biomphalaria glabrata uncharacterized LOC106057542 (LOC106057542), transcript variant X1, mRNA	0	0
evglcl|G0WVJSS02F6KMO	13.24	0	5.24	43.08	68.17	21.25	13.1847	0	6.92617	33.4671	57.9088	19.7279			2.25262		PREDICTED: uncharacterized protein LOC106058793 [Biomphalaria glabrata]	PREDICTED: uncharacterized protein LOC106058793	PREDICTED: Biomphalaria glabrata uncharacterized LOC106058793 (LOC106058793), transcript variant X3, mRNA	0	0
evgTRINITY_DN92590_c7_g2_i1	0	5.01	7	184.95	39.87	15.83	0	5.82718	9.25251	143.68	33.8686	14.6961			4.78231	-	PREDICTED: uncharacterized protein LOC106058942 isoform X2 [Biomphalaria glabrata]	PREDICTED: uncharacterized protein LOC106058942 isoform X2	PREDICTED: Biomphalaria glabrata uncharacterized LOC106058942 (LOC106058942), transcript variant X3, mRNA	0	0
evgTRINITY_GG_4416_c1_g1_i2	17.52	1.99	0	94.97	2.71	12.81	17.4468	2.31459	0	73.7784	2.30208	11.8924			3.40976		PREDICTED: uncharacterized protein LOC106058942 isoform X2 [Biomphalaria glabrata]	PREDICTED: uncharacterized protein LOC106058942 isoform X2	PREDICTED: Biomphalaria glabrata uncharacterized LOC106058942 (LOC106058942), transcript variant X3, mRNA	0	0
evgTRINITY_DN86747_c9_g1_i1	61	145	146	587	206	480.6	60.7451	168.651	192.981	456.017	174.992	446.176			1.68423		PREDICTED: uncharacterized protein LOC106059540 [Biomphalaria glabrata]	0	PREDICTED: Biomphalaria glabrata uncharacterized LOC106059540 (LOC106059540), mRNA	0	0
evgTRINITY_DN89466_c10_g1_i1	1	0	6	21	3	6	0.995822	0	7.93073	16.3141	2.54843	5.57023			2.34417		PREDICTED: ADAM family mig-17-like, partial [Biomphalaria glabrata]	0	PREDICTED: Biomphalaria glabrata uncharacterized LOC106059693 (LOC106059693), ncRNA	0	0
evglcl|G0WVJSS01C1BKU	13.18	2.57	7.53	38.72	9.19	21.66	13.1249	2.98919	9.95306	30.08	7.80668	20.1085			1.78444		PREDICTED: uncharacterized protein LOC106059709 [Biomphalaria glabrata]	von Willebrand factor C domain-containing 2-like	PREDICTED: Biomphalaria glabrata uncharacterized LOC106059709 (LOC106059709), mRNA	0	0
evglcl|G0WVJSS02HNMH7	1002.15	122.5	65.72	35291.4	7810.55	28036.7	997.963	142.481	86.8679	27416.4	6634.87	26028.5		5.17639	6.07052		PREDICTED: uncharacterized protein LOC106059749 [Biomphalaria glabrata]	PREDICTED: uncharacterized protein LOC106059749	PREDICTED: Biomphalaria glabrata uncharacterized LOC106059749 (LOC106059749), mRNA	0	0
evgTRINITY_DN92313_c1_g1_i1	111.06	69.37	85.84	224.98	143.7	283.46	110.596	80.685	113.462	174.778	122.07	263.156			0.797124		PREDICTED: uncharacterized protein LOC106059789 [Biomphalaria glabrata]	0	PREDICTED: Biomphalaria glabrata uncharacterized LOC106059789 (LOC106059789), mRNA	0	0
evgTRINITY_DN93026_c7_g2_i1	35	2	6	132	116	34	34.8538	2.32622	7.93073	102.545	98.5392	31.5646			2.69323		PREDICTED: pathogenesis-related protein 1-like [Biomphalaria glabrata]	0	PREDICTED: Biomphalaria glabrata uncharacterized LOC106059933 (LOC106059933), ncRNA	0	0
evgTRINITY_DN93330_c17_g1_i1	117.34	130.21	105	493.69	232	362.37	116.85	151.449	138.788	383.528	197.078	336.414			1.51929		PREDICTED: uncharacterized protein LOC106060298, partial [Biomphalaria glabrata]	0	PREDICTED: Biomphalaria glabrata uncharacterized LOC106060298 (LOC106060298), partial mRNA	0	0
evgTRINITY_GG_3288_c1_g1_i1	10.96	0	2	41.96	10	42.24	10.9142	0	2.64358	32.597	8.49476	39.2144			2.75912		PREDICTED: uncharacterized protein LOC106060576 [Biomphalaria glabrata]	PREDICTED: uncharacterized protein LOC106060576	PREDICTED: Biomphalaria glabrata uncharacterized LOC106060576 (LOC106060576), mRNA	0	0
evgTRINITY_GG_16681_c1_g1_i1	357.55	31.95	110.98	2453.69	927.49	1177.58	356.056	37.1614	146.692	1906.17	787.88	1093.23		2.37149	3.38366		PREDICTED: uncharacterized protein LOC106060973 [Biomphalaria glabrata]	uncharacterized LOC106057635 precursor; uncharacterized protein partial	PREDICTED: Biomphalaria glabrata uncharacterized LOC106060973 (LOC106060973), mRNA	C:extracellular region; P:pathogenesis	0
evgTRINITY_DN93167_c10_g1_i1	2760.6	627.61	202	9468.03	4207.86	6598.41	2749.07	729.98	267.001	7355.33	3574.47	6125.78			2.48978		PREDICTED: uncharacterized protein LOC106062521 [Biomphalaria glabrata]	0	PREDICTED: Biomphalaria glabrata uncharacterized LOC106062521 (LOC106062521), mRNA	0	0
evgTRINITY_GG_454Uninf_4123_c5_g3_i1	15.82	25.51	23.12	69.79	48.42	39.46	15.7539	29.671	30.5597	54.217	41.1316	36.6336			1.12151		PREDICTED: uncharacterized protein LOC106062672 isoform X2 [Biomphalaria glabrata]	carbohydrate-binding family V XII	PREDICTED: Biomphalaria glabrata uncharacterized LOC106062672 (LOC106062672), transcript variant X1, mRNA	0	0
evgTRINITY_BU_DN80251_c8_g1_i1	138	55	103	330	150	247	137.423	63.9711	136.144	256.364	127.421	229.308			1.17601		PREDICTED: uncharacterized protein LOC106062730 [Biomphalaria glabrata]	0	PREDICTED: Biomphalaria glabrata uncharacterized LOC106062730 (LOC106062730), mRNA	0	0
evgTRINITY_DN90432_c1_g2_i1	19	22	7	59	18	52	18.9206	25.5884	9.25251	45.8347	15.2906	48.2753			1.37423		PREDICTED: uncharacterized protein LOC106062839 [Biomphalaria glabrata]	0	PREDICTED: Biomphalaria glabrata uncharacterized LOC106062839 (LOC106062839), mRNA	0	0
evgTRINITY_DN31424_c1_g1_i1	89.55	83.76	43.28	246.07	781.45	603.45	89.1759	97.4221	57.207	191.162	663.823	560.226		2.90437	1.25059		PREDICTED: uncharacterized protein LOC106063030 [Biomphalaria glabrata]	voltage-gated sodium channel beta subunit partial	PREDICTED: Biomphalaria glabrata uncharacterized LOC106063030 (LOC106063030), mRNA	0	0
evgTRINITY_DN89968_c12_g1_i1	46	22	19	107	32	68	45.8078	25.5884	25.114	83.124	27.1832	63.1293			1.37257		PREDICTED: uncharacterized protein LOC106064420 [Biomphalaria glabrata]	0	PREDICTED: Biomphalaria glabrata uncharacterized LOC106064420 (LOC106064420), transcript variant X2, mRNA	0	RNA transport
evgTRINITY_DN102456_c0_g1_i1	174	1591	340	5754	365	1736	173.273	1850.51	449.408	4470.05	310.059	1611.65			2.39062		PREDICTED: uncharacterized protein LOC106065748 [Biomphalaria glabrata]	Taf2p	PREDICTED: Biomphalaria glabrata uncharacterized LOC106065748 (LOC106065748), mRNA	0	0
evgTRINITY_DN55328_c0_g1_i1	134	157	81	438	254	227	133.44	182.608	107.065	340.265	215.767	210.74			1.28547	-	PREDICTED: uncharacterized protein LOC106065811 [Biomphalaria glabrata]	PREDICTED: uncharacterized protein LOC106065811	PREDICTED: Biomphalaria glabrata uncharacterized LOC106065811 (LOC106065811), mRNA	0	0
evgTRINITY_DN77603_c1_g2_i1	8	0	34	163	47	122	7.96658	0	44.9408	126.628	39.9254	113.261			2.76123		PREDICTED: uncharacterized protein LOC106065937 [Biomphalaria glabrata]	PREDICTED: uncharacterized protein LOC106065937	PREDICTED: Biomphalaria glabrata uncharacterized LOC106065937 (LOC106065937), mRNA	0	0
evgTRINITY_DN77054_c0_g1_i1	6	24.45	12	97.07	28.81	74.75	5.97493	28.4381	15.8615	75.4098	24.4734	69.3958			2.16479		PREDICTED: uncharacterized protein LOC106066112 [Biomphalaria glabrata]	AF515469_1fibrinogen related -as1 precursor	PREDICTED: Biomphalaria glabrata uncharacterized LOC106066112 (LOC106066112), mRNA	0	0
evgTRINITY_DN75890_c1_g1_i1	2	15	6	50	11	52	1.99164	17.4467	7.93073	38.843	9.34423	48.2753			2.06755		PREDICTED: uncharacterized protein LOC106066244 [Biomphalaria glabrata]	interleukin-17D	PREDICTED: Biomphalaria glabrata uncharacterized LOC106066244 (LOC106066244), mRNA	0	0
evgTRINITY_DN90694_c15_g1_i1	199	147	124	327	294	274	198.169	170.977	163.902	254.033	249.746	254.374			0.535364		PREDICTED: uncharacterized protein LOC106066292 isoform X1 [Biomphalaria glabrata]	0	PREDICTED: Biomphalaria glabrata uncharacterized LOC106066292 (LOC106066292), transcript variant X4, mRNA	0	Metabolic pathways
evgTRINITY_BU_DN81735_c10_g1_i1	2	0	1	33	27	18	1.99164	0	1.32179	25.6364	22.9358	16.7107			4.23793		PREDICTED: uncharacterized protein LOC106066577 [Biomphalaria glabrata]	STE20-like serine threonine- kinase isoform X2	PREDICTED: Biomphalaria glabrata uncharacterized LOC106066577 (LOC106066577), mRNA	0	0
evgTRINITY_DN85456_c2_g1_i1	403.7	264.28	239.17	825.93	367.02	614.9	402.013	307.387	316.132	641.632	311.775	570.856			0.920416		PREDICTED: uncharacterized protein LOC106066620 [Biomphalaria glabrata]	0	PREDICTED: Biomphalaria glabrata uncharacterized LOC106066620 (LOC106066620), mRNA	0	0
evglcl|G0WVJSS02G63WE	12.99	32.32	17.19	86.74	45.51	35.4	12.9357	37.5917	22.7215	67.3848	38.6596	32.8644			1.46751	-	PREDICTED: angiopoietin-2-like [Biomphalaria glabrata]	fibrinogen-related 7-1 precursor	PREDICTED: Biomphalaria glabrata uncharacterized LOC106066964 (LOC106066964), partial mRNA	0	0
evgTRINITY_DN90958_c2_g1_i1	139	101	127	367	213	160	138.419	117.474	167.867	285.108	180.938	148.54			1.02664	-	PREDICTED: uncharacterized protein LOC106067317 [Biomphalaria glabrata]	0	PREDICTED: Biomphalaria glabrata uncharacterized LOC106067317 (LOC106067317), transcript variant X2, mRNA	0	0
evgTRINITY_DN93529_c15_g1_i1	223.94	185.84	115.65	423.25	326.2	442.29	223.004	216.152	152.865	328.806	277.099	410.61			0.751469		PREDICTED: uncharacterized protein LOC106069599, partial [Biomphalaria glabrata]	0	PREDICTED: Biomphalaria glabrata uncharacterized LOC106067395 (LOC106067395), mRNA	0	0
evgTRINITY_DN99630_c0_g1_i1	11749	190	1421	60819.3	22028	64909	11699.9	220.991	1878.26	47248.1	18712.3	60259.7			3.3037		PREDICTED: uncharacterized protein LOC106067460 [Biomphalaria glabrata]	phosphodiesterase acting on cyclic dinucleotides	PREDICTED: Biomphalaria glabrata uncharacterized LOC106067460 (LOC106067460), mRNA	0	0
evglcl|G0WVJSS02IMG9C	48	30.1	16.44	141	26	92	47.7995	35.0096	21.7302	109.537	22.0864	85.4102			1.65945		PREDICTED: ribonuclease UK114-like [Biomphalaria glabrata]	ribonuclease UK114-like; ribonuclease uk114-like	PREDICTED: Biomphalaria glabrata uncharacterized LOC106067993 (LOC106067993), ncRNA	P:RNA phosphodiester bond hydrolysis, endonucleolytic; F:platinum binding; F:transition metal ion binding; F:protein homodimerization activity; F:long-chain fatty acid binding; F:xenon atom binding; F:poly(A) RNA binding; C:peroxisome; C:nucleus; C:extracellular exosome; C:mitochondrion; P:negative regulation of epithelial cell proliferation; C:cytosol; F:endoribonuclease activity, producing 3'-p…	0
evglcl|G0WVJSS02FRTV8	76.25	45.22	2	297.22	1555.01	1006.37	75.9314	52.5959	2.64358	230.898	1320.94	934.286		4.66027	2.36676		PREDICTED: uncharacterized protein LOC106068512 [Biomphalaria glabrata]	PREDICTED: uncharacterized protein LOC106068512	PREDICTED: Biomphalaria glabrata uncharacterized LOC106068512 (LOC106068512), mRNA	0	0
evgTRINITY_DN36612_c0_g1_i1	88	70	35	217	127.87	152	87.6323	81.4177	46.2626	168.579	108.622	141.113			1.24222		PREDICTED: uncharacterized protein LOC106068582 [Biomphalaria glabrata]	spindle pole body pcp1-like	PREDICTED: Biomphalaria glabrata uncharacterized LOC106068582 (LOC106068582), mRNA	0	0
evgTRINITY_DN65869_c0_g1_i1	268	241	164	474	273	352	266.88	280.31	216.773	368.232	231.907	326.787			0.551809		PREDICTED: uncharacterized protein LOC106069907 isoform X1 [Biomphalaria glabrata]	zinc finger 62-like isoform X1	PREDICTED: Biomphalaria glabrata uncharacterized LOC106069907 (LOC106069907), transcript variant X3, mRNA	0	0
evgTRINITY_DN89693_c12_g1_i1	54	33	13	231	76	327	53.7744	38.3827	17.1832	179.455	64.5602	303.578			2.2991		PREDICTED: uncharacterized protein LOC106070272 isoform X1 [Biomphalaria glabrata]	0	PREDICTED: Biomphalaria glabrata uncharacterized LOC106070272 (LOC106070272), transcript variant X1, mRNA	0	Metabolic pathways
evgTRINITY_DN91547_c1_g2_i2	188.18	167.23	116	336.44	295.56	215.03	187.394	194.507	153.327	261.367	251.071	199.628			0.57254		PREDICTED: uncharacterized protein LOC106070325 [Biomphalaria glabrata]	0	PREDICTED: Biomphalaria glabrata uncharacterized LOC106070325 (LOC106070325), transcript variant X3, mRNA	0	0
evgTRINITY_DN91245_c12_g1_i1	225.63	213	216	479.89	418	361	224.687	247.743	285.506	372.807	355.081	335.142			0.579385		PREDICTED: uncharacterized protein LOC106070392 isoform X1 [Biomphalaria glabrata]	0	PREDICTED: Biomphalaria glabrata uncharacterized LOC106070392 (LOC106070392), transcript variant X2, mRNA	0	0
evgTRINITY_DN89766_c24_g1_i1	84	64	76	168	76	120	83.649	74.4391	100.456	130.512	64.5602	111.405			0.619453		PREDICTED: uncharacterized protein LOC106070937 isoform X2 [Biomphalaria glabrata]	0	PREDICTED: Biomphalaria glabrata uncharacterized LOC106070937 (LOC106070937), transcript variant X2, mRNA	0	0
evgTRINITY_DN99753_c0_g1_i1	48	23	32.91	99.95	66	83.5	47.7995	26.7515	43.5	77.6471	56.0654	77.5191			0.991632		PREDICTED: uncharacterized protein LOC106071396 [Biomphalaria glabrata]	histidine N-acetyltransferase-like	PREDICTED: Biomphalaria glabrata uncharacterized LOC106071396 (LOC106071396), mRNA	0	0
evgTRINITY_DN89202_c1_g2_i1	0	6	3.5	19	3	7	0	6.97866	4.62626	14.7603	2.54843	6.4986			1.92381		PREDICTED: uncharacterized protein LOC106071812 [Biomphalaria glabrata]	PREDICTED: uncharacterized protein LOC106071812	PREDICTED: Biomphalaria glabrata uncharacterized LOC106071812 (LOC106071812), mRNA	0	0
evgTRINITY_DN91528_c8_g2_i1	16.83	57.87	15.41	261.97	226.7	769.05	16.7597	67.3092	20.3687	203.514	192.576	713.964			2.53791		PREDICTED: collagen alpha-4(VI) chain-like [Biomphalaria glabrata]	0	PREDICTED: Biomphalaria glabrata uncharacterized LOC106072074 (LOC106072074), ncRNA	0	0
evgTRINITY_DN12400_c0_g1_i1	11.71	22	34	183.99	54	132	11.6611	25.5884	44.9408	142.934	45.8717	122.545			2.37535		PREDICTED: uncharacterized protein LOC106072429 [Biomphalaria glabrata]	magnesium and cobalt transport	PREDICTED: Biomphalaria glabrata uncharacterized LOC106072429 (LOC106072429), mRNA	0	0
evgTRINITY_DN84989_c3_g1_i1	16	20	12	89	34	54	15.9332	23.2622	15.8615	69.1405	28.8822	50.1321			1.93055		PREDICTED: uncharacterized protein LOC106072453, partial [Biomphalaria glabrata]	0	PREDICTED: Biomphalaria glabrata uncharacterized LOC106072453 (LOC106072453), partial mRNA	0	0
evgTRINITY_DN84989_c0_g3_i1	39	38	14	139	37	65	38.8371	44.1982	18.505	107.984	31.4306	60.3442			1.68625		PREDICTED: uncharacterized protein LOC106072457 [Biomphalaria glabrata]	0	PREDICTED: Biomphalaria glabrata uncharacterized LOC106072457 (LOC106072457), mRNA	0	0
evgTRINITY_DN92963_c5_g1_i1	65	34	40	128	101	98	64.7284	39.5458	52.8715	99.4381	85.797	90.9805			0.937347		PREDICTED: uncharacterized protein LOC106072637 [Biomphalaria glabrata]	0	PREDICTED: Biomphalaria glabrata uncharacterized LOC106072637 (LOC106072637), mRNA	0	0
evglcl|G0WVJSS01ED7H4	8.73	4.67	0	29.43	76.45	35.04	8.69353	5.43173	0	22.863	64.9424	32.5302		3.2236	2.25089		dermatopontin 3 [Biomphalaria glabrata]	dermatopontin 3	PREDICTED: Biomphalaria glabrata uncharacterized LOC106073221 (LOC106073221), ncRNA	0	0
evgTRINITY_DN80087_c0_g1_i1	42	23	48	410	129	408	41.8245	26.7515	63.4458	318.513	109.582	378.776			2.85898		PREDICTED: uncharacterized protein LOC106073233 [Biomphalaria glabrata]	beta-1,3-galactosyltransferase 1-like	PREDICTED: Biomphalaria glabrata uncharacterized LOC106073233 (LOC106073233), transcript variant X5, mRNA	0	Metabolic pathways
evglcl|G0WVJSS02I8BTU	137.32	120.51	0	498.58	2681.07	1469.71	136.746	140.166	0	387.327	2277.5	1364.44		4.26482	2.02549		PREDICTED: LOW QUALITY PROTEIN: uncharacterized protein LOC106073546 [Biomphalaria glabrata]	PREDICTED: LOW QUALITY PROTEIN: uncharacterized protein LOC106073546; bactericidal permeability-increasing isoform x2	PREDICTED: Biomphalaria glabrata uncharacterized LOC106073546 (LOC106073546), mRNA	F:lipid binding	0
evglcl|G0WVJSS02J07ZW	33.73	49.89	0	239.55	1253.64	708.63	33.5891	58.0276	0	186.097	1064.94	657.872		4.76934	2.58631		PREDICTED: LOW QUALITY PROTEIN: uncharacterized protein LOC106073546 [Biomphalaria glabrata]	PREDICTED: LOW QUALITY PROTEIN: uncharacterized protein LOC106073546; bactericidal permeability-increasing isoform x2	PREDICTED: Biomphalaria glabrata uncharacterized LOC106073546 (LOC106073546), mRNA	F:lipid binding	0
evglcl|G0WVJSS02HJISH	33.07	27.49	0	145.57	804.73	452.21	32.9318	31.9739	0	113.087	683.599	419.819		4.61696	2.35908		PREDICTED: LOW QUALITY PROTEIN: uncharacterized protein LOC106073546 [Biomphalaria glabrata]	PREDICTED: LOW QUALITY PROTEIN: uncharacterized protein LOC106073546; bactericidal permeability-increasing	PREDICTED: Biomphalaria glabrata uncharacterized LOC106073546 (LOC106073546), mRNA	F:lipid binding	0
evglcl|G0WVJSS01BHJE7	4.66	13.7	0	85.88	78.03	0	4.64053	15.9346	0	66.7167	66.2846	0			3.25784		uncharacterized LOC106073546 precursor [Biomphalaria glabrata]	uncharacterized LOC106073546 precursor; bactericidal permeability-increasing	Biomphalaria glabrata uncharacterized LOC106073546 (LOC106073546), mRNA	F:lipid binding	0
evglcl|G0WVJSS02JUHEU	50.84	54.88	0	296.16	1718.27	841.8	50.6276	63.8315	0	230.075	1459.63	781.504		4.81528	2.57393		uncharacterized LOC106073546 precursor [Biomphalaria glabrata]	uncharacterized LOC106073546 precursor; bactericidal permeability-increasing	Biomphalaria glabrata uncharacterized LOC106073546 (LOC106073546), mRNA	F:lipid binding	0
evglcl|G0WVJSS01DWYC9	31.77	55.11	0	205.86	875.79	476.38	31.6373	64.099	0	159.924	743.962	442.258		4.16578	2.28651		uncharacterized LOC106073546 precursor [Biomphalaria glabrata]	uncharacterized LOC106073546 precursor; bactericidal permeability-increasing	Biomphalaria glabrata uncharacterized LOC106073546 (LOC106073546), mRNA	F:lipid binding	0
evglcl|G0WVJSS01CMNTQ	7.21	9.73	0	33.57	165.85	112.97	7.17988	11.3171	0	26.0792	140.886	104.878		4.21717	2.06159		PREDICTED: LOW QUALITY PROTEIN: uncharacterized protein LOC106073546 [Biomphalaria glabrata]	PREDICTED: LOW QUALITY PROTEIN: uncharacterized protein LOC106073546; bactericidal permeability-increasing	Biomphalaria glabrata uncharacterized LOC106073546 (LOC106073546), mRNA	F:lipid binding	0
evglcl|G0WVJSS01A79MW	25.29	20.88	0	85.77	274.67	152.83	25.1843	24.2858	0	66.6313	233.325	141.883		3.44971	1.97641		PREDICTED: LOW QUALITY PROTEIN: uncharacterized protein LOC106073546 [Biomphalaria glabrata]	PREDICTED: LOW QUALITY PROTEIN: uncharacterized protein LOC106073546; bactericidal permeability-increasing isoform x2	PREDICTED: Biomphalaria glabrata uncharacterized LOC106073546 (LOC106073546), mRNA	F:lipid binding	0
evglcl|G0WVJSS01DNOO7	141.66	183.7	0	721.72	4084.25	2228.14	141.068	213.663	0	560.675	3469.47	2068.54		4.51173	2.20927		PREDICTED: LOW QUALITY PROTEIN: uncharacterized protein LOC106073546 [Biomphalaria glabrata]	PREDICTED: LOW QUALITY PROTEIN: uncharacterized protein LOC106073546; bactericidal permeability-increasing isoform x2	PREDICTED: Biomphalaria glabrata uncharacterized LOC106073546 (LOC106073546), mRNA	F:lipid binding	0
evglcl|G0WVJSS02G49CZ	9.29	20.88	0	64.27	415.45	163.82	9.25119	24.2858	0	49.9288	352.915	152.086		4.3741	2.10521		uncharacterized LOC106073546 precursor [Biomphalaria glabrata]	uncharacterized LOC106073546 precursor	PREDICTED: Biomphalaria glabrata uncharacterized LOC106073546 (LOC106073546), mRNA	0	0
evgTRINITY_DN88991_c9_g1_i1	180.03	123.3	87	403.98	121.25	185.83	179.278	143.412	114.996	313.836	102.999	172.519			1.11627		PREDICTED: uncharacterized protein LOC106073862 isoform X2 [Biomphalaria glabrata]	0	PREDICTED: Biomphalaria glabrata uncharacterized LOC106073862 (LOC106073862), transcript variant X2, mRNA	0	0
evglcl|G0WVJSS01B11K8	14.35	12.9	2.5	48.01	9.83	41.34	14.29	15.0041	3.30447	37.297	8.35035	38.3789			1.78661		PREDICTED: adenosine deaminase AGSA-like [Biomphalaria glabrata]	adenosine deaminase AGSA-like; adenosine deaminase agsa-like	PREDICTED: Biomphalaria glabrata uncharacterized LOC106073936 (LOC106073936), partial mRNA	P:purine ribonucleoside metabolic process; P:nucleobase-containing compound biosynthetic process; P:purine-containing compound biosynthetic process; F:binding; P:single-organism biosynthetic process; C:extracellular region; F:deaminase activity; F:hydrolase activity	Metabolic pathways
evglcl|HJ4YRIA02FPELH	201.65	188.73	139.8	420.46	307.83	456.08	200.808	219.514	184.786	326.638	261.494	423.412			0.716854		PREDICTED: uncharacterized protein LOC106074028 [Biomphalaria glabrata]	PREDICTED: uncharacterized protein LOC106074028	PREDICTED: Biomphalaria glabrata uncharacterized LOC106074028 (LOC106074028), mRNA	0	0
evgTRINITY_DN93249_c9_g1_i1	724.84	456.74	395	1318.54	624	1020	721.812	531.239	522.106	1024.32	530.073	946.939			0.798936		PREDICTED: uncharacterized protein LOC106075099 [Biomphalaria glabrata]	0	PREDICTED: Biomphalaria glabrata uncharacterized LOC106075099 (LOC106075099), mRNA	0	0
evgTRINITY_DN94483_c0_g1_i1	583	458	362	1587	464	1115	580.564	532.705	478.487	1232.88	394.157	1035.13			1.23371		PREDICTED: uncharacterized protein LOC106075142 [Biomphalaria glabrata]	PREDICTED: uncharacterized protein LOC106075142	PREDICTED: Biomphalaria glabrata uncharacterized LOC106075142 (LOC106075142), mRNA	0	0
evgTRINITY_GG_454Uninf_1054_c0_g1_i2	24.51	31.03	5.58	85.45	11.91	51.04	24.4076	36.0913	7.37558	66.3827	10.1173	47.3841			1.54188		PREDICTED: uncharacterized protein LOC106075700 [Biomphalaria glabrata]	eukaryotic translation initiation factor 3 subunit g	PREDICTED: Biomphalaria glabrata uncharacterized LOC106075700 (LOC106075700), transcript variant X2, misc_RNA	0	0
evgTRINITY_BU_DN79655_c0_g3_i1	16.49	4.97	9.42	50.55	17.09	28.96	16.4211	5.78066	12.4512	39.2703	14.5175	26.8857			1.77117		PREDICTED: uncharacterized protein LOC106075700 [Biomphalaria glabrata]	0	PREDICTED: Biomphalaria glabrata uncharacterized LOC106075700 (LOC106075700), transcript variant X2, misc_RNA	0	0
evglcl|HJ4YRIA01DN124	61.13	38.69	31.64	121.8	128.04	122.22	60.8746	45.0008	41.8214	94.6215	108.767	113.466			0.962613		PREDICTED: uncharacterized protein LOC106075958 isoform X1 [Biomphalaria glabrata]	PREDICTED: uncharacterized protein LOC106075958 isoform X1	PREDICTED: Biomphalaria glabrata uncharacterized LOC106075960 (LOC106075960), mRNA	0	0
evgTRINITY_DN90083_c2_g1_i1	12.55	125	115.9	508.39	40	75	12.4976	145.389	153.195	394.948	33.979	69.6279			1.88761		haemoglobin type 1 [Biomphalaria glabrata]	haemoglobin type 1; uncharacterized protein partial	PREDICTED: Biomphalaria glabrata uncharacterized LOC106077292 (LOC106077292), mRNA	F:oxygen binding; F:metal ion binding; P:oxygen transport; F:oxygen transporter activity; F:heme binding	0
evgTRINITY_DN90083_c1_g1_i1	0	8	18	74	5	7	0	9.30489	23.7922	57.4876	4.24738	6.4986			2.31604		PREDICTED: LOW QUALITY PROTEIN: uncharacterized protein LOC106077292 [Biomphalaria glabrata]	0	PREDICTED: Biomphalaria glabrata uncharacterized LOC106077292 (LOC106077292), mRNA	0	0
evgTRINITY_DN92667_c5_g1_i1	106.5	114.35	91.51	322.09	133.35	218.46	106.055	133.002	120.957	250.219	113.278	202.812			1.08167		PREDICTED: uncharacterized protein LOC106077435 [Biomphalaria glabrata]	0	PREDICTED: Biomphalaria glabrata uncharacterized LOC106077435 (LOC106077435), mRNA	0	0
evgTRINITY_DN93295_c10_g1_i1	147	78.72	94	322	149.9	221	146.386	91.5601	124.248	250.149	127.336	205.17			1.0577		PREDICTED: uncharacterized protein LOC106077816 [Biomphalaria glabrata]	0	PREDICTED: Biomphalaria glabrata uncharacterized LOC106077816 (LOC106077816), mRNA	0	0
evgTRINITY_DN87487_c1_g1_i1	13	3	9	37	13	14	12.9457	3.48933	11.8961	28.7438	11.0432	12.9972			1.60745		PREDICTED: uncharacterized protein LOC106077905 [Biomphalaria glabrata]	0	PREDICTED: Biomphalaria glabrata uncharacterized LOC106077905 (LOC106077905), mRNA	0	0
evgTRINITY_BU_DN80345_c6_g1_i1	189	142	113	332	248.63	196.76	188.21	165.162	149.362	257.917	211.205	182.666			0.641429		PREDICTED: uncharacterized protein LOC106077910 [Biomphalaria glabrata]	0	PREDICTED: Biomphalaria glabrata uncharacterized LOC106077910 (LOC106077910), mRNA	0	Wnt signaling pathway
evgTRINITY_DN78373_c0_g1_i1	668	548	498	1287	839	732	665.209	637.385	658.25	999.819	712.71	679.568			0.631841	-	PREDICTED: LOW QUALITY PROTEIN: uncharacterized protein LOC106078712 [Biomphalaria glabrata]	PREDICTED: LOW QUALITY PROTEIN: uncharacterized protein LOC106078712	PREDICTED: Biomphalaria glabrata uncharacterized LOC106078712 (LOC106078712), mRNA	0	0
evgTRINITY_DN90924_c13_g3_i2	131.87	99.33	114.36	493.72	177.99	424.67	131.319	115.532	151.16	383.551	151.198	394.252			1.54806		PREDICTED: uncharacterized protein LOC106079772 isoform X1 [Biomphalaria glabrata]	0	PREDICTED: Biomphalaria glabrata uncharacterized LOC106079772 (LOC106079772), transcript variant X1, mRNA	0	0
evgTRINITY_DN93359_c9_g1_i1	2070	1592	1577	3745.71	2507.89	4212.8	2061.35	1851.67	2084.46	2909.89	2130.39	3911.05			0.557542		PREDICTED: A.superbus venom factor 1-like [Biomphalaria glabrata]	0	PREDICTED: Biomphalaria glabrata A.superbus venom factor 1-like (LOC106071367), mRNA	0	0
evgTRINITY_DN93353_c12_g1_i1	279	255	176	511	378	389	277.834	296.593	232.635	396.975	321.102	361.137			0.581533		PREDICTED: WD repeat-containing protein 43-like [Biomphalaria glabrata]	0	PREDICTED: Biomphalaria glabrata WD repeat-containing protein 43-like (LOC106073318), mRNA	0	Ribosome biogenesis in eukaryotes
evgTRINITY_DN92358_c4_g2_i1	289	56.99	134	1689.99	526.99	1464.69	287.793	66.2857	177.12	1312.89	447.665	1359.78			2.87714		PREDICTED: WSCD family member CG9164-like [Biomphalaria glabrata]	0	PREDICTED: Biomphalaria glabrata WSCD family member CG9164-like (LOC106070178), mRNA	0	0
evgTRINITY_DN51098_c2_g1_i1	1720	1041	980	3121	2710	1975	1712.81	1210.8	1295.35	2424.58	2302.08	1833.53			0.791381		PREDICTED: xanthine dehydrogenase 1-like [Biomphalaria glabrata]	xanthine dehydrogenase-like	PREDICTED: Biomphalaria glabrata xanthine dehydrogenase 1-like (LOC106054344), mRNA	F:oxidoreductase activity; F:ion binding	Metabolic pathways
evgTRINITY_GG_454Uninf_5090_c0_g1_i1	13.3	6.72	0	47.5	0	41.01	13.2444	7.8161	0	36.9008	0	38.0725			2.35464		PREDICTED: zinc/cadmium resistance protein-like [Biomphalaria glabrata]	zinc cadmium resistance -like; zinc transporter 1	PREDICTED: Biomphalaria glabrata zinc/cadmium resistance protein-like (LOC106065282), transcript variant X7, mRNA	P:cation transport; P:transmembrane transport; C:membrane	Mineral absorption
evgTRINITY_GG_12299_c8_g1_i1	75	74	41	154	53	77	74.6867	86.0702	54.1933	119.636	45.0222	71.4846			0.762004		PREDICTED: zinc finger protein 91-like [Biomphalaria glabrata]	zinc finger 271-like	PREDICTED: Biomphalaria glabrata zinc finger protein 91-like (LOC106071267), mRNA	0	0
evgTRINITY_DN93304_c1_g1_i1	9	26.8	7	192	33	161.43	8.9624	31.1714	9.25251	149.157	28.0327	149.867			3.18371		PREDICTED: zinc metalloproteinase nas-13-like [Biomphalaria glabrata]	0	PREDICTED: Biomphalaria glabrata zinc metalloproteinase nas-13-like (LOC106060330), mRNA	0	0
evgTRINITY_DN81324_c4_g1_i1	76	35	47	153	77	123	75.6825	40.7089	62.124	118.86	65.4096	114.19			1.00088		PREDICTED: zinc transporter ZIP11-like isoform X2 [Biomphalaria glabrata]	Zinc transporter ZIP11; zinc transporter zip11-like	PREDICTED: Biomphalaria glabrata zinc transporter ZIP11-like (LOC106075133), transcript variant X4, mRNA	C:membrane; F:zinc ion transmembrane transporter activity; P:zinc II ion transmembrane transport	0
evgTRINITY_DN92161_c11_g1_i1	179	186	117	357	227	241	178.252	216.339	154.649	277.339	192.831	223.738			0.619295		PREDICTED: zinc transporter ZIP13-like, partial [Biomphalaria glabrata]	0	PREDICTED: Biomphalaria glabrata zinc transporter ZIP13-like (LOC106075149), partial mRNA	0	0
evgTRINITY_DN93144_c16_g1_i1	217	181	79	516	138	452	216.093	210.523	104.421	400.86	117.228	419.624			1.18035		PREDICTED: zygotic DNA replication licensing factor mcm3-like [Biomphalaria glabrata]	0	PREDICTED: Biomphalaria glabrata zygotic DNA replication licensing factor mcm3-like (LOC106073163), mRNA	0	DNA replication
evgTRINITY_DN94516_c0_g1_i1	340	263	161.84	659	275	526	338.579	305.898	213.918	511.951	233.606	488.324			0.849258		PREDICTED: uncharacterized protein C05D11.1-like isoform X2 [Biomphalaria glabrata]	0	PREDICTED: Biomphalaria glabrata uncharacterized protein C05D11.1-like (LOC106054525), transcript variant X4, mRNA	0	0
evglcl|G0WVJSS01CVX53	2	11.62	3	40.16	26.8	69.45	1.99164	13.5153	3.96536	31.1987	22.7659	64.4754			2.2417		PREDICTED: collagen alpha-4(VI) chain-like [Biomphalaria glabrata]	collagen alpha-4(VI) chain-like	0	0	PI3K-Akt signaling pathway
evgTRINITY_DN75552_c0_g1_i1	72	27	22	207	79	96	71.6992	31.404	29.0793	160.81	67.1086	89.1237			1.84704		PREDICTED: galactoside 2-alpha-L-fucosyltransferase 2-like [Biomphalaria glabrata]	galactoside 2-alpha-L-fucosyltransferase 2-like isoform X1	0	0	Metabolic pathways
evgTRINITY_DN3369_c0_g2_i1	0	102	16	530.31	1539.44	0	0	118.637	21.1486	411.977	1307.72	0			3.11528		PREDICTED: hemolymph trypsin inhibitor B-like [Biomphalaria glabrata]	hemolymph trypsin inhibitor B-like; amyloid beta a4 isoform x1	0	F:peptidase inhibitor activity; P:negative regulation of peptidase activity	0
evglcl|G0WVJSS01BV1DA	3.02	4.01	4	43	3	2	3.00738	4.66407	5.28715	33.405	2.54843	1.85674			2.91007		NADH dehydrogenase subunit 2 [Biomphalaria glabrata]	NADH dehydrogenase subunit 2 (mitochondrion); nadh dehydrogenase subunit 2	0	F:oxidoreductase activity; C:mitochondrion; C:integral component of membrane; P:oxidation-reduction process	0
evgTRINITY_GG_454Uninf_6544_c0_g5_i1	95.92	47.82	79.22	222.14	78.28	144.13	95.5192	55.62	104.712	172.572	66.497	133.806			1.01657		PREDICTED: uncharacterized protein DDB_G0286299-like, partial [Biomphalaria glabrata]	PREDICTED: uncharacterized protein DDB_G0286299-like, partial	0	0	0
evgTRINITY_GG_20450_c1_g1_i1	70.63	63.88	68.73	296.85	131.31	155.18	70.3349	74.2995	90.8465	230.611	111.545	144.065		0.702452	1.57262		PREDICTED: uncharacterized protein LOC106052606 [Biomphalaria glabrata]	PREDICTED: uncharacterized protein LOC106052606	0	0	0
evglcl|G0WVJSS02GZQCP	0	8.18	4.8	57.57	16.58	21.99	0	9.51425	6.34458	44.7238	14.0843	20.4149			3.05829		PREDICTED: uncharacterized protein LOC106055300 isoform X1 [Biomphalaria glabrata]	PREDICTED: uncharacterized protein LOC106055300 isoform X1	0	0	0
evgTRINITY_DN48246_c0_g1_i1	8	11	17	55	3	43	7.96658	12.7942	22.4704	42.7273	2.54843	39.92			1.57323		PREDICTED: uncharacterized protein LOC106066911 isoform X1 [Biomphalaria glabrata]	PREDICTED: uncharacterized protein LOC106066911 isoform X1	0	0	0
evgTRINITY_DN91926_c7_g2_i1	887.49	855.7	514.68	1704.56	762	1153.99	883.782	995.274	680.298	1324.2	647.3	1071.33			0.648506		PREDICTED: uncharacterized protein LOC106073640 isoform X2 [Biomphalaria glabrata]	0	0	0	0
evgTRINITY_DN92906_c30_g1_i1	133	82	91	236	143	129	132.444	95.3751	120.283	183.339	121.475	119.76			0.674639	-	PREDICTED: tumor necrosis factor receptor superfamily member 11B-like [Biomphalaria glabrata]	0	0	0	0
evgTRINITY_DN90204_c13_g1_i1	61	40	55	231	85	136	60.7451	46.5244	72.6983	179.455	72.2054	126.259			1.5949		PREDICTED: uncharacterized protein LOC106061647 [Biomphalaria glabrata]	0	0	0	0
evgTRINITY_DN91896_c14_g1_i1	104	97	54	355	181	200	103.565	112.822	71.3765	275.785	153.755	185.674		0.821003	1.54171		PREDICTED: major vault protein-like [Biomphalaria glabrata]	0	0	0	0
evgTRINITY_DN89918_c7_g1_i1	450	254	297	1050	579	767	448.12	295.43	392.571	815.703	491.846	712.061			1.11314		PREDICTED: C-1-tetrahydrofolate synthase, cytoplasmic-like [Biomphalaria glabrata]	0	PREDICTED: Biomphalaria glabrata C-1-tetrahydrofolate synthase, cytoplasmic-like (LOC106057065), mRNA	0	Metabolic pathways
evgTRINITY_BU_DN79863_c0_g2_i1	1291.58	711.19	826.31	2739.97	1125.05	1981.3	1286.18	827.193	1092.21	2128.57	955.703	1839.38			0.997375		PREDICTED: LOW QUALITY PROTEIN: bifunctional glutamate/proline--tRNA ligase [Chelonia mydas]	0	PREDICTED: Biomphalaria glabrata bifunctional glutamate/proline--tRNA ligase-like (LOC106066203), mRNA	0	Metabolic pathways
evglcl|HJ4YRIA01EMVF7	10.65	20.29	19.58	83.4	33.37	30.93	10.6055	23.5995	25.8806	64.7901	28.347	28.7145			1.70791		PREDICTED: RNA-directed DNA polymerase from mobile element jockey-like [Crassostrea gigas]	RNA-directed DNA polymerase from mobile element jockey-like	Biomphalaria glabrata BAC clone BG_BBa-67P16 from chromosome unknown, complete sequence	0	0
evgTRINITY_GG_454Uninf_7770_c1_g5_i1	608.29	513.11	429.78	1144	704.07	933.96	605.749	596.804	568.078	888.728	598.09	867.062			0.609701		PREDICTED: RNA-directed DNA polymerase from mobile element jockey-like [Crassostrea gigas]	RNA-directed DNA polymerase from mobile element jockey-like	Biomphalaria glabrata BAC clone BG_BBa-67P16 from chromosome unknown, complete sequence	0	0
evglcl|G0WVJSS02GGVO3	10.9	0	9.53	45.89	30.98	0	10.8545	0	12.5966	35.6501	26.3168	0			2.14233		PREDICTED: RNA-directed DNA polymerase from mobile element jockey-like [Crassostrea gigas]	RNA-directed DNA polymerase from mobile element jockey-like	Biomphalaria glabrata BAC clone BG_BBa-67P16 from chromosome unknown, complete sequence	0	0
evgTRINITY_GG_454Uninf_7680_c0_g1_i1	174.17	116.33	119.76	287.28	269.76	198.39	173.442	135.305	158.297	223.176	229.155	184.18			0.536664		PREDICTED: RNA-directed DNA polymerase from mobile element jockey-like [Crassostrea gigas]	RNA-directed DNA polymerase from mobile element jockey-like	Biomphalaria glabrata clone BRIBAC72bg_line5, complete sequence	0	0
evglcl|HJ4YRIA01DCBF8	0	6.15	10.31	37.27	2.61	10.19	0	7.15313	13.6276	28.9536	2.21713	9.46011			2.01084		hypothetical protein H671_1g0714 [Cricetulus griseus]	hypothetical protein H671_1g0714	PREDICTED: Biomphalaria glabrata soma ferritin (LOC106066392), mRNA	0	0
evgTRINITY_DN88108_c2_g1_i1	1557.33	1937.99	1463	4016.15	1476	2470	1550.82	2254.1	1933.78	3119.99	1253.83	2293.08			0.719566		PREDICTED: glucose dehydrogenase [FAD, quinone]-like [Biomphalaria glabrata]	glucose dehydrogenase [ quinone]-like	PREDICTED: Biomphalaria glabrata glucose dehydrogenase [FAD, quinone]-like (LOC106077470), mRNA	0	0
evgTRINITY_DN90287_c6_g1_i1	134	91	96	360	207	232	133.44	105.843	126.892	279.67	175.841	215.382		0.680431	1.21358		PREDICTED: glucose dehydrogenase [FAD, quinone]-like, partial [Biomphalaria glabrata]	0	PREDICTED: Biomphalaria glabrata glucose dehydrogenase [FAD, quinone]-like (LOC106073416), partial mRNA	0	0
evgTRINITY_DN90713_c14_g1_i1	122	88	41	310	71	204	121.49	102.354	54.1933	240.827	60.3128	189.388			1.37845		PREDICTED: asparagine synthetase [glutamine-hydrolyzing]-like [Aplysia californica]	0	PREDICTED: Biomphalaria glabrata asparagine synthetase [glutamine-hydrolyzing]-like (LOC106069428), mRNA	0	Metabolic pathways
evgTRINITY_DN66386_c0_g1_i1	37	26	17	113	52	52	36.8454	30.2409	22.4704	87.7852	44.1727	48.2753			1.57428		nicotinic acetylcholine receptor subunit type C [Lymnaea stagnalis]	acetylcholine receptor subunit alpha-like 1	PREDICTED: Biomphalaria glabrata acetylcholine receptor subunit alpha-like 1 (LOC106077711), mRNA	F:acetylcholine-activated cation-selective channel activity; C:postsynaptic membrane; P:signal transduction; P:cation transmembrane transport; C:integral component of membrane; C:cell junction	0
evgTRINITY_GG_10822_c1_g1_i1	4.5	8.52	0.88	23.79	9.34	7.12	4.4812	9.9097	1.16317	18.4815	7.9341	6.61001			1.83722	-	voltage-dependent non-L-type calcium channel alpha-1 subunit isoform b [Lymnaea stagnalis]	AF484083_1voltage-dependent non-L-type calcium channel alpha-1 subunit isoform b; af484083_1voltage-dependent non-l-type calcium channel alpha-1 subunit isoform b	PREDICTED: Biomphalaria glabrata voltage-dependent calcium channel type A subunit alpha-1-like (LOC106059778), partial mRNA	F:calcium ion binding; P:regulation of ion transmembrane transport; P:calcium ion transmembrane transport; C:voltage-gated calcium channel complex; F:voltage-gated calcium channel activity	0
evglcl|G0WVJSS02F32RU	85.18	135.6	102.38	381.28	143.97	365.41	84.8241	157.718	135.325	296.201	122.299	339.236			1.24396		Histone H3.3 [Melipona quadrifasciata]	Histone H3.3; histone -like	PREDICTED: Biomphalaria glabrata histone H3.3 (LOC106070825), mRNA	P:positive regulation of gene expression, epigenetic; F:RNA polymerase II core promoter sequence-specific DNA binding; F:nucleosomal DNA binding; P:cellular protein metabolic process; C:nuclear nucleosome; P:brain development; P:blood coagulation; P:response to hormone; P:DNA replication-independent nucleosome assembly; C:nuclear chromosome, telomeric region; C:nucleoplasm; F:RNA polymerase II di…	Transcriptional misregulation in cancer
evglcl|G0WVJSS02I04KN	49	31	23	108.9	66	70	48.7953	36.0564	30.4011	84.6	56.0654	64.986			1.15818		hypothetical protein [Monosiga brevicollis MX1]	ankyrin repeat and BTB POZ domain-containing 1	PREDICTED: Biomphalaria glabrata immunoglobulin G-binding protein A-like (LOC106063080), mRNA	0	0
evgTRINITY_DN91488_c14_g1_i1	209	191	152	437.52	217	402	208.127	222.154	200.912	339.892	184.336	373.206			0.712843		PREDICTED: dimethylaniline monooxygenase [N-oxide-forming] 5-like [Biomphalaria glabrata]	0	PREDICTED: Biomphalaria glabrata dimethylaniline monooxygenase [N-oxide-forming] 5-like (LOC106065634), mRNA	0	Microbial metabolism in diverse environments
evglcl|HJ4YRIA01DQPH2	14.66	9.69	0	72.66	18.74	24.55	14.5988	11.2705	0	56.4466	15.9192	22.7915			2.68772		hypothetical protein [Plasmodium berghei strain ANKA] [Plasmodium berghei ANKA]	hypothetical protein	Biomphalaria glabrata strain 1742 mitochondrion, complete genome	0	0
evglcl|HJ4YRIA02G3QP4	71	43.67	50.57	131.57	117.24	117.72	70.7034	50.793	66.8428	102.211	99.5925	109.288			0.723662		hypothetical protein [Salmonella enterica]	endonuclease-reverse transcriptase	Biomphalaria glabrata BAC clone BG_BBa-137H24 from chromosome unknown, complete sequence	0	0
evgTRINITY_DN92657_c13_g1_i1	846	694	620	1517	816	1035	842.465	807.199	819.508	1178.5	693.172	960.865			0.536506		PREDICTED: glycogen [starch] synthase-like [Aplysia californica]	0	PREDICTED: Biomphalaria glabrata glycogen [starch] synthase-like (LOC106073618), mRNA	0	Metabolic pathways
evgTRINITY_DN88619_c2_g1_i2utrorf	226	145	64	595	230	588	225.056	168.651	84.5944	462.232	195.379	545.883			1.52593		PREDICTED: ABC transporter G family member 20-like [Strongylocentrotus purpuratus]	0	PREDICTED: Biomphalaria glabrata ABC transporter G family member 20-like (LOC106052848), mRNA	0	0
evglcl|G0WVJSS02GDTZJ	124.07	85.17	65.74	247.23	86.75	133.5	123.552	99.0621	86.8943	192.063	73.692	123.938			0.912697		hypothetical protein XENTR_v90010155mg [Xenopus tropicalis]	Chloride intracellular channel partial	PREDICTED: Biomphalaria glabrata biorientation of chromosomes in cell division protein 1-like 1 (LOC106072189), mRNA	0	0
evglcl|G0WVJSS02FF16T	74.8	82.53	4	479.47	4.03	26.31	74.4875	95.9915	5.28715	372.481	3.42339	24.4255			2.6593		0	0	Biomphalaria sp. CJS-2010 haplotype H123 cytochrome oxidase subunit I (COI) gene, partial cds; mitochondrial	0	0
evglcl|HJ4YRIA02IT8CR	11.95	7.38	17.04	56.22	0	22.02	11.9001	8.58376	22.5233	43.6751	0	20.4428			1.60991		0	0	PREDICTED: Biomphalaria glabrata annexin A7-like (LOC106050766), transcript variant X2, mRNA	0	0
evglcl|G0WVJSS01D2GKF	97	110.13	89.11	231.62	78	222.6	96.5947	128.093	117.785	179.936	66.2591	206.656			0.680159		0	DNA helicase	Biomphalaria glabrata BAC clone BG_BBa-136O24 from chromosome unknown, complete sequence	0	0
evglcl|G0WVJSS01CGCM6	104.22	7.01	16.63	378.85	452.53	129.22	103.785	8.15341	21.9813	294.313	384.413	119.964			2.64244		0	0	PREDICTED: Biomphalaria glabrata fibrinolytic enzyme, isozyme C-like (LOC106066924), mRNA	0	0
evglcl|HJ4YRIA01BUZF7	0.87	10.12	2.97	31.52	0	5.1	0.866365	11.7707	3.92571	24.4866	0	4.7347			2.11416		0	0	PREDICTED: Biomphalaria glabrata NADH-ubiquinone oxidoreductase chain 4-like (LOC106050649), mRNA	0	0
evgTRINITY_DN84758_c4_g1_i1	98	78	49	232	66	185	97.5906	90.7226	64.7676	180.231	56.0654	171.749			1.11352		0	0	PREDICTED: Biomphalaria glabrata NIF3-like protein 1 (LOC106075422), partial mRNA	0	0
evglcl|G0WVJSS01ERVHV	4.28	16.59	7.1	64.01	4.44	29.78	4.26212	19.296	9.38469	49.7268	3.77167	27.6469			2.17728		0	0	PREDICTED: Biomphalaria glabrata probable glutathione S-transferase 7 (LOC106058645), mRNA	0	0
evglcl|HJ4YRIA02ICFA6	52	43	15	283	22	33	51.7827	50.0138	19.8268	219.851	18.6885	30.6363			2.44818		0	0	Biomphalaria glabrata strain 1742 mitochondrion, complete genome	0	0
evglcl|G0WVJSS01ANSJ0	0	2.01	4.78	90.21	7.11	50.01	0	2.33785	6.31815	70.0805	6.03977	46.4279			4.49169		0	0	Biomphalaria glabrata strain EAF dermatopontin 2 mRNA, complete cds	0	0
evglcl|HJ4YRIA02F1SN8	93.87	127.61	62	596.09	66.67	50.87	93.4778	148.425	81.9508	463.078	56.6345	47.2263			2.11679		0	0	Biomphalaria pfeifferi voucher FL5 cytochrome oxidase subunit I gene, partial cds; mitochondrial	0	0
evgTRINITY_DN46527_c0_g1_i1	6	1	0	19	10	6	5.97493	1.16311	0	14.7603	8.49476	5.57023			2.53874		0	amino acid permease	0	0	0
evgTRINITY_DN92531_c19_g1_i1	113	119.99	76.74	267.26	183.44	179.6	112.528	139.562	101.434	207.624	155.828	166.736			0.839779		0	0	0	0	0
evglcl|G0WVJSS01EMANX	11.44	6.49	1.9	28.87	9.53	20.93	11.3922	7.54859	2.5114	22.4279	8.0955	19.4308			1.66076		0	0	0	0	0
evglcl|HJ4YRIA02F0OOD	385.04	453.46	142.17	1526.72	204.14	321.19	383.431	527.424	187.919	1186.05	173.412	298.184			1.69439		0	0	Aplysia dactylomela mitochondrion, complete genome	0	0
evgTRINITY_DN86874_c0_g2_i1	15	28	9	80	51	16	14.9373	32.5671	11.8961	62.1488	43.3233	14.854			1.6544		PREDICTED: cytochrome P450 2B4-like [Aplysia californica]	0	0	0	0
evgTRINITY_DN84250_c0_g1_i1	9	0	2	27	18	18	8.9624	0	2.64358	20.9752	15.2906	16.7107			2.34691		PREDICTED: uncharacterized protein LOC101862092 [Aplysia californica]	0	0	0	0
evgTRINITY_DN92185_c18_g1_i1	195	26	28	580	240	604	194.185	30.2409	37.0101	450.579	203.874	560.737			2.28266		PREDICTED: heparan-sulfate 6-O-sulfotransferase 2-like [Aplysia californica]	0	0	0	Glycosaminoglycan biosynthesis - heparan sulfate / heparin
evglcl|G0WVJSS01CUFR6															2.4854		PREDICTED: 60S ribosomal protein L24-like [Biomphalaria glabrata]	60S ribosomal L24-like; ribosomal protein l24	PREDICTED: Biomphalaria glabrata 60S ribosomal protein L24-like (LOC106072039), mRNA	F:structural constituent of ribosome; C:cytosolic large ribosomal subunit; P:assembly of large subunit precursor of preribosome; P:ribosomal large subunit assembly; P:translation	Ribosome
evglcl|G0WVJSS02FV4NJ															1.48814		PREDICTED: 40S ribosomal protein S12-like [Biomphalaria glabrata]	40S ribosomal S12-like; 40s ribosomal protein s12	PREDICTED: Biomphalaria glabrata 40S ribosomal protein S12-like (LOC106064758), mRNA	F:structural constituent of ribosome; C:cytosolic small ribosomal subunit; P:translation	Ribosome
evglcl|G0WVJSS02G3YNX															1.16928		PREDICTED: 40S ribosomal protein SA-like [Biomphalaria glabrata]	40S ribosomal SA-like; 40s ribosomal protein sa	PREDICTED: Biomphalaria glabrata 40S ribosomal protein SA-like (LOC106051961), mRNA	C:cytosolic small ribosomal subunit; F:laminin receptor activity; P:cell adhesion; P:endonucleolytic cleavage in ITS1 to separate SSU-rRNA from 5.8S rRNA and LSU-rRNA from tricistronic rRNA transcript (SSU-rRNA, 5.8S rRNA, LSU-rRNA); P:ribosomal small subunit assembly; F:laminin binding; C:plasma membrane; P:translation; P:rRNA export from nucleus; C:nucleus; P:endonucleolytic cleavage to generat…	Ribosome
evglcl|G0WVJSS02HZ422															1.11497		PREDICTED: 40S ribosomal protein S16 [Biomphalaria glabrata]	40S ribosomal S16; 40s ribosomal protein s16	PREDICTED: Biomphalaria glabrata 40S ribosomal protein S16 (LOC106068671), mRNA	P:maturation of SSU-rRNA from tricistronic rRNA transcript (SSU-rRNA, 5.8S rRNA, LSU-rRNA); C:extracellular exosome; F:structural constituent of ribosome; C:focal adhesion; C:cytosolic small ribosomal subunit; C:membrane; P:translation; F:poly(A) RNA binding; F:hydrolase activity	Ribosome
evglcl|G0WVJSS02IBB0E															1.92527		PREDICTED: ubiquitin-40S ribosomal protein S27a [Biomphalaria glabrata]	ubiquitin-40S ribosomal S27a; ubiquitin-40s ribosomal protein s27a	PREDICTED: Biomphalaria glabrata ubiquitin-40S ribosomal protein S27a (LOC106052615), mRNA	P:interstrand cross-link repair; P:transcription-coupled nucleotide-excision repair; P:fibroblast growth factor receptor signaling pathway; P:JNK cascade; P:regulation of transcription from RNA polymerase II promoter in response to hypoxia; P:rRNA processing; P:negative regulation of epidermal growth factor receptor signaling pathway; P:positive regulation of NF-kappaB transcription factor activi…	Ribosome
evgTRINITY_BU_DN81519_c6_g2_i1	9.51	21.09	16.66	91.24	49.34	29.57	9.47027	24.53	22.021	70.8807	41.9131	27.452			1.93865		hypothetical protein THAR02_01298 [Trichoderma harzianum]	hypothetical protein THAR02_01298	0	0	0
evgTRINITY_DN90962_c9_g2_i1	1482	1396	1026	2999	1518	2212	1475.81	1623.7	1356.15	2329.8	1289.5	2053.56			0.66841		PREDICTED: isocitrate dehydrogenase [NADP], mitochondrial-like [Aplysia californica]	0	PREDICTED: Nanorana parkeri isocitrate dehydrogenase (NADP(+)) 2, mitochondrial (IDH2), mRNA	0	Metabolic pathways
evgTRINITY_DN91309_c11_g1_i1	801	381	316	1806	668	2295	797.653	443.145	417.685	1403.01	567.45	2130.61			1.32992		PREDICTED: uncharacterized protein LOC106115327 [Papilio xuthus]	0	0	0	0
evgTRINITY_DN94571_c0_g1_i1	81	96	293	1292	175	245	80.6616	111.659	387.284	1003.7	148.658	227.451			2.33369		PREDICTED: cathepsin L1-like [Biomphalaria glabrata]	0	PREDICTED: Biomphalaria glabrata cathepsin L1-like (LOC106065950), mRNA	0	Phagosome
evgTRINITY_GG_454Inf_95_c0_g1_i1															2.25635		PREDICTED: 40S ribosomal protein S4-like [Biomphalaria glabrata]	40S ribosomal S4-like; 40s ribosomal protein s4	PREDICTED: Biomphalaria glabrata 40S ribosomal protein S4-like (LOC106077394), mRNA	F:structural constituent of ribosome; C:cytosolic small ribosomal subunit; F:rRNA binding; P:translation	Ribosome
evgTRINITY_GG_454Uninf_1269_c0_g3_i1															1.21118		PREDICTED: 60S ribosomal protein L11 [Biomphalaria glabrata]	60S ribosomal L11; 60s ribosomal protein l11	PREDICTED: Biomphalaria glabrata 60S ribosomal protein L11 (LOC106056327), mRNA	P:chordate embryonic development; P:signal transduction; P:negative regulation of sequence-specific DNA binding transcription factor activity; P:hemoglobin biosynthetic process; C:cytosolic large ribosomal subunit; P:rRNA processing; P:ribosomal large subunit assembly; C:nucleolus; P:translation; F:poly(A) RNA binding; F:peroxisome proliferator activated receptor binding; P:protein targeting; P:e…	Ribosome
evglcl|G0WVJSS02FPST5	127.3	143.12	0	208.52	1092.47	673.75	126.768	166.464	0	161.991	928.027	625.491		2.96673			alpha-mannosidase [Actinospica acidiphila]	alpha-mannosidase	PREDICTED: Biomphalaria glabrata uncharacterized LOC106073221 (LOC106073221), ncRNA	0	0
evgTRINITY_GG_4700_c3_g1_i1	16.16	11.31	27.77	33.03	75.68	48.78	16.0925	13.1548	36.706	25.6597	64.2883	45.286		1.30066			PREDICTED: poly [ADP-ribose] polymerase 14-like [Biomphalaria glabrata]	poly [ADP-ribose] polymerase 14-like	PREDICTED: Biomphalaria glabrata poly [ADP-ribose] polymerase 14-like (LOC106062217), mRNA	C:intracellular part	0
evgTRINITY_DN90857_c18_g1_i1	2885.97	2445.61	2279.97	4676	6457	5040.15	2873.91	2844.52	3013.64	3632.6	5485.06	4679.13		0.803971			PREDICTED: uncharacterized protein LOC101856665 [Aplysia californica]	0	PREDICTED: Biomphalaria glabrata 32 kDa beta-galactoside-binding lectin-like (LOC106055414), mRNA	0	0
evgTRINITY_DN91689_c6_g1_i1	124	143	150	249	317	286	123.482	166.325	198.268	193.438	269.284	265.514		0.716727			PREDICTED: quinone oxidoreductase-like protein 2 homolog [Aplysia californica]	0	PREDICTED: Biomphalaria glabrata quinone oxidoreductase-like protein 2 homolog (LOC106060862), partial mRNA	0	0
evglcl|G0WVJSS01CR57V	43.53	78.52	45.01	95.51	158.06	214.06	43.3481	91.3274	59.4937	74.1979	134.268	198.727		1.34952			PREDICTED: uncharacterized protein LOC101856886 [Aplysia californica]	PREDICTED: uncharacterized protein LOC101856886	PREDICTED: Biomphalaria glabrata uncharacterized LOC106067850 (LOC106067850), ncRNA	0	0
evglcl|G0WVJSS01CF2TI	21.25	13.69	0	0	68.78	50.98	21.1612	15.923	0	0	58.4269	47.3284		2.05973			PREDICTED: DNA-binding protein HEXBP-like isoform X2 [Aplysia californica]	DNA-binding HEXBP-like isoform X2; universal minicircle sequence binding protein	PREDICTED: Biomphalaria glabrata zinc finger protein GIS2-like (LOC106051139), mRNA	F:metal ion binding	0
evglcl|G0WVJSS02FYPEF	9.42	1.49	3.04	9.35	24.55	30.91	9.38064	1.73303	4.01823	7.26364	20.8546	28.696		2.21649			PREDICTED: 2-succinylbenzoate--CoA ligase-like, partial [Biomphalaria glabrata]	2-succinylbenzoate-- ligase- partial	PREDICTED: Biomphalaria glabrata 4-coumarate--CoA ligase 1-like (LOC106070225), mRNA	0	0
evgTRINITY_DN994_c0_g1_i1	198	114	148	245	304	274	197.173	132.595	195.625	190.331	258.241	254.374		0.550378			PREDICTED: acid ceramidase-like [Biomphalaria glabrata]	acid ceramidase-like	PREDICTED: Biomphalaria glabrata acid ceramidase-like (LOC106058424), mRNA	P:lipid metabolic process; C:extracellular region part; C:lysosome	Metabolic pathways
evglcl|G0WVJSS01CS5VZ	0	18.38	8.02	28.3	40.68	37.87	0	21.378	10.6007	21.9851	34.5567	35.1574		1.67136			PREDICTED: acid sphingomyelinase-like phosphodiesterase 3b [Biomphalaria glabrata]	acid sphingomyelinase-like phosphodiesterase 3b	PREDICTED: Biomphalaria glabrata acid sphingomyelinase-like phosphodiesterase 3b (LOC106070642), mRNA	0	0
evglcl|G0WVJSS01BEM7R	37.32	23.27	0	0	188.64	186.22	37.1641	27.0656	0	0	160.245	172.881		2.9348			PREDICTED: adhesive plaque matrix protein-like [Biomphalaria glabrata]	adhesive plaque matrix -like	PREDICTED: Biomphalaria glabrata adhesive plaque matrix protein-like (LOC106057594), mRNA	0	0
evglcl|G0WVJSS01BUMOA	32.48	3.81	0	69.27	179.97	165.8	32.3443	4.43145	0	53.8131	152.88	153.924		3.60205			PREDICTED: adhesive plaque matrix protein-like [Biomphalaria glabrata]	adhesive plaque matrix -like	PREDICTED: Biomphalaria glabrata adhesive plaque matrix protein-like (LOC106057594), mRNA	0	0
evgTRINITY_BU_DN59595_c0_g1_i1	7051.73	1001.14	11.37	11171.2	37359.5	31533.3	7022.27	1164.44	15.0287	8678.48	31736	29274.6		3.47667			PREDICTED: adhesive plaque matrix protein-like [Biomphalaria glabrata]	adhesive plaque matrix -like	PREDICTED: Biomphalaria glabrata adhesive plaque matrix protein-like (LOC106057594), mRNA	0	0
evgTRINITY_BU_DN82542_c19_g1_i1	105.34	18	0	189.3	1311.42	691.24	104.9	20.936	0	147.06	1114.02	641.728		4.33989			PREDICTED: alpha-1-antiproteinase-like [Biomphalaria glabrata]	0	PREDICTED: Biomphalaria glabrata alpha-1-antiproteinase-like (LOC106063657), mRNA	0	0
evglcl|G0WVJSS01COE0X	9.5	2	0	18.81	70.27	51.61	9.46031	2.32622	0	14.6127	59.6927	47.9133		3.64233			PREDICTED: alpha-1-antiproteinase-like [Biomphalaria glabrata]	alpha-1-anti ase-like	PREDICTED: Biomphalaria glabrata alpha-1-antiproteinase-like (LOC106063657), mRNA	0	0
evgTRINITY_DN47338_c0_g2_i1	584.07	301.93	11.86	1749.39	4154.94	4972.3	581.63	351.178	15.6764	1359.03	3529.52	4616.14		3.67624		+	PREDICTED: alpha-amylase-like [Biomphalaria glabrata]	alpha amylase 2	PREDICTED: Biomphalaria glabrata alpha-amylase-like (LOC106051451), mRNA	F:hydrolase activity	0
evglcl|G0WVJSS02HIGUF	81.42	16.39	0	134.98	234.26	348.59	81.0798	19.0634	0	104.861	198.998	323.621		2.92826			PREDICTED: alpha-amylase-like [Biomphalaria glabrata]	PREDICTED: alpha-amylase-like; alpha amylase 2	PREDICTED: Biomphalaria glabrata alpha-amylase-like (LOC106051451), mRNA	F:hydrolase activity	0
evgTRINITY_DN90992_c15_g1_i1	1727.58	1640.05	1692	2598.99	3915.6	3115.58	1720.36	1907.56	2236.46	2019.05	3326.21	2892.42		0.669409			PREDICTED: alpha-L-fucosidase-like, partial [Biomphalaria glabrata]	0	PREDICTED: Biomphalaria glabrata alpha-L-fucosidase-like (LOC106063830), partial mRNA	0	Other glycan degradation
evgTRINITY_DN45830_c0_g1_i1	116	13	9	323	1325	837	115.515	15.1204	11.8961	250.926	1125.56	777.047		4.29623			PREDICTED: angiotensin-converting enzyme-like [Biomphalaria glabrata]	angiotensin-converting enzyme-like	PREDICTED: Biomphalaria glabrata angiotensin-converting enzyme-like (LOC106063041), mRNA	F:drug binding; P:regulation of hematopoietic stem cell proliferation; F:peptidyl-dipeptidase activity; F:tripeptidyl-peptidase activity; C:external side of plasma membrane; P:negative regulation of biological process; P:regulation of vasodilation; P:angiotensin maturation; C:extracellular exosome; C:endosome; P:regulation of renal output by angiotensin; P:kidney development; P:beta-amyloid metab…	Renin secretion
evgTRINITY_BU_DN80019_c6_g1_i1	259.42	32.22	0	562.19	1886.75	1396.23	258.336	37.4754	0	436.743	1602.75	1296.22		3.86605			PREDICTED: leukocyte elastase inhibitor-like [Biomphalaria glabrata]	0	PREDICTED: Biomphalaria glabrata antitrypsin-like (LOC106066784), transcript variant X2, mRNA	0	Amoebiasis
evgTRINITY_GG_454Uninf_8272_c1_g1_i1	3.15	5.48	8.38	8.97	21.46	30.27	3.13684	6.37385	11.0766	6.96843	18.2297	28.1018		1.70404			PREDICTED: uncharacterized protein LOC106057666 [Biomphalaria glabrata]	PREDICTED: uncharacterized protein LOC106057666	Biomphalaria glabrata BAC clone BG_BBa-137G15 from chromosome unknown, complete sequence	0	0
evgTRINITY_DN65632_c0_g1_i1	369.98	38.78	0	970.76	4087.16	2615.87	368.434	45.1054	0	754.144	3471.94	2428.5		4.40046			beta-1,3-glucan-binding protein-like precursor [Biomphalaria glabrata]	beta-1,3-glucan-binding -like; beta- -glucan-binding	PREDICTED: Biomphalaria glabrata beta-1,3-glucan-binding protein-like (LOC106051403), mRNA	P:carbohydrate metabolic process; F:hydrolase activity, hydrolyzing O-glycosyl compounds	0
evglcl|G0WVJSS02FGR88	4	0	6.56	2	251.93	8.79	3.98329	0	8.67093	1.55372	214.008	8.16039		4.33916			PREDICTED: cAMP-dependent protein kinase catalytic subunit-like [Biomphalaria glabrata]	cAMP-dependent kinase catalytic subunit-like	PREDICTED: Biomphalaria glabrata cAMP-dependent protein kinase catalytic subunit-like (LOC106073370), mRNA	0	0
evgTRINITY_DN93390_c4_g1_i1	6.4	0	12.88	5.9	96.83	43.08	6.37326	0	17.0246	4.58347	82.2547	39.9943		2.8682			PREDICTED: cartilage matrix protein-like, partial [Biomphalaria glabrata]	cartilage matrix - partial	PREDICTED: Biomphalaria glabrata cartilage matrix protein-like (LOC106074501), partial mRNA	0	0
evgTRINITY_DN91893_c12_g1_i1	157	202	181	233	706	480	156.344	234.948	239.244	181.008	599.73	445.619		1.3085			PREDICTED: chitotriosidase-1-like [Biomphalaria glabrata]	0	PREDICTED: Biomphalaria glabrata chitotriosidase-1-like (LOC106061217), mRNA	0	Metabolic pathways
evgTRINITY_DN102707_c0_g1_i1	1.52	2	4	11	14	140	1.51365	2.32622	5.28715	8.54546	11.8927	129.972		4.14914			PREDICTED: protein CLN8-like [Biomphalaria glabrata]	CLN8; protein cln8	PREDICTED: Biomphalaria glabrata protein CLN8-like (LOC106078044), transcript variant X2, mRNA	P:single-multicellular organism process; P:single-organism cellular process; P:primary metabolic process; P:organic substance metabolic process; P:cellular metabolic process; P:single-organism developmental process	0
evgTRINITY_DN91993_c9_g1_i1	532.51	128.59	0	887.68	3337.77	2773.8	530.285	149.564	0	689.603	2835.35	2575.12		3.57238			PREDICTED: collagen alpha-1(XII) chain-like [Biomphalaria glabrata]	0	PREDICTED: Biomphalaria glabrata collagen alpha-1(XII) chain-like (LOC106054803), transcript variant X2, mRNA	0	PI3K-Akt signaling pathway
evglcl|G0WVJSS01B5HB7	631.09	207.29	0	1184.55	4376.65	6642.26	628.453	241.101	0	920.229	3717.86	6166.49		4.06081			PREDICTED: collectin-10-like [Biomphalaria glabrata]	PREDICTED: collectin-10-like	PREDICTED: Biomphalaria glabrata collectin-10-like (LOC106073405), partial mRNA	0	0
evglcl|G0WVJSS02ILVYZ	651.23	232.33	0	1227.21	4498.85	7056.14	648.509	270.225	0	953.37	3821.66	6550.72		4.04761			PREDICTED: collectin-10-like [Biomphalaria glabrata]	PREDICTED: collectin-10-like	PREDICTED: Biomphalaria glabrata collectin-10-like (LOC106073405), partial mRNA	0	0
evglcl|G0WVJSS01CF9JF	1593.63	591.19	9	3047.41	10472.1	17158.4	1586.97	687.619	11.8961	2367.41	8895.78	15929.4		3.98775			PREDICTED: collectin-10-like [Biomphalaria glabrata]	PREDICTED: collectin-10-like	PREDICTED: Biomphalaria glabrata collectin-10-like (LOC106073405), partial mRNA	0	0
evglcl|HJ4YRIA02GUP19	446.91	73.46	0	420.86	2401.82	4087.5	445.043	85.4421	0	326.949	2040.29	3794.72		4.00006			PREDICTED: collectin-10-like [Biomphalaria glabrata]	PREDICTED: collectin-10-like	PREDICTED: Biomphalaria glabrata collectin-10-like (LOC106073405), partial mRNA	0	0
evglcl|G0WVJSS01AWNFT	254.19	59.5	0	447.54	1938.56	2212.13	253.128	69.2051	0	347.676	1646.76	2053.68		4.09462		+	PREDICTED: collectin-10-like [Biomphalaria glabrata]	PREDICTED: collectin-10-like	PREDICTED: Biomphalaria glabrata collectin-10-like (LOC106073405), partial mRNA	0	Phagosome
evgTRINITY_DN97294_c0_g1_i1	4.62	1.55	0	25.58	142.78	58.36	4.6007	1.80282	0	19.8721	121.288	54.1798		5.04036			PREDICTED: cysteine-rich motor neuron 1 protein-like [Biomphalaria glabrata]	cysteine-rich motor neuron 1 -like	PREDICTED: Biomphalaria glabrata cysteine-rich motor neuron 1 protein-like (LOC106074429), mRNA	0	0
evgTRINITY_GG_454Uninf_8644_c1_g2_i1	4.4	1.09	0	10.66	81.57	47.79	4.38162	1.26779	0	8.28133	69.2917	44.3669		4.61643			PREDICTED: cysteine-rich motor neuron 1 protein-like [Biomphalaria glabrata]	cysteine-rich motor neuron 1 -like	PREDICTED: Biomphalaria glabrata cysteine-rich motor neuron 1 protein-like (LOC106074429), mRNA	0	0
evgTRINITY_DN29069_c0_g1_i1	1347.97	1001.14	504.74	1911.55	3355.59	2279.29	1342.34	1164.44	667.159	1485.01	2850.49	2116.03		1.22437			PREDICTED: putative defense protein 3 [Biomphalaria glabrata]	defense 3	PREDICTED: Biomphalaria glabrata putative defense protein 3 (LOC106063013), mRNA	0	0
evgTRINITY_DN89409_c1_g3_i1	183	120	173	311	315	283	182.235	139.573	228.669	241.603	267.585	262.729		0.5318			PREDICTED: DENN domain-containing protein 3-like [Biomphalaria glabrata]	0	PREDICTED: Biomphalaria glabrata DENN domain-containing protein 3-like (LOC106063639), transcript variant X4, mRNA	0	0
evgTRINITY_DN97227_c0_g1_i1	2823.47	2103.59	2519.73	4467	8521	5556	2811.67	2446.71	3330.55	3470.23	7238.38	5158.03		1.10952			PREDICTED: digestive cysteine proteinase 2-like [Biomphalaria glabrata]	digestive cysteine ase 1; digestive cysteine proteinase 1	PREDICTED: Biomphalaria glabrata digestive cysteine proteinase 2-like (LOC106060429), mRNA	F:hydrolase activity	0
evgTRINITY_DN92972_c14_g1_i1	21.97	27.19	17.07	47.56	76.93	49.35	21.8782	31.625	22.5629	36.9475	65.3502	45.8152		1.12199			PREDICTED: E3 ubiquitin-protein ligase XIAP-like [Biomphalaria glabrata]	E3 ubiquitin- ligase XIAP-like; baculoviral iap repeat-containing protein 2	PREDICTED: Biomphalaria glabrata E3 ubiquitin-protein ligase XIAP-like (LOC106078844), mRNA	P:negative regulation of apoptotic process	Ubiquitin mediated proteolysis
evgTRINITY_DN45529_c0_g1_i1	447.08	59.85	3	704.87	1851.15	1692.16	445.212	69.6122	3.96536	547.585	1572.51	1570.95		3.17734			PREDICTED: endoglucanase-like [Biomphalaria glabrata]	endoglucanase-like isoform X2; endo-beta- -glucanase	PREDICTED: Biomphalaria glabrata endoglucanase-like (LOC106054464), mRNA	P:metabolic process; F:hydrolase activity, acting on glycosyl bonds	0
evglcl|G0WVJSS02GJB65	17.18	2	0	21.18	41.3	47.44	17.1082	2.32622	0	16.4539	35.0833	44.042		2.5346		+	PREDICTED: endoglucanase-like [Biomphalaria glabrata]	PREDICTED: endoglucanase-like; endo-beta- -glucanase	PREDICTED: Biomphalaria glabrata endoglucanase-like (LOC106054465), mRNA	P:metabolic process; F:hydrolase activity, acting on glycosyl bonds	0
evglcl|G0WVJSS02IAGJC	14.38	2	0	24.51	80.8	61.68	14.3199	2.32622	0	19.0408	68.6376	57.262		3.41026			PREDICTED: endoglucanase-like [Biomphalaria glabrata]	PREDICTED: endoglucanase-like; endo-beta- -glucanase	PREDICTED: Biomphalaria glabrata endoglucanase-like (LOC106054465), mRNA	P:polysaccharide catabolic process; F:hydrolase activity, acting on glycosyl bonds	0
evglcl|G0WVJSS01C6OZY	5.52	0.92	1.01	8.64	14.87	133.06	5.49694	1.07006	1.33501	6.71207	12.6317	123.529		4.27498			fibrinogen-related protein 2.13 [Biomphalaria glabrata]	fibrinogen-related protein 2.13	Biomphalaria glabrata fibrinogen-related protein 2.28 (FREP2) mRNA, complete cds	0	0
evgTRINITY_BU_DN82396_c9_g3_i1	0	94.66	17.3	173.06	362.86	2734.84	0	110.1	22.8669	134.443	308.241	2538.95		4.78156			fibrinogen-related protein 2.13 [Biomphalaria glabrata]	fibrinogen-related	Biomphalaria glabrata fibrinogen-related protein 2.25 (FREP2) mRNA, complete cds	0	PI3K-Akt signaling pathway
evglcl|G0WVJSS01BDJKM	9.71	0	2.43	10.53	17.72	22.37	9.66943	0	3.21194	8.18033	15.0527	20.7677		1.97186			PREDICTED: gastric intrinsic factor-like, partial [Biomphalaria glabrata]	gastric intrinsic factor- partial	PREDICTED: Biomphalaria glabrata gastric intrinsic factor-like (LOC106051220), partial mRNA	0	0
evgTRINITY_DN90039_c20_g1_i1	54	42	60	95	141	100	53.7744	48.8506	79.3073	73.8017	119.776	92.8372		0.807401			PREDICTED: group XV phospholipase A2-like [Biomphalaria glabrata]	0	PREDICTED: Biomphalaria glabrata group XV phospholipase A2-like (LOC106050185), transcript variant X2, mRNA	0	Glycerophospholipid metabolism
evgTRINITY_DN90270_c20_g1_i1	43	113	107.72	102	306.79	297.68	42.8203	131.432	142.383	79.2397	260.611	276.358		1.34083			PREDICTED: GTPase IMAP family member 4-like [Biomphalaria glabrata]	0	PREDICTED: Biomphalaria glabrata GTPase IMAP family member 4-like (LOC106065858), mRNA	0	0
evgTRINITY_DN17902_c0_g1_i1	28.22	35.93	24.35	55.94	67.6	80.08	28.1021	41.7906	32.1855	43.4575	57.4246	74.344		0.948953			PREDICTED: GTPase IMAP family member 7-like [Biomphalaria glabrata]	GTPase IMAP family member 7-like	PREDICTED: Biomphalaria glabrata GTPase IMAP family member 7-like (LOC106060148), mRNA	0	0
evgTRINITY_DN90451_c3_g1_i1	57.19	111	141	221	305	319	56.9511	129.105	186.372	171.686	259.09	296.151		1.15482		+	PREDICTED: GTPase IMAP family member 7-like [Biomphalaria glabrata]	0	PREDICTED: Biomphalaria glabrata GTPase IMAP family member 7-like (LOC106070430), transcript variant X2, mRNA	0	0
evgTRINITY_BU_DN80112_c3_g1_i1	0	2.11	6.12	0	40	76.27	0	2.45416	8.08934	0	33.979	70.8069		3.70215			PREDICTED: GTPase IMAP family member 7-like [Biomphalaria glabrata]	0	PREDICTED: Biomphalaria glabrata GTPase IMAP family member 7-like (LOC106078205), mRNA	0	0
evglcl|G0WVJSS01A3Y42	21.66	0.03	57.41	60.59	187.11	126.79	21.5695	0.0348933	75.8838	47.0699	158.945	117.708		2.06526			guanine nucleotide-binding protein Rho [Biomphalaria glabrata]	guanine nucleotide-binding Rho; ras-like gtp-binding protein rho	Biomphalaria glabrata guanine nucleotide-binding protein Rho mRNA, complete cds	P:post-anal tail morphogenesis; P:wound healing, spreading of cells; P:regulation of Rho protein signal transduction; P:establishment of mitotic spindle localization; P:metabolic process; P:skeletal muscle satellite cell migration; P:intracellular protein transport; C:intracellular; C:plasma membrane; F:GTP binding; P:nucleocytoplasmic transport; P:regulation of actin cytoskeleton organization; P…	Ras signaling pathway
evglcl|G0WVJSS01ASUSL	11.98	10.98	17.74	33.36	64.06	42.7	11.9299	12.771	23.4485	25.916	54.4174	39.6415		1.53139			PREDICTED: protein CutA homolog isoform X4 [Biomphalaria glabrata]	homolog isoform X4; protein homolog isoform x2; homolog precursor	PREDICTED: Biomphalaria glabrata protein CutA homolog (LOC106073758), transcript variant X4, mRNA	C:membrane; P:response to metal ion	0
evgTRINITY_BU_DN80429_c4_g1_i2	0	85.55	38.11	0.02	166.75	179.66	0	99.5041	50.3733	0.0155372	141.65	166.791		1.60395			PREDICTED: kinesin-like protein unc-104 isoform X4 [Biomphalaria glabrata]	0	PREDICTED: Biomphalaria glabrata kinesin-like protein unc-104 (LOC106057456), transcript variant X13, mRNA	0	0
evgTRINITY_DN46111_c0_g1_i1	7654.1	1464.76	37	19268.9	90554.7	65259.2	7622.12	1703.68	48.9061	14969.2	76924	60584.8		4.45243			PREDICTED: L-amino-acid oxidase-like [Biomphalaria glabrata]	L-amino-acid oxidase-like; l-amino-acid oxidase-like	PREDICTED: Biomphalaria glabrata L-amino-acid oxidase-like (LOC106050288), mRNA	P:L-phenylalanine biosynthetic process; P:tyrosine biosynthetic process; P:leucine catabolic process; P:valine catabolic process; P:aspartate metabolic process; P:isoleucine catabolic process; C:extracellular region; P:defense response to bacterium; P:alanine metabolic process; P:methionine metabolic process; P:alkaloid biosynthetic process; P:tryptophan biosynthetic process; F:L-amino-acid oxida…	0
evgTRINITY_DN99661_c0_g1_i1	3217.27	508.74	19.04	4779.48	17195.9	12231.6	3203.83	591.721	25.1668	3712.99	14607.5	11355.5		3.3395			PREDICTED: L-amino-acid oxidase-like, partial [Biomphalaria glabrata]	L-amino-acid oxidase-like; l-amino-acid oxidase-like	PREDICTED: Biomphalaria glabrata L-amino-acid oxidase-like (LOC106053677), partial mRNA	P:L-phenylalanine biosynthetic process; P:tyrosine biosynthetic process; P:leucine catabolic process; P:valine catabolic process; P:aspartate metabolic process; P:isoleucine catabolic process; C:extracellular region; P:defense response to bacterium; P:alanine metabolic process; P:methionine metabolic process; P:alkaloid biosynthetic process; P:tryptophan biosynthetic process; F:L-amino-acid oxida…	0
evgTRINITY_GG_454Uninf_12330_c0_g5_i1	11.18	2.02	0	8.74	34.79	20.61	11.1333	2.34948	0	6.78976	29.5533	19.1337		2.32996			PREDICTED: L-amino-acid oxidase-like, partial [Biomphalaria glabrata]	L-amino-acid oxidase- partial; l-amino-acid oxidase-like	PREDICTED: Biomphalaria glabrata L-amino-acid oxidase-like (LOC106053677), partial mRNA	F:L-amino-acid oxidase activity; P:oxidation-reduction process; C:extracellular region; P:defense response to bacterium	0
evgTRINITY_DN89878_c12_g1_i1	15.21	59.32	141.54	101.69	1229.38	6503.02	15.1465	68.9957	187.086	78.9989	1044.33	6037.22		5.10457			PREDICTED: ladderlectin-like [Biomphalaria glabrata]	PREDICTED: ladderlectin-like	PREDICTED: Biomphalaria glabrata ladderlectin-like (LOC106072549), mRNA	0	0
evgTRINITY_GG_454Inf_845_c0_g2_i1	0	90.6	168.92	131.57	1279.36	8110.01	0	105.378	223.276	102.211	1086.79	7529.11		5.09608			PREDICTED: ladderlectin-like [Biomphalaria glabrata]	PREDICTED: ladderlectin-like	PREDICTED: Biomphalaria glabrata ladderlectin-like (LOC106072549), mRNA	0	0
evglcl|G0WVJSS01AI2GU	4.05	4.31	2.23	25.58	130.91	68.34	4.03308	5.01301	2.94759	19.8721	111.205	63.4449		4.28023			PREDICTED: leukocyte elastase inhibitor-like isoform X1 [Biomphalaria glabrata]	leukocyte elastase inhibitor-like isoform X1	PREDICTED: Biomphalaria glabrata leukocyte elastase inhibitor-like (LOC106056942), transcript variant X2, mRNA	0	Amoebiasis
evgTRINITY_DN92602_c13_g1_i1	417.72	249.46	51.81	463.88	1081.29	859.09	415.975	290.15	68.4818	360.37	918.53	797.555		1.7244			PREDICTED: leukocyte elastase inhibitor-like [Biomphalaria glabrata]	0	PREDICTED: Biomphalaria glabrata leukocyte elastase inhibitor-like (LOC106066783), mRNA	0	Amoebiasis
evgTRINITY_DN76199_c1_g1_i1	268	261	298	529	845	582	266.88	303.572	393.893	410.959	717.807	540.312		0.96506			PREDICTED: lysosomal Pro-X carboxypeptidase-like isoform X1 [Biomphalaria glabrata]	lysosomal Pro-X carboxypeptidase; lysosomal pro-x carboxypeptidase	PREDICTED: Biomphalaria glabrata lysosomal Pro-X carboxypeptidase-like (LOC106063884), transcript variant X1, mRNA	P:angiogenesis involved in wound healing; P:homeostatic process; P:proteolysis; P:negative regulation of systemic arterial blood pressure; F:serine-type carboxypeptidase activity; F:dipeptidyl-peptidase activity; P:regulation of blood vessel endothelial cell migration	Renin-angiotensin system
evgTRINITY_BU_DN81737_c2_g1_i1	260.36	262.93	263.85	494.27	523.62	462.62	259.272	305.817	348.754	383.979	444.802	429.483		0.5219			PREDICTED: maltase-glucoamylase, intestinal-like [Biomphalaria glabrata]	maltase- intestinal-like; sucrase- intestinal	PREDICTED: Biomphalaria glabrata maltase-glucoamylase, intestinal-like (LOC106063545), mRNA	F:hydrolase activity, acting on glycosyl bonds	Metabolic pathways
evglcl|HJ4YRIA01DD32I	132.63	89.49	66.06	107.35	225.29	205.74	132.076	104.087	87.3173	83.3959	191.378	191.003		0.826127			PREDICTED: mannose-binding protein C-like [Biomphalaria glabrata]	mannose-binding C-like	PREDICTED: Biomphalaria glabrata mannose-binding protein C-like (LOC106063217), mRNA	0	0
evglcl|G0WVJSS01DTSSD	12.37	13.32	0	7.95	37.79	27.6	12.3183	15.4926	0	6.17604	32.1017	25.6231		1.5997			PREDICTED: mitochondrial pyruvate carrier 2-like [Biomphalaria glabrata]	mitochondrial pyruvate carrier 2-like	PREDICTED: Biomphalaria glabrata mitochondrial pyruvate carrier 2-like (LOC106073184), mRNA	F:protein-glutamic acid ligase activity; P:mitochondrial pyruvate transmembrane transport; F:SUMO binding; C:nuclear body; P:protein sumoylation; F:methylated histone binding; F:transcription regulatory region DNA binding; F:chromatin binding; P:mitochondrial acetyl-CoA biosynthetic process from pyruvate; P:negative regulation of transcription from RNA polymerase II promoter; C:PcG protein comple…	0
evgTRINITY_DN92814_c7_g1_i1	223.81	186	52	459.6	1428.89	951.21	222.875	216.339	68.733	357.045	1213.81	883.077		2.61735			PREDICTED: putative N-acetylated-alpha-linked acidic dipeptidase [Biomphalaria glabrata]	0	PREDICTED: Biomphalaria glabrata putative N-acetylated-alpha-linked acidic dipeptidase (LOC106079826), mRNA	0	0
evgTRINITY_DN17951_c0_g1_i1	212	140	182	303	374	311	211.114	162.835	240.565	235.389	317.704	288.724		0.566597			PREDICTED: putative N-acetylglucosamine-6-phosphate deacetylase isoform X1 [Biomphalaria glabrata]	N-acetylglucosamine-6-phosphate deacetylase; n-acetylglucosamine-6-phosphate deacetylase	PREDICTED: Biomphalaria glabrata putative N-acetylglucosamine-6-phosphate deacetylase (LOC106051203), transcript variant X6, mRNA	P:carbohydrate metabolic process; C:nucleus; P:N-acetylglucosamine catabolic process; F:N-acetylglucosamine-6-phosphate deacetylase activity	Biosynthesis of antibiotics
evgTRINITY_DN77322_c1_g1_i1	56	9	9	117	167	275	55.766	10.468	11.8961	90.8926	141.862	255.302		2.88045			PREDICTED: neuroligin-4, X-linked-like [Biomphalaria glabrata]	cholinesterase-like; neuroligin- x-linked-like	PREDICTED: Biomphalaria glabrata neuroligin-4, X-linked-like (LOC106057201), mRNA	F:hydrolase activity	0
evglcl|G0WVJSS02GLOPD	178.43	117.95	81.57	245.49	310.07	250.86	177.685	137.189	107.818	190.711	263.397	232.891		0.8151			PREDICTED: protein NPC2 homolog [Biomphalaria glabrata]	NPC2 homolog; protein npc2 homolog	PREDICTED: Biomphalaria glabrata protein NPC2 homolog (LOC106066302), mRNA	P:peptidoglycan recognition protein signaling pathway; F:peptidoglycan binding; C:extracellular space; P:sterol transport; F:lipoteichoic acid binding; P:ecdysteroid biosynthetic process; F:lipid antigen binding; P:sterol homeostasis; F:lipopolysaccharide binding; P:synaptic target recognition	Lysosome
evgTRINITY_DN88968_c1_g1_i1	56	41	52	107	122	153.46	55.766	47.6875	68.733	83.124	103.636	142.468		1.0948			PREDICTED: P2X purinoceptor 4-like [Biomphalaria glabrata]	0	PREDICTED: Biomphalaria glabrata P2X purinoceptor 4-like (LOC106075106), mRNA	0	Calcium signaling pathway
evgTRINITY_DN99679_c0_g1_i1	1715.66	568.31	3.07	3268.54	16507	10947.5	1708.49	661.007	4.05789	2539.2	14022.3	10163.4		3.92049			PREDICTED: pancreatic triacylglycerol lipase-like [Biomphalaria glabrata]	pancreatic triacylglycerol lipase-like	PREDICTED: Biomphalaria glabrata pancreatic triacylglycerol lipase-like (LOC106065101), mRNA	0	Metabolic pathways
evgTRINITY_DN88408_c2_g1_i1	7	6	0	13.2	639.32	18.38	6.97075	6.97866	0	10.2545	543.087	17.0635		5.52236			PREDICTED: papilin-like [Biomphalaria glabrata]	0	PREDICTED: Biomphalaria glabrata papilin-like (LOC106053894), mRNA	0	0
evgTRINITY_DN93735_c0_g1_i1	105.88	21	0	160	616	467.03	105.438	24.4253	0	124.298	523.277	433.578		3.4485			PREDICTED: dermatopontin-like [Biomphalaria glabrata]	0	Biomphalaria glabrata Bge.A4a mRNA, partial cds	0	0
evgTRINITY_DN82016_c0_g1_i1	226.04	172	81	331.05	481	595.95	225.096	200.055	107.065	257.179	408.598	553.263		1.43075			PREDICTED: pathogenesis-related protein PR-1-like [Biomphalaria glabrata]	pathogenesis-related 1	PREDICTED: Biomphalaria glabrata pathogenesis-related protein PR-1-like (LOC106061182), mRNA	0	0
evglcl|G0WVJSS01DWO2L	69.16	25.38	0	167.62	595.16	372.36	68.8711	29.5197	0	130.217	505.574	345.689		3.66487			PREDICTED: perlucin-like protein [Biomphalaria glabrata]	PREDICTED: perlucin-like protein	PREDICTED: Biomphalaria glabrata perlucin-like protein (LOC106054915), mRNA	0	0
evgTRINITY_DN99651_c0_g1_i1	4528.76	659.47	75.18	6256.14	20030.7	18510.4	4509.84	767.037	99.372	4860.14	17015.6	17184.5		3.25078			PREDICTED: perlucin-like [Biomphalaria glabrata]	PREDICTED: perlucin-like	PREDICTED: Biomphalaria glabrata perlucin-like (LOC106079229), mRNA	0	0
evglcl|G0WVJSS01BPONQ	3.91	12.58	5.13	8.9	109.54	76.13	3.89366	14.6319	6.78077	6.91405	93.0516	70.677		3.21247			PREDICTED: uncharacterized protein LOC106065690 [Biomphalaria glabrata]	PREDICTED: uncharacterized protein LOC106065690	PREDICTED: Biomphalaria glabrata perlucin-like (LOC106079229), mRNA	0	0
evglcl|G0WVJSS02FMTPZ	17.17	0	5.86	35.8	305.66	221.92	17.0983	0	7.74568	27.8116	259.651	206.024		4.74129			PREDICTED: uncharacterized protein LOC106076181, partial [Biomphalaria glabrata]	PREDICTED: uncharacterized protein LOC106076181, partial	PREDICTED: Biomphalaria glabrata perlucin-like (LOC106079229), mRNA	0	0
evgTRINITY_DN102349_c0_g1_i1	553.16	124.87	2.78	874	3773.51	2162	550.849	145.238	3.67457	678.976	3205.51	2007.14		3.45519			PREDICTED: peroxidase-like [Biomphalaria glabrata]	chorion peroxidase-like	PREDICTED: Biomphalaria glabrata peroxidase-like (LOC106065603), mRNA	0	0
evgTRINITY_DN92893_c5_g1_i1	2.57	0	5	4	17	25	2.55926	0	6.60894	3.10744	14.4411	23.2093		2.47653			PREDICTED: probable G-protein coupled receptor B0563.6 [Biomphalaria glabrata]	0	PREDICTED: Biomphalaria glabrata probable G-protein coupled receptor B0563.6 (LOC106070760), mRNA	0	0
evgTRINITY_GG_7530_c7_g1_i1	471	392	428	748	795	852	469.032	455.939	565.725	581.091	675.333	790.973		0.561368			PREDICTED: uncharacterized protein LOC106053764 isoform X1 [Biomphalaria glabrata]	partial	PREDICTED: Biomphalaria glabrata probable LRR receptor-like serine/threonine-protein kinase At1g74360 (LOC106053764), transcript variant X1, mRNA	P:cellular process	0
evgTRINITY_DN91496_c1_g1_i1	186.82	190.21	231.11	393.1	589	461	186.039	221.235	305.478	305.384	500.341	427.979		0.964635			PREDICTED: proton myo-inositol cotransporter-like [Biomphalaria glabrata]	0	PREDICTED: Biomphalaria glabrata proton myo-inositol cotransporter-like (LOC106061847), mRNA	0	0
evgTRINITY_DN91936_c4_g1_i1	541.95	417.3	546.7	837.32	1030.09	930.39	539.686	485.366	722.621	650.48	875.036	863.748		0.577952			PREDICTED: retinal dehydrogenase 1-like [Biomphalaria glabrata]	0	PREDICTED: Biomphalaria glabrata retinal dehydrogenase 1-like (LOC106064232), mRNA	0	Metabolic pathways
evgTRINITY_DN99755_c0_g1_i1	32	10	9	45	373	161	31.8663	11.6311	11.8961	34.9587	316.854	149.468		3.5772			PREDICTED: serpin B3-like [Biomphalaria glabrata]	serpin B3-like	PREDICTED: Biomphalaria glabrata serpin B3-like (LOC106078809), mRNA	0	0
evgTRINITY_DN102331_c0_g1_i1	485.38	117.99	5.51	1212.43	6505.87	3777.57	483.352	137.235	7.28305	941.888	5526.58	3506.99		4.40483			PREDICTED: serpin B6-like [Biomphalaria glabrata]	leukocyte elastase inhibitor-like	PREDICTED: Biomphalaria glabrata serpin B6-like (LOC106053048), mRNA	0	Amoebiasis
evgTRINITY_GG_26142_c3_g1_i2	4.58	15.34	0.58	25.97	39.78	25.4	4.56086	17.8421	0.766637	20.1751	33.7921	23.5806		1.83119			PREDICTED: sodium/hydrogen exchanger 10-like [Biomphalaria glabrata]	sodium hydrogen exchanger 10-like	PREDICTED: Biomphalaria glabrata sodium/hydrogen exchanger 10-like (LOC106060292), mRNA	P:ion transport	0
evgTRINITY_DN97442_c0_g1_i1	126	102	137	208	241	220	125.474	118.637	181.085	161.587	204.724	204.242		0.529641			PREDICTED: toll-like receptor 4 [Biomphalaria glabrata]	toll-like receptor 4	PREDICTED: Biomphalaria glabrata toll-like receptor 4 (LOC106054546), transcript variant X3, mRNA	0	0
evgTRINITY_DN90786_c12_g1_i1	83	36.98	109	193	220.98	285.42	82.6532	43.0118	144.075	149.934	187.717	264.976		1.32102			PREDICTED: toll-like receptor 5 [Biomphalaria glabrata]	0	PREDICTED: Biomphalaria glabrata toll-like receptor 5 (LOC106063241), mRNA	0	0
evgTRINITY_DN5830_c0_g1_i1	2063.95	446.26	9	2498.28	8933.25	6872.66	2055.33	519.05	11.8961	1940.81	7588.58	6380.38		3.01044			PREDICTED: uncharacterized protein LOC106052979 [Biomphalaria glabrata]	phospho phosphatase	PREDICTED: Biomphalaria glabrata transient receptor potential cation channel subfamily M member 1-like (LOC106052687), mRNA	0	0
evglcl|G0WVJSS01AHGEE	33.67	30.65	0	90.4	418.7	249.11	33.5293	35.6493	0	70.2281	355.675	231.267		3.62519			PREDICTED: transient receptor potential cation channel subfamily M member 1-like [Biomphalaria glabrata]	0	PREDICTED: Biomphalaria glabrata transient receptor potential cation channel subfamily M member 1-like (LOC106052687), mRNA	0	0
evgTRINITY_GG_21214_c0_g1_i8	0	61.47	62.44	0.17	280.01	216.03	0	71.4964	82.5324	0.132066	237.862	200.556		2.07874			PREDICTED: protein transport protein SEC31 homolog B-like, partial [Biomphalaria glabrata]	transport SEC31 homolog B- partial	PREDICTED: Biomphalaria glabrata protein transport protein SEC31 homolog B-like (LOC106068587), partial mRNA	0	0
evgTRINITY_GG_454Uninf_4791_c0_g1_i1	28.04	11.43	27.32	36.97	56.11	65.43	27.9228	13.2944	36.1112	28.7205	47.6641	60.7434		1.06508			PREDICTED: tyrosine-protein kinase SRK2-like [Biomphalaria glabrata]	tyrosine- kinase SRK2-like; tyrosine-protein kinase srk2-like	PREDICTED: Biomphalaria glabrata tyrosine-protein kinase SRK2-like (LOC106064370), mRNA	P:signal complex assembly; F:SH3/SH2 adaptor activity; P:epidermal growth factor receptor signaling pathway; P:transforming growth factor beta receptor signaling pathway; P:regulation of bone resorption; P:stress fiber assembly; P:response to abiotic stimulus; C:caveola; P:negative regulation of cysteine-type endopeptidase activity involved in apoptotic process; C:cytosol; C:extrinsic component o…	Adherens junction
evgTRINITY_DN92083_c21_g1_i1	105	128	115	165	237	247	104.561	148.878	152.006	128.182	201.326	229.308		0.671501		+	PREDICTED: uncharacterized protein LOC106076982 [Biomphalaria glabrata]	0	PREDICTED: Biomphalaria glabrata uncharacterized LOC106050223 (LOC106050223), mRNA	0	Ubiquitin mediated proteolysis
evglcl|G0WVJSS02JGEJ8	24.79	50.39	15.58	53.77	158.24	95.91	24.6864	58.6091	20.5935	41.7718	134.421	89.0402		1.66635			PREDICTED: uncharacterized protein LOC106053941 [Biomphalaria glabrata]	PREDICTED: uncharacterized protein LOC106053941	PREDICTED: Biomphalaria glabrata uncharacterized LOC106050334 (LOC106050334), mRNA	0	0
evgTRINITY_DN99671_c0_g1_i1	4167.1	524.04	30.98	10643	36384.7	29016	4149.69	609.517	40.949	8268.11	30907.9	26937.6		4.17315			PREDICTED: uncharacterized protein LOC106050462 [Biomphalaria glabrata]	DNA polymerase beta chain	PREDICTED: Biomphalaria glabrata uncharacterized LOC106050462 (LOC106050462), mRNA	0	0
evgTRINITY_GG_454Uninf_4448_c20_g230_i1	46.4	59.94	34.42	38.09	114	91.74	46.2061	69.7169	45.4959	29.5906	96.8402	85.1688		0.756761			PREDICTED: uncharacterized protein LOC106073507 isoform X3 [Biomphalaria glabrata]	PREDICTED: uncharacterized protein LOC106073507 isoform X3	PREDICTED: Biomphalaria glabrata uncharacterized LOC106051780 (LOC106051780), mRNA	0	0
evglcl|G0WVJSS02IPZ4E	6.56	0	9.33	18.36	33.75	23.88	6.53259	0	12.3323	14.2631	28.6698	22.1695		1.95744			PREDICTED: uncharacterized protein LOC106076052, partial [Biomphalaria glabrata]	PREDICTED: uncharacterized protein LOC106076052, partial	PREDICTED: Biomphalaria glabrata uncharacterized LOC106051780 (LOC106051780), mRNA	0	0
evgTRINITY_GG_454Uninf_6457_c4_g31_i1	0	30.09	31.85	26.43	74.3	84.43	0	34.998	42.0989	20.5324	63.116	78.3824		1.43854		+	PREDICTED: uncharacterized protein LOC106062540 [Biomphalaria glabrata]	PREDICTED: uncharacterized protein LOC106062540	PREDICTED: Biomphalaria glabrata uncharacterized LOC106051780 (LOC106051780), mRNA	0	0
evgTRINITY_GG_454Uninf_12432_c30_g147_i1	20.81	14.94	17.66	10.93	49.94	61.42	20.7231	17.3769	23.3428	8.49108	42.4228	57.0206		1.26951		+	PREDICTED: uncharacterized protein LOC106076052, partial [Biomphalaria glabrata]	PREDICTED: uncharacterized protein LOC106076052, partial	PREDICTED: Biomphalaria glabrata uncharacterized LOC106051780 (LOC106051780), mRNA	0	0
evgTRINITY_GG_454Uninf_10557_c4_g44_i2	0	14.76	8.73	6.66	40.12	35.47	0	17.1675	11.5392	5.17389	34.081	32.9294		1.769			PREDICTED: uncharacterized protein LOC106060062 [Biomphalaria glabrata]	PREDICTED: uncharacterized protein LOC106060062	PREDICTED: Biomphalaria glabrata uncharacterized LOC106051780 (LOC106051780), mRNA	0	0
evgTRINITY_GG_454Uninf_10557_c4_g141_i1	0	4.08	22.51	21.66	85.56	52.72	0	4.74549	29.7534	16.8268	72.6811	48.9438		2.34894			PREDICTED: uncharacterized protein LOC106060062 [Biomphalaria glabrata]	PREDICTED: uncharacterized protein LOC106060062	PREDICTED: Biomphalaria glabrata uncharacterized LOC106051780 (LOC106051780), mRNA	0	0
evglcl|G0WVJSS02F3X37	2.32	2.02	1.05	8.78	15.66	26.73	2.31031	2.34948	1.38788	6.82083	13.3028	24.8154		2.98943			PREDICTED: uncharacterized protein LOC106051801 [Biomphalaria glabrata]	inactive ubiquitin carboxyl-terminal hydrolase 53	PREDICTED: Biomphalaria glabrata uncharacterized LOC106051801 (LOC106051801), mRNA	0	0
evglcl|G0WVJSS01B4LOY	23.28	12.47	4.22	25.66	51.88	69.02	23.1827	14.504	5.57794	19.9342	44.0708	64.0762		1.8731			PREDICTED: uncharacterized protein LOC106052437 [Biomphalaria glabrata]	PREDICTED: uncharacterized protein LOC106052437	PREDICTED: Biomphalaria glabrata uncharacterized LOC106052437 (LOC106052437), mRNA	0	0
evglcl|G0WVJSS01EO7HS	4.17	0	1	13.66	102.56	45	4.15258	0	1.32179	10.6119	87.1222	41.7767		4.79826			PREDICTED: uncharacterized protein LOC106053331 [Biomphalaria glabrata]	PREDICTED: uncharacterized protein LOC106053331	PREDICTED: Biomphalaria glabrata uncharacterized LOC106053331 (LOC106053331), mRNA	0	0
evgTRINITY_DN105094_c0_g1_i1	246.83	39	3	476.31	2718.21	1386.94	245.799	45.3613	3.96536	370.026	2309.05	1287.6		4.14925			PREDICTED: uncharacterized protein LOC106053331 [Biomphalaria glabrata]	chemotaxis	PREDICTED: Biomphalaria glabrata uncharacterized LOC106053331 (LOC106053331), mRNA	0	0
evgTRINITY_DN79227_c1_g1_i1	115.06	14	16	216	813	652	114.579	16.2835	21.1486	167.802	690.624	605.299		3.66442			PREDICTED: uncharacterized protein LOC106054013 [Biomphalaria glabrata]	C-type lectin domain family 4 member K-like	PREDICTED: Biomphalaria glabrata uncharacterized LOC106054013 (LOC106054013), mRNA	0	0
evgTRINITY_DN92847_c6_g2_i1	99	83	105	150	202	167	98.5864	96.5382	138.788	116.529	171.594	155.038		0.554138			PREDICTED: uncharacterized protein LOC106054816 isoform X1 [Biomphalaria glabrata]	0	PREDICTED: Biomphalaria glabrata uncharacterized LOC106054816 (LOC106054816), transcript variant X1, mRNA	0	0
evglcl|G0WVJSS02GVKOC	145.06	117.49	0	211.27	1606.22	706.99	144.454	136.654	0	164.127	1364.44	656.35		3.37309			PREDICTED: uncharacterized protein LOC106055785 [Biomphalaria glabrata]	PREDICTED: uncharacterized protein LOC106055785	PREDICTED: Biomphalaria glabrata uncharacterized LOC106055785 (LOC106055785), mRNA	0	0
evglcl|G0WVJSS02JFBV3	105.97	86.9	0	137.33	826.17	450.74	105.527	101.074	0	106.686	701.811	418.454		2.98879			PREDICTED: uncharacterized protein LOC106055785 [Biomphalaria glabrata]	PREDICTED: uncharacterized protein LOC106055785	PREDICTED: Biomphalaria glabrata uncharacterized LOC106055785 (LOC106055785), mRNA	0	0
evglcl|G0WVJSS01ED3AC	145.02	126.93	0	308.59	1128.68	779.76	144.414	147.634	0	239.731	958.786	723.907		3.09547			PREDICTED: uncharacterized protein LOC106055785 [Biomphalaria glabrata]	PREDICTED: uncharacterized protein LOC106055785	PREDICTED: Biomphalaria glabrata uncharacterized LOC106055785 (LOC106055785), mRNA	0	0
evglcl|G0WVJSS01DKKWT	57.1	113.8	0	215.54	728.81	471.85	56.8614	132.362	0	167.444	619.106	438.052		3.04224			PREDICTED: uncharacterized protein LOC106055785 [Biomphalaria glabrata]	PREDICTED: uncharacterized protein LOC106055785	PREDICTED: Biomphalaria glabrata uncharacterized LOC106055785 (LOC106055785), mRNA	0	0
evglcl|G0WVJSS02F7U4I	310.36	381.88	0	805.76	2459.52	1925.77	309.063	444.169	0	625.963	2089.3	1787.83		2.94028			PREDICTED: uncharacterized protein LOC106055785 [Biomphalaria glabrata]	ribonuclease III	PREDICTED: Biomphalaria glabrata uncharacterized LOC106055785 (LOC106055785), mRNA	0	0
evglcl|G0WVJSS02IP4E3	16.54	9.71	0	30.39	97.99	74.59	16.4709	11.2938	0	23.6088	83.2401	69.2473		2.98688			PREDICTED: uncharacterized protein LOC106055785 [Biomphalaria glabrata]	PREDICTED: uncharacterized protein LOC106055785	PREDICTED: Biomphalaria glabrata uncharacterized LOC106055785 (LOC106055785), mRNA	0	0
evgTRINITY_DN83780_c0_g1_i1	0	67.49	63.27	122	274.03	222	0	78.4983	83.6295	94.7769	232.782	206.099		2.00736			PREDICTED: uncharacterized protein LOC106056322 [Biomphalaria glabrata]	PREDICTED: uncharacterized protein LOC106056322; ph and sec7 domain-containing protein 1-like isoform x1	PREDICTED: Biomphalaria glabrata uncharacterized LOC106056322 (LOC106056322), mRNA	F:ARF guanyl-nucleotide exchange factor activity; P:regulation of ARF protein signal transduction; F:phospholipid binding; P:positive regulation of GTPase activity	Endocytosis
evgTRINITY_DN99856_c0_g1_i1	270.46	124.88	21	387.5	623.17	615.14	269.33	145.249	27.7575	301.033	529.368	571.079		1.89036			PREDICTED: cell wall protein DAN4-like [Biomphalaria glabrata]	cell wall DAN4-like	PREDICTED: Biomphalaria glabrata uncharacterized LOC106058139 (LOC106058139), ncRNA	0	0
evgTRINITY_BU_DN90155_c0_g1_i1	7.33	7.77	17.82	24.38	38.59	44.79	7.29938	9.03737	23.5543	18.9398	32.7813	41.5818		1.46146			PREDICTED: uncharacterized protein LOC106058314 [Biomphalaria glabrata]	immunoglobulin heavy chain mu	PREDICTED: Biomphalaria glabrata uncharacterized LOC106058314 (LOC106058314), mRNA	0	0
evglcl|G0WVJSS02JYR2L	0	6.26	25.35	26.82	54.24	51.4	0	7.28107	33.5073	20.8354	46.0756	47.7183		1.75082			PREDICTED: uncharacterized protein LOC106059151 [Biomphalaria glabrata]	PREDICTED: uncharacterized protein LOC106059151	PREDICTED: Biomphalaria glabrata uncharacterized LOC106059151 (LOC106059151), mRNA	0	0
evglcl|G0WVJSS01B17PD	9.88	19.88	23.87	35.33	53.5	50.82	9.83872	23.1226	31.5511	27.4465	45.447	47.1799		1.09852			PREDICTED: LOW QUALITY PROTEIN: uncharacterized protein LOC106059401 [Biomphalaria glabrata]	PREDICTED: LOW QUALITY PROTEIN: uncharacterized protein LOC106059401	PREDICTED: Biomphalaria glabrata uncharacterized LOC106059401 (LOC106059401), mRNA	0	0
evgTRINITY_GG_27635_c0_g1_i1	34.96	35.99	44.26	77.68	135.85	90.75	34.8139	41.8604	58.5023	60.3465	115.401	84.2498		1.14039			PREDICTED: LOW QUALITY PROTEIN: uncharacterized protein LOC106059401 [Biomphalaria glabrata]	fibrinogen-related 7-1 precursor	PREDICTED: Biomphalaria glabrata uncharacterized LOC106059401 (LOC106059401), mRNA	0	0
evglcl|G0WVJSS01ELLDG	9.76	17.8	19.62	37.98	44.05	57.34	9.71922	20.7034	25.9335	29.5051	37.4194	53.2328		1.25446			PREDICTED: uncharacterized protein LOC106053177 [Biomphalaria glabrata]	PREDICTED: uncharacterized protein LOC106053177	PREDICTED: Biomphalaria glabrata uncharacterized LOC106059993 (LOC106059993), mRNA	0	0
evgTRINITY_DN89026_c13_g1_i1	128.43	12.68	1	385.3	1534.44	1081.36	127.893	14.7482	1.32179	299.324	1303.47	1003.9		4.56767			PREDICTED: uncharacterized protein LOC106060355 [Biomphalaria glabrata]	0	PREDICTED: Biomphalaria glabrata uncharacterized LOC106060355 (LOC106060355), mRNA	0	0
evgTRINITY_DN97305_c0_g1_i1	451	136	6	500	1390	1345	449.116	158.183	7.93073	388.43	1180.77	1248.66		2.55803			PREDICTED: WAP four-disulfide core domain protein 3-like isoform X2 [Biomphalaria glabrata]	WAP four-disulfide core domain 3-like isoform X2	PREDICTED: Biomphalaria glabrata uncharacterized LOC106060733 (LOC106060733), ncRNA	0	0
evgTRINITY_DN41637_c0_g1_i1	44	6	33	63	92	92	43.8162	6.97866	43.619	48.9422	78.1518	85.4102		1.36713			PREDICTED: uncharacterized protein LOC106061108 [Biomphalaria glabrata]	transcription factor SOX-7; transcription factor sox-7	PREDICTED: Biomphalaria glabrata uncharacterized LOC106061108 (LOC106061108), mRNA	P:pronephros development; P:heart development; C:nucleus; F:transcription regulatory region DNA binding; P:negative regulation of Wnt signaling pathway; F:sequence-specific DNA binding; P:endoderm formation; P:vasculogenesis; P:positive regulation of transcription from RNA polymerase II promoter; P:artery development	0
evglcl|G0WVJSS02JK8UX	166.04	156.47	157.77	213.29	360.8	367.88	165.346	181.992	208.538	165.696	306.491	341.529		0.806641			PREDICTED: uncharacterized protein LOC106061500 [Biomphalaria glabrata]	PREDICTED: uncharacterized protein LOC106061500	PREDICTED: Biomphalaria glabrata uncharacterized LOC106061500 (LOC106061500), mRNA	0	0
evglcl|G0WVJSS01CUK0W	141.25	57.07	125.65	246.94	294.7	236.74	140.66	66.3787	166.083	191.838	250.34	219.783		0.915488			PREDICTED: uncharacterized protein LOC106061500 [Biomphalaria glabrata]	PREDICTED: uncharacterized protein LOC106061500	PREDICTED: Biomphalaria glabrata uncharacterized LOC106061500 (LOC106061500), mRNA	0	0
evglcl|G0WVJSS01ENGY4	115.31	160.05	132.49	119.7	312.71	264.86	114.828	186.156	175.124	92.9901	265.64	245.889		0.687462			PREDICTED: uncharacterized protein LOC106061500 [Biomphalaria glabrata]	PREDICTED: uncharacterized protein LOC106061500	PREDICTED: Biomphalaria glabrata uncharacterized LOC106061500 (LOC106061500), mRNA	0	0
evgTRINITY_DN90967_c28_g1_i1	170	116	143	212	350.81	301.51	169.29	134.921	189.016	164.694	298.005	279.913		0.814329			PREDICTED: uncharacterized protein LOC106061664 [Biomphalaria glabrata]	0	PREDICTED: Biomphalaria glabrata uncharacterized LOC106061664 (LOC106061664), transcript variant X1, mRNA	0	Ubiquitin mediated proteolysis
evglcl|HJ4YRIA01ECIH6	3.85	5	6.85	14.1	41.25	51.75	3.83391	5.81555	9.05425	10.9537	35.0409	48.0432		2.66118			PREDICTED: uncharacterized protein LOC106072905 [Biomphalaria glabrata]	PREDICTED: uncharacterized protein LOC106072905	PREDICTED: Biomphalaria glabrata uncharacterized LOC106061778 (LOC106061778), mRNA	0	0
evgTRINITY_DN91401_c16_g1_i1	261	154	223	352	431	415	259.91	179.119	294.759	273.455	366.124	385.274		0.619478			PREDICTED: uncharacterized protein LOC106063203 [Biomphalaria glabrata]	0	PREDICTED: Biomphalaria glabrata uncharacterized LOC106063203 (LOC106063203), mRNA	0	0
evglcl|G0WVJSS01BECT5	247.31	28.38	0	244.91	625.65	588.16	246.277	33.0091	0	190.261	531.474	546.031		2.51776			PREDICTED: uncharacterized protein LOC106064266 [Biomphalaria glabrata]	PREDICTED: uncharacterized protein LOC106064266	PREDICTED: Biomphalaria glabrata uncharacterized LOC106064266 (LOC106064266), mRNA	0	0
evgTRINITY_DN94557_c0_g1_i1	2648.56	647.62	33	4063.09	15255.1	12739.6	2637.49	753.254	43.619	3156.45	12958.9	11827.1		3.433			PREDICTED: uncharacterized protein LOC106064266 [Biomphalaria glabrata]	0	PREDICTED: Biomphalaria glabrata uncharacterized LOC106064266 (LOC106064266), mRNA	0	0
evgTRINITY_DN25074_c0_g1_i1	453	45	0	803.56	3054.84	2679.03	451.107	52.34	0	624.253	2595.01	2487.14		3.91612			PREDICTED: uncharacterized protein LOC106054522 isoform X2 [Biomphalaria glabrata]	tyrosinase tyr-1	PREDICTED: Biomphalaria glabrata uncharacterized LOC106065170 (LOC106065170), mRNA	0	0
evgTRINITY_DN90088_c12_g1_i1	22.87	35.91	32.38	61.77	69.56	80.59	22.7744	41.7673	42.7995	47.9866	59.0895	74.8175		0.899459			PREDICTED: uncharacterized protein LOC106067167 [Biomphalaria glabrata]	0	PREDICTED: Biomphalaria glabrata uncharacterized LOC106067167 (LOC106067167), mRNA	0	0
evgTRINITY_DN92569_c11_g3_i1	274.14	262	285.67	494	763	574	272.995	304.735	377.595	383.769	648.15	532.886		0.889697			PREDICTED: uncharacterized protein LOC106068101 isoform X1 [Biomphalaria glabrata]	0	PREDICTED: Biomphalaria glabrata uncharacterized LOC106068101 (LOC106068101), transcript variant X1, mRNA	0	0
evgTRINITY_DN99677_c0_g1_i1	10000.3	1384.97	18.19	16848.6	51008.1	45814.4	9958.55	1610.87	24.0433	13089	43330.1	42532.8		3.47104			PREDICTED: uncharacterized protein LOC106068512 [Biomphalaria glabrata]	perlucin partial	PREDICTED: Biomphalaria glabrata uncharacterized LOC106068512 (LOC106068512), mRNA	0	0
evgTRINITY_DN104962_c0_g1_i1	33.93	9	1	75	268.52	156.8	33.7882	10.468	1.32179	58.2645	228.101	145.569		3.564			PREDICTED: uncharacterized protein LOC106068711 [Biomphalaria glabrata]	mannose-binding C-like	PREDICTED: Biomphalaria glabrata uncharacterized LOC106068711 (LOC106068711), mRNA	0	0
evgTRINITY_GG_25896_c13_g1_i1	377.08	417.88	319.36	579.59	733.9	688.41	375.505	486.041	422.126	450.26	623.43	639.101		0.561317			PREDICTED: uncharacterized protein LOC106069088 isoform X5 [Biomphalaria glabrata]	PREDICTED: uncharacterized protein LOC106069088 isoform X4	PREDICTED: Biomphalaria glabrata uncharacterized LOC106069088 (LOC106069088), transcript variant X8, mRNA	0	Ubiquitin mediated proteolysis
evgTRINITY_DN100285_c0_g1_i1	33.87	46	40	60.06	96.16	103.38	33.7285	53.5031	52.8715	46.6582	81.6856	95.9751		0.925322		+	PREDICTED: uncharacterized protein LOC106069422 [Biomphalaria glabrata]	pre subunit	PREDICTED: Biomphalaria glabrata uncharacterized LOC106069422 (LOC106069422), mRNA	0	0
evglcl|G0WVJSS02FW3SF	0	33.09	88.7	0	233.95	234.38	0	38.4873	117.243	0	198.735	217.592		1.98706			PREDICTED: uncharacterized protein LOC106069423 isoform X2 [Biomphalaria glabrata]	PREDICTED: uncharacterized protein LOC106069423 isoform X2	PREDICTED: Biomphalaria glabrata uncharacterized LOC106069423 (LOC106069423), transcript variant X2, mRNA	0	0
evgTRINITY_GG_16388_c0_g2_i1	217	184	264	284	617	445	216.093	214.012	348.952	220.628	524.127	413.126		0.848671			PREDICTED: uncharacterized protein LOC106071038 [Biomphalaria glabrata]	PREDICTED: uncharacterized protein LOC106071038	PREDICTED: Biomphalaria glabrata uncharacterized LOC106071038 (LOC106071038), mRNA	0	0
evgTRINITY_DN83715_c1_g1_i1	56	97	58	151	169	169	55.766	112.822	76.6637	117.306	143.561	156.895		0.874123			PREDICTED: uncharacterized protein LOC106071978 [Biomphalaria glabrata]	0	PREDICTED: Biomphalaria glabrata uncharacterized LOC106071978 (LOC106071978), mRNA	0	0
evglcl|G0WVJSS01BPTNZ	44.99	51.62	0	119.54	341.82	347.03	44.802	60.0398	0	92.8658	290.368	322.173		3.11336			dermatopontin 2 [Biomphalaria glabrata]	dermatopontin 2	PREDICTED: Biomphalaria glabrata uncharacterized LOC106073221 (LOC106073221), ncRNA	0	0
evglcl|G0WVJSS02H57GM	88.29	48.28	0	187.29	699.94	430.61	87.9211	56.155	0	145.498	594.582	399.766		3.34303			dermatopontin 3 [Biomphalaria glabrata]	dermatopontin 3	PREDICTED: Biomphalaria glabrata uncharacterized LOC106073221 (LOC106073221), ncRNA	0	0
evglcl|G0WVJSS02GMWIL	13.4	18.12	0	19.19	48.62	66.06	13.344	21.0756	0	14.9079	41.3015	61.3283		2.11153			dermatopontin 3 [Biomphalaria glabrata]	dermatopontin 3	PREDICTED: Biomphalaria glabrata uncharacterized LOC106073221 (LOC106073221), ncRNA	0	0
evgTRINITY_GG_454Uninf_9505_c0_g22_i1	58.88	24.56	0	132.41	465.35	254.41	58.634	28.566	0	102.864	395.304	236.187		3.39522			dermatopontin 3 [Biomphalaria glabrata]	dermatopontin 3	PREDICTED: Biomphalaria glabrata uncharacterized LOC106073221 (LOC106073221), ncRNA	0	0
evglcl|HJ4YRIA02GOFLC	55.4	35.06	0	77.31	335.44	221.5	55.1685	40.7787	0	60.059	284.948	205.634		2.91136			uncharacterized LOC106073546 precursor [Biomphalaria glabrata]	uncharacterized LOC106073546 precursor; lipopolysaccharide-binding isoform x2	Biomphalaria glabrata uncharacterized LOC106073546 (LOC106073546), mRNA	F:lipid binding	0
evglcl|G0WVJSS01A8EGZ	7.09	1	0	15.54	55.85	35.13	7.06038	1.16311	0	12.0724	47.4432	32.6137		3.67225			PREDICTED: LOW QUALITY PROTEIN: uncharacterized protein LOC106073546 [Biomphalaria glabrata]	PREDICTED: LOW QUALITY PROTEIN: uncharacterized protein LOC106073546; low quality protein: uncharacterized protein loc106073546	Biomphalaria glabrata uncharacterized LOC106073546 (LOC106073546), mRNA	F:lipid binding	0
evglcl|G0WVJSS01EVI6V	14.24	13.76	0	10.39	33.96	42.98	14.1805	16.0044	0	8.07157	28.8482	39.9014		1.73016			uncharacterized LOC106073546 precursor [Biomphalaria glabrata]	uncharacterized LOC106073546 precursor; bactericidal permeability-increasing	Biomphalaria glabrata uncharacterized LOC106073546 (LOC106073546), mRNA	F:lipid binding	0
evglcl|G0WVJSS02FTD01	5.14	14.22	0	0	50.54	28.9	5.11853	16.5394	0	0	42.9325	26.8299		2.19454			uncharacterized LOC106073546 precursor [Biomphalaria glabrata]	uncharacterized LOC106073546 precursor; bactericidal permeability-increasing	Biomphalaria glabrata uncharacterized LOC106073546 (LOC106073546), mRNA	F:lipid binding	0
evglcl|G0WVJSS02HDXWL	0	9.01	2.28	0	47.8	29.22	0	10.4796	3.01368	0	40.6049	27.127		2.79453			uncharacterized LOC106073546 precursor [Biomphalaria glabrata]	uncharacterized LOC106073546 precursor; uncharacterized loc106073546 precursor	Biomphalaria glabrata uncharacterized LOC106073546 (LOC106073546), mRNA	F:lipid binding	0
evglcl|G0WVJSS02GNF6B	17.6	2.11	0	27.88	67.4	61.82	17.5265	2.45416	0	21.6589	57.2547	57.392		3.03221			uncharacterized LOC106073546 precursor [Biomphalaria glabrata]	uncharacterized LOC106073546 precursor; uncharacterized loc106073546 precursor	Biomphalaria glabrata uncharacterized LOC106073546 (LOC106073546), mRNA	F:lipid binding	0
evglcl|G0WVJSS01AQ6Z6	35.27	5.94	0	62.18	249.74	170.22	35.1226	6.90888	0	48.3051	212.148	158.027		3.6756			uncharacterized LOC106073546 precursor [Biomphalaria glabrata]	uncharacterized LOC106073546 precursor; uncharacterized loc106073546 precursor	Biomphalaria glabrata uncharacterized LOC106073546 (LOC106073546), mRNA	F:lipid binding	0
evglcl|G0WVJSS01EWHZ9	36.13	11.18	0	44.29	133.5	152.87	35.979	13.0036	0	34.4071	113.405	141.92		2.93038		+	uncharacterized LOC106073546 precursor [Biomphalaria glabrata]	uncharacterized LOC106073546 precursor; uncharacterized loc106073546 precursor	Biomphalaria glabrata uncharacterized LOC106073546 (LOC106073546), mRNA	F:lipid binding	0
evglcl|G0WVJSS02GMTAQ	1.31	1.28	0	2.92	15.23	7.17	1.30453	1.48878	0	2.26843	12.9375	6.65643		2.92719			uncharacterized LOC106073546 precursor [Biomphalaria glabrata]	uncharacterized LOC106073546 precursor; bactericidal permeability-increasing	Biomphalaria glabrata uncharacterized LOC106073546 (LOC106073546), mRNA	F:lipid binding	0
evglcl|G0WVJSS01C7DKP	42.09	8.16	0	30.19	242.77	137.05	41.9141	9.49098	0	23.4534	206.227	127.233		3.22792			uncharacterized LOC106073546 precursor [Biomphalaria glabrata]	uncharacterized LOC106073546 precursor; uncharacterized loc106073546 precursor	Biomphalaria glabrata uncharacterized LOC106073546 (LOC106073546), mRNA	F:lipid binding	0
evglcl|G0WVJSS01BOXX0	13.57	2.37	0	28.49	211.42	161.01	13.5133	2.75657	0	22.1327	179.596	149.477		4.81675			uncharacterized LOC106073546 precursor [Biomphalaria glabrata]	uncharacterized LOC106073546 precursor; uncharacterized loc106073546 precursor	Biomphalaria glabrata uncharacterized LOC106073546 (LOC106073546), mRNA	F:lipid binding	0
evglcl|G0WVJSS02G6CX5	39.6	4.73	0	54.3	89.76	115.65	39.4346	5.50151	0	42.1835	76.2489	107.366		2.56858			uncharacterized LOC106073546 precursor [Biomphalaria glabrata]	uncharacterized LOC106073546 precursor; uncharacterized loc106073546 precursor	Biomphalaria glabrata uncharacterized LOC106073546 (LOC106073546), mRNA	F:lipid binding	0
evglcl|G0WVJSS02FWRLL	66.62	72.1	0	189.77	1344.22	787.89	66.3417	83.8603	0	147.425	1141.88	731.455		4.18981			uncharacterized LOC106073546 precursor [Biomphalaria glabrata]	uncharacterized LOC106073546 precursor; bactericidal permeability-increasing isoform x2	Biomphalaria glabrata uncharacterized LOC106073546 (LOC106073546), mRNA	F:lipid binding	0
evgTRINITY_DN83094_c0_g2_i1	13824.1	8645	28.42	47352.5	227127	127424	13766.4	10055.1	37.5652	36786.2	192939	118297		4.26191			uncharacterized LOC106073546 precursor [Biomphalaria glabrata]	uncharacterized LOC106073546 precursor; bactericidal permeability-increasing	Biomphalaria glabrata uncharacterized LOC106073546 (LOC106073546), mRNA	F:lipid binding	0
evglcl|G0WVJSS02HSLM3	43.15	12.41	0	23.13	149.47	194.87	42.9697	14.4342	0	17.9688	126.971	180.912		2.96814			uncharacterized LOC106073546 precursor [Biomphalaria glabrata]	uncharacterized LOC106073546 precursor; uncharacterized loc106073546 precursor	Biomphalaria glabrata uncharacterized LOC106073546 (LOC106073546), mRNA	F:lipid binding	0
evglcl|G0WVJSS02IPVHS	45.54	18.19	0	105.41	394.95	277.74	45.3497	21.157	0	81.8888	335.5	257.846		3.70963			uncharacterized LOC106073546 precursor [Biomphalaria glabrata]	uncharacterized LOC106073546 precursor; uncharacterized loc106073546 precursor	Biomphalaria glabrata uncharacterized LOC106073546 (LOC106073546), mRNA	F:lipid binding	0
evglcl|G0WVJSS01CKBNV	59.22	6.92	0	49.52	127.69	157.6	58.9726	8.04873	0	38.4701	108.47	146.311		2.47519			uncharacterized LOC106073546 precursor [Biomphalaria glabrata]	uncharacterized LOC106073546 precursor; uncharacterized loc106073546 precursor	Biomphalaria glabrata uncharacterized LOC106073546 (LOC106073546), mRNA	F:lipid binding	0
evglcl|G0WVJSS01CD3PZ	66.26	12.86	0	122.92	478.58	290.13	65.9832	14.9576	0	95.4916	406.542	269.349		3.60777			uncharacterized LOC106073546 precursor [Biomphalaria glabrata]	uncharacterized LOC106073546 precursor; uncharacterized loc106073546 precursor	Biomphalaria glabrata uncharacterized LOC106073546 (LOC106073546), mRNA	F:lipid binding	0
evgTRINITY_GG_27681_c0_g1_i1	12756.5	6230.57	73.78	38631.2	173000	107342	12703.2	7246.84	97.5215	30011.1	146959	99653.1		4.18719			uncharacterized LOC106073546 precursor [Biomphalaria glabrata]	uncharacterized LOC106073546 precursor; bactericidal permeability-increasing	Biomphalaria glabrata uncharacterized LOC106073546 (LOC106073546), mRNA	F:lipid binding	0
evglcl|G0WVJSS01DE9YM	18.34	2.78	0	27.37	95.75	51.55	18.2634	3.23345	0	21.2627	81.3373	47.8576		3.07634			uncharacterized LOC106073546 precursor [Biomphalaria glabrata]	uncharacterized LOC106073546 precursor; uncharacterized loc106073546 precursor	Biomphalaria glabrata uncharacterized LOC106073546 (LOC106073546), mRNA	F:lipid binding	0
evglcl|G0WVJSS02GW1NU	2.74	2.31	0	9.64	39.1	25.6	2.72855	2.68679	0	7.48893	33.2145	23.7663		3.70183			uncharacterized LOC106073546 precursor [Biomphalaria glabrata]	uncharacterized LOC106073546 precursor; uncharacterized loc106073546 precursor	Biomphalaria glabrata uncharacterized LOC106073546 (LOC106073546), mRNA	F:lipid binding	0
evglcl|G0WVJSS01CW6BQ	12.06	21.1	0	32.84	346.25	72.2	12.0096	24.5416	0	25.5121	294.131	67.0285		3.70057			uncharacterized LOC106073546 precursor [Biomphalaria glabrata]	uncharacterized LOC106073546 precursor; bactericidal permeability-increasing	Biomphalaria glabrata uncharacterized LOC106073546 (LOC106073546), mRNA	F:lipid binding	0
evglcl|G0WVJSS02GF8ST	52.83	75.77	0	233.26	1192.53	565.12	52.6093	88.1289	0	181.21	1013.03	524.642		3.97534			uncharacterized LOC106073546 precursor [Biomphalaria glabrata]	uncharacterized LOC106073546 precursor; bpi fold-containing family c partial	Biomphalaria glabrata uncharacterized LOC106073546 (LOC106073546), mRNA	F:lipid binding	0
evgTRINITY_DN83094_c0_g1_i1	8194.47	1299.42	12.12	27324	100717	81024.9	8160.23	1511.37	16.0201	21226.9	85556.7	75221.2		4.63582			uncharacterized LOC106073546 precursor [Biomphalaria glabrata]	bactericidal permeability-increasing -like	Biomphalaria glabrata uncharacterized LOC106073546 (LOC106073546), mRNA	F:lipid binding	0
evgTRINITY_BU_DN82065_c4_g1_i2	10.09	0	4.58	16.5	20.88	30.79	10.0478	0	6.05379	12.8182	17.7371	28.5846		2.02829			PREDICTED: uncharacterized protein LOC106074423 [Biomphalaria glabrata]	0	PREDICTED: Biomphalaria glabrata uncharacterized LOC106074423 (LOC106074423), mRNA	0	0
evgTRINITY_GG_16131_c25_g1_i1	27	52	29	72	146.98	134	26.8872	60.4818	38.3318	55.9339	124.856	124.402		1.56475			PREDICTED: uncharacterized protein LOC106074456 [Biomphalaria glabrata]	CDP-diacylglycerol-serine O-phosphatidyltransferase	PREDICTED: Biomphalaria glabrata uncharacterized LOC106074456 (LOC106074456), mRNA	0	0
evgTRINITY_DN104936_c0_g1_i1	369.23	115	6	933	5041.66	2815	367.687	133.758	7.93073	724.81	4282.77	2613.37		4.31248			PREDICTED: uncharacterized protein LOC106075022 [Biomphalaria glabrata]	phosphoribosylglycinamide synthetase	PREDICTED: Biomphalaria glabrata uncharacterized LOC106075022 (LOC106075022), mRNA	0	0
evgTRINITY_DN92797_c6_g1_i1	84	55	116	196	246	198	83.649	63.9711	153.327	152.265	208.971	183.818		0.965352			PREDICTED: uncharacterized protein LOC106075097, partial [Biomphalaria glabrata]	0	PREDICTED: Biomphalaria glabrata uncharacterized LOC106075097 (LOC106075097), partial mRNA	0	0
evgTRINITY_DN100071_c0_g1_i1	180	54	19	269	1933	802	179.248	62.808	25.114	208.975	1642.04	744.554		3.67864			uncharacterized protein LOC106076438 precursor [Biomphalaria glabrata]	bactericidal permeability increasing; bactericidal permeability increasing protein	Biomphalaria glabrata uncharacterized LOC106076438 (LOC106076438), mRNA	F:lipid binding	0
evgTRINITY_DN91957_c5_g1_i1	133.65	99	134.97	178	283	302	133.092	115.148	178.402	138.281	240.402	280.368		0.871921		+	PREDICTED: uncharacterized protein LOC106078290 [Biomphalaria glabrata]	0	PREDICTED: Biomphalaria glabrata uncharacterized LOC106078290 (LOC106078290), mRNA	0	0
evgTRINITY_BU_DN81708_c7_g1_i1	85.02	80.99	65.25	89.45	147.87	168.07	84.6648	94.2003	86.2466	69.4901	125.612	156.031		0.672188		+	PREDICTED: uncharacterized protein LOC106078689 isoform X2 [Biomphalaria glabrata]	PREDICTED: uncharacterized protein LOC106078689 isoform X2	PREDICTED: Biomphalaria glabrata uncharacterized LOC106078689 (LOC106078689), transcript variant X3, mRNA	0	0
evgTRINITY_BU_DN82223_c5_g1_i1	47.88	14.56	0	28.5	94.82	80.06	47.68	16.9349	0	22.1405	80.5473	74.3255		1.81851			PREDICTED: uncharacterized protein LOC106078817 [Biomphalaria glabrata]	0	PREDICTED: Biomphalaria glabrata uncharacterized LOC106078818 (LOC106078818), mRNA	0	0
evglcl|G0WVJSS02HKQWM	14.25	3.74	0	31.42	178.9	111.25	14.1905	4.35003	0	24.4089	151.971	103.281		4.26292			PREDICTED: uncharacterized protein LOC106078827 isoform X1 [Biomphalaria glabrata]	PREDICTED: uncharacterized protein LOC106078827 isoform X1	PREDICTED: Biomphalaria glabrata uncharacterized LOC106078827 (LOC106078827), transcript variant X1, mRNA	0	0
evgTRINITY_DN91788_c3_g1_i1utrorf	436.75	65.82	3	533.58	1772.1	1260.75	434.925	76.5559	3.96536	414.517	1505.36	1170.44		2.94688			PREDICTED: uncharacterized protein LOC106078827 isoform X1 [Biomphalaria glabrata]	0	PREDICTED: Biomphalaria glabrata uncharacterized LOC106078827 (LOC106078827), transcript variant X1, mRNA	0	0
evgTRINITY_DN105836_c0_g1_i1	27	6	0	44	284	147	26.8872	6.97866	0	34.1818	241.251	136.471		3.98124			PREDICTED: uncharacterized protein LOC106079453 [Biomphalaria glabrata]	oleate hydratase	PREDICTED: Biomphalaria glabrata uncharacterized LOC106079453 (LOC106079453), mRNA	0	0
evgTRINITY_DN102459_c0_g1_i1	113.4	37	2.88	190.48	610.73	556.47	112.926	43.0351	3.80675	147.976	518.8	516.611		3.26984			PREDICTED: alpha-amylase-like [Biomphalaria glabrata]	alpha amylase 2	0	F:catalytic activity	0
evgTRINITY_GG_2379_c8_g1_i1	0	3	1	6	1	110.86	0	3.48933	1.32179	4.66116	0.849476	102.919		4.41895			PREDICTED: basic phospholipase A2 CM-III-like [Biomphalaria glabrata]	basic phospholipase A2 CM-III-like; basic phospholipase a2-like	0	P:single-organism process	Metabolic pathways
evgTRINITY_DN94704_c0_g1_i1	118.87	35.69	2	193.34	524.57	503.94	118.373	41.5114	2.64358	150.198	445.609	467.844		3.06361			PREDICTED: uncharacterized protein LOC106053331 [Biomphalaria glabrata]	hypothetical chloroplast RF1 (chloroplast)	0	0	0
evglcl|G0WVJSS02FRQL5	36.64	8.09	0	38.21	98.49	97.73	36.4869	9.40957	0	29.6838	83.6649	90.7298		2.47619			PREDICTED: uncharacterized protein LOC106052979 [Biomphalaria glabrata]	PREDICTED: uncharacterized protein LOC106052979	0	0	0
evglcl|G0WVJSS01BEIVY	3	1	0	0	60.37	12.25	2.98747	1.16311	0	0	51.2828	11.3726		3.99311			PREDICTED: uncharacterized protein LOC106054522 isoform X2 [Biomphalaria glabrata]	PREDICTED: uncharacterized protein LOC106054522 isoform X2	0	0	0
evgTRINITY_DN23252_c0_g1_i1	187.21	403	285.05	609	912	757.71	186.428	468.734	376.776	473.108	774.722	703.437		1.09867			PREDICTED: uncharacterized protein LOC106068188 [Biomphalaria glabrata]	rho-associated kinase let-502-like	0	0	0
evgTRINITY_DN89869_c11_g1_i1	85	109	115	95	226	260	84.6449	126.779	152.006	73.8017	191.982	241.377		0.83566		+	PREDICTED: uncharacterized protein LOC106070480 [Biomphalaria glabrata]	0	0	0	0
evgTRINITY_GG_115_c1_g1_i1	67.65	55.39	39.06	90.21	156.58	105.6	67.3674	64.4247	51.629	70.0805	133.011	98.0361		0.913913			PREDICTED: putative amine oxidase [copper-containing] [Biomphalaria glabrata]	amine oxidase [copper-containing]	PREDICTED: Biomphalaria glabrata putative amine oxidase [copper-containing] (LOC106072430), mRNA	F:binding	Metabolic pathways
evgTRINITY_BU_DN80986_c6_g1_i1	92.79	0	75.81	171.21	208.99	195.3	92.4023	0	100.205	133.006	177.532	181.311		1.47141			PREDICTED: putative amine oxidase [copper-containing] [Aplysia californica]	amine oxidase [copper-containing]	PREDICTED: Biomphalaria glabrata putative amine oxidase [copper-containing] (LOC106072430), mRNA	0	Metabolic pathways
evgTRINITY_DN89032_c5_g1_i1	34	5	28	61	114	68	33.8579	5.81555	37.0101	47.3885	96.8402	63.1293		1.62204			PREDICTED: putative amine oxidase [copper-containing] [Aplysia californica]	0	PREDICTED: Biomphalaria glabrata putative amine oxidase [copper-containing] (LOC106072430), mRNA	0	0
evgTRINITY_DN64919_c2_g1_i1	12871.5	2851.46	67	15855.4	49480.8	45265.7	12817.7	3316.56	88.5598	12317.5	42032.8	42023.4		2.95368			PREDICTED: superoxide dismutase [Cu-Zn]-like [Biomphalaria glabrata]	superoxide dismutase [Cu-Zn]	PREDICTED: Biomphalaria glabrata superoxide dismutase [Cu-Zn]-like (LOC106051577), mRNA	P:regulation of biological quality; P:single-multicellular organism process; P:single-organism cellular process; C:cytoplasmic part; P:response to reactive oxygen species; F:binding; P:single-organism metabolic process; P:positive regulation of biological process; C:membrane-bounded organelle; P:single-organism developmental process; P:system process; P:superoxide metabolic process; P:regulation …	Peroxisome
evgTRINITY_DN94618_c0_g1_i1	62	25	3	102	328	241	61.741	29.0778	3.96536	79.2397	278.628	223.738		2.96911			PREDICTED: superoxide dismutase [Cu-Zn], chloroplastic-like [Biomphalaria glabrata]	0	PREDICTED: Biomphalaria glabrata superoxide dismutase [Cu-Zn], chloroplastic-like (LOC106057530), mRNA	0	Peroxisome
evglcl|G0WVJSS02I0OJF	23.53	6.95	0	62.09	414.47	274.81	23.4317	8.08362	0	48.2352	352.082	255.126		4.7863			hypothetical protein LOTGIDRAFT_173319 [Lottia gigantea]	hypothetical protein LOTGIDRAFT_173319	PREDICTED: Biomphalaria glabrata adhesive plaque matrix protein-like (LOC106057594), mRNA	0	0
evgTRINITY_GG_454Uninf_7569_c2_g2_i1	60.2	58.8	68.87	131.34	139.06	161.74	59.9485	68.3909	91.0315	102.033	118.128	150.155		0.873042			PREDICTED: RNA-directed DNA polymerase from mobile element jockey-like [Sinocyclocheilus rhinocerous]	RNA-directed DNA polymerase from mobile element jockey-like	Biomphalaria glabrata BAC clone BG_BBa-11B23 from chromosome unknown, complete sequence	0	0
evgTRINITY_GG_454Uninf_5362_c0_g7_i1	25.85	20.3	13.47	16.85	116.49	93.23	25.742	23.6111	17.8045	13.0901	98.9554	86.5521		2.03385			PREDICTED: uncharacterized protein LOC589552 [Strongylocentrotus purpuratus]	PREDICTED: uncharacterized protein LOC589552	Biomphalaria glabrata BAC clone BG_BBa-137H24 from chromosome unknown, complete sequence	0	0
evglcl|G0WVJSS01EKDHJ	9	14	9	30.27	78.59	42.24	8.9624	16.2835	11.8961	23.5155	66.7603	39.2144		2.04969			0	0	PREDICTED: Biomphalaria glabrata BPTI/Kunitz domain-containing protein 4-like (LOC106074430), transcript variant X2, mRNA	0	0
evglcl|G0WVJSS01DG1PS	9.65	4	0	11	47.01	45.02	9.60968	4.65244	0	8.54546	39.9339	41.7953		3.00096			0	0	PREDICTED: Biomphalaria glabrata cysteine-rich motor neuron 1 protein-like (LOC106074429), mRNA	0	0
evgTRINITY_GG_454Uninf_5136_c1_g1_i1	28	29	43	56	97	93	27.883	33.7302	56.8369	43.5042	82.3991	86.3386		1.09194			0	sugar ABC transporter permease	PREDICTED: Biomphalaria glabrata FMRFamide receptor-like (LOC106056811), mRNA	0	0
evglcl|G0WVJSS01B25PW	6.63	58.07	170.21	243.51	1066.51	5700.46	6.6023	67.5418	224.981	189.173	905.974	5292.15		4.7735			0	0	PREDICTED: Biomphalaria glabrata ladderlectin-like (LOC106072549), mRNA	0	0
evglcl|G0WVJSS01AGJG5	11	2	0	12.95	34.03	38.97	10.954	2.32622	0	10.0603	28.9077	36.1787		2.7719		+	0	0	PREDICTED: Biomphalaria glabrata perlucin-like (LOC106079229), mRNA	0	0
evglcl|G0WVJSS01D4G0J	243.2	90.46	2.21	427.79	1008.5	873.41	242.184	105.215	2.92115	332.333	856.696	810.849		2.82783			0	0	Biomphalaria glabrata strain EAF dermatopontin 2 mRNA, complete cds	0	0
evgTRINITY_DN94484_c0_g1_i1	1833.31	1522.06	19.57	3631.92	12514.3	9350.57	1825.65	1770.32	25.8674	2821.49	10630.6	8680.81		2.99194			0	0	Biomphalaria glabrata strain EAF dermatopontin 2 mRNA, complete cds	0	0
evglcl|G0WVJSS02IH8GE	83.45	49.24	7.33	167.95	422	422.3	83.1013	57.2716	9.6887	130.474	358.479	392.051		2.89543			0	0	PREDICTED: Biomphalaria glabrata uncharacterized LOC106063030 (LOC106063030), mRNA	0	0
evgTRINITY_DN93437_c7_g1_i1	10.93	19.76	14.94	34.68	57.2	69.55	10.8843	22.9831	19.7475	26.9415	48.59	64.5683		1.64278			0	0	PREDICTED: Biomphalaria glabrata uncharacterized LOC106063447 (LOC106063447), mRNA	0	0
evgTRINITY_DN92448_c4_g1_i1	110	67.74	0	194.43	496.33	712.4	109.54	78.7891	0	151.045	421.62	661.372		3.07863			0	0	PREDICTED: Biomphalaria glabrata uncharacterized LOC106072923 (LOC106072923), ncRNA	0	0
evglcl|G0WVJSS02J4DO9	36.17	10.33	0	77.65	247.33	392.35	36.0189	12.0149	0	60.3232	210.101	364.247		4.09701			0	0	PREDICTED: Biomphalaria glabrata uncharacterized LOC106076093 (LOC106076093), ncRNA	0	0
evglcl|G0WVJSS02H6PK3	43.08	32.21	0	37.09	155.1	116.21	42.9	37.4638	0	28.8137	131.754	107.886		2.1385			0	0	PREDICTED: Biomphalaria glabrata uncharacterized LOC106076093 (LOC106076093), ncRNA	0	0
evglcl|G0WVJSS01DNJ1J	101.44	78.39	0	87.32	223.69	276.59	101.016	91.1762	0	67.8354	190.019	256.778		1.7824			0	0	PREDICTED: Biomphalaria glabrata uncharacterized LOC106076093 (LOC106076093), ncRNA	0	0
evglcl|G0WVJSS01A3A2G	375.71	167.57	0	488.72	973.85	1483.03	374.14	194.902	0	379.667	827.262	1376.8		2.50951			0	0	PREDICTED: Biomphalaria glabrata uncharacterized LOC106076093 (LOC106076093), ncRNA	0	0
evgTRINITY_DN17524_c0_g1_i1	17728.1	8510.78	30.6	23444.3	48658.8	64948.9	17654	9898.98	40.4467	18212.9	41334.5	60296.7		2.44831			0	0	PREDICTED: Biomphalaria glabrata uncharacterized LOC106076093 (LOC106076093), ncRNA	0	0
evgTRINITY_DN93645_c0_g1_i1	213.98	87.93	0	339.85	1423.98	1123.55	213.086	102.272	0	264.016	1209.64	1043.07		3.4124			0	0	PREDICTED: Biomphalaria glabrata uncharacterized LOC106077648 (LOC106077648), ncRNA	0	0
evgTRINITY_DN54431_c0_g1_i1	13	17	31	43	84	56	12.9457	19.7729	40.9754	33.405	71.356	51.9888		1.3122			0	broad-minded	0	0	0
evgTRINITY_DN92256_c1_g2_i1	41	39	88	83	187	151	40.8287	45.3613	116.317	64.4794	158.852	140.184		1.13953			0	0	0	0	0
evgTRINITY_GG_454Uninf_4232_c0_g1_i1	5.32	3.48	0	8.1	62.15	24.97	5.29777	4.04763	0	6.29256	52.7949	23.1814		3.38935			0	0	0	0	0
evglcl|G0WVJSS01EXVTL	1.44	0	3.18	1.45	16.43	8.53	1.43398	0	4.20328	1.12645	13.9569	7.91901		2.32464			0	0	0	0	0
evglcl|G0WVJSS01BU055	247.2	28.77	0	230.42	551.22	483.9	246.167	33.4627	0	179.004	468.248	449.239		2.28103			0	0	0	0	0
evgTRINITY_DN93329_c16_g1_i1	261	144	220	425	468	446	259.91	167.488	290.793	330.165	397.555	414.054		0.761328			PREDICTED: uncharacterized protein LOC101847035 [Aplysia californica]	0	0	0	0
evgTRINITY_DN103331_c0_g1_i1	2	1	0	0	25	38	1.99164	1.16311	0	0	21.2369	35.2781		4.26644			threonyl-tRNA synthetase [Clonorchis sinensis]	threonine--tRNA cytoplasmic isoform X2; threonine--trna cytoplasmic isoform x2	Schistosoma mansoni putative threonyl-tRNA synthetase partial mRNA	F:ATP binding; C:cytoplasm; F:threonine-tRNA ligase activity; P:L-serine metabolic process; P:threonyl-tRNA aminoacylation; P:glycine metabolic process; P:threonine metabolic process	Aminoacyl-tRNA biosynthesis
evgTRINITY_DN29742_c0_g1_i1	77	114	184	247	401	366	76.6783	132.595	243.209	191.884	340.64	339.784		1.16813			unknown [Lotus japonicus]	cathepsin L1-like; cathepsin l1-like	Lotus japonicus clone JCVI-FLLj-1L1 unknown mRNA	C:extracellular space; F:cysteine-type endopeptidase activity; P:proteolysis involved in cellular protein catabolic process; C:lysosome	Phagosome
evgTRINITY_DN33842_c0_g2_i1	4	6	15	20	60	42	3.98329	6.97866	19.8268	15.5372	50.9685	38.9916		2.09094			hypothetical protein FF38_08515 [Lucilia cuprina]	chymotrypsin B-like	0	0	0
evgTRINITY_DN74690_c0_g1_i1	0	6	15	24	30	36	0	6.97866	19.8268	18.6446	25.4843	33.4214		1.67526			PREDICTED: mammalian ependymin-related protein 1-like [Branchiostoma belcheri]	mammalian ependymin-related 1-like	0	0	0
evgTRINITY_DN77781_c0_g2_i1	5.99	10	18.74	15.75	46	33	5.96497	11.6311	24.7703	12.2355	39.0759	30.6363		1.28395			PREDICTED: cathepsin L1 [Thamnophis sirtalis]	cathepsin L1; cathepsin l1	Strongyloides venezuelensis genome assembly S_venezuelensis_HH1, scaffold SVE_scaffold0000001	C:extracellular space; F:cysteine-type endopeptidase activity; P:proteolysis involved in cellular protein catabolic process; C:lysosome	Phagosome
evgTRINITY_DN78349_c0_g2_i1	7	15	42	49	97	83	6.97075	17.4467	55.5151	38.0661	82.3991	77.0549		1.56259			predicted protein [Hordeum vulgare subsp. vulgare]	legumain	Hordeum vulgare subsp. vulgare mRNA for predicted protein, complete cds, clone: NIASHv2041K17	P:proteolysis; C:cell part; F:peptidase activity; P:negative regulation of biological process; P:single-organism process; P:cellular process; C:membrane-bounded organelle	Lysosome
evgTRINITY_DN83758_c1_g1_i1	16	21	34	46	75	57	15.9332	24.4253	44.9408	35.7356	63.7107	52.9172		1.02828			PREDICTED: protein LSM14 homolog A isoform X3 [Esox lucius]	0	0	0	0
evgTRINITY_DN90727_c17_g1_i1	1	0	2	1	22.57	10.65	0.995822	0	2.64358	0.77686	19.1727	9.88716		3.18649			putative Elongation factor 1-alpha, partial [Daphnia magna]	0	Stramenopile sp. ex Nuclearia delicatula CCAP1552/1 ef1a gene, partial cds	0	RNA transport
evgTRINITY_DN93240_c7_g7_i1	16	12	3	23	34	47.41	15.9332	13.9573	3.96536	17.8678	28.8822	44.0141		1.65461			putative tx1-7 bf, partial [Amblyomma aureolatum]	0	0	0	0
evgTRINITY_DN94638_c0_g1_i1	92	118	215	286	457	433	91.6156	137.247	284.184	222.182	388.21	401.985		1.20253			predicted protein [Hordeum vulgare subsp. vulgare]	0	Hordeum vulgare subsp. vulgare mRNA for predicted protein, complete cds, clone: NIASHv2135B02	0	Phagosome
evgTRINITY_DN95318_c0_g1_i1	1	0	1	0	20	8	0.995822	0	1.32179	0	16.9895	7.42698		3.37768			hypothetical protein [Schistosoma japonicum]	28S ribosomal mitochondrial	Schistosoma rodhaini genome assembly S_rodhaini_Burundi ,scaffold SROB_scaffold0013818	0	0

## Sheet: 1d_down
B. pfeifferi CDS	raw.Control-R1	raw.Control-R2	raw.Control-R3	raw.1d-R1	raw.1d-R2	raw.1d-R3	norm.Control-R1	norm.Control-R2	norm.Control-R3	norm.1d-R1	norm.1d-R2	norm.1d-R3	3v3	3v2	3v1	Correlation	BLASTP (top hit)	BLASTP (consensus)	BLASTN NT	GO term	KEGG pathway
evgTRINITY_DN92448_c0_g1_i1	235	243	203	249	197	199	234.018	282.636	268.323	193.438	167.347	184.746	-0.524036	-0.568099			PREDICTED: uncharacterized protein LOC106062362 isoform X2 [Biomphalaria glabrata]	0	PREDICTED: Biomphalaria glabrata uncharacterized LOC106062362 (LOC106062362), transcript variant X2, mRNA	0	0
evglcl|G0WVJSS01EIVS1	2042.37	1574.06	1321.03	1420.95	1843.55	1319.78	2033.84	1830.81	1746.12	1103.88	1566.05	1225.25	-0.526374		-0.744884		PREDICTED: uncharacterized protein LOC106053297 isoform X2 [Biomphalaria glabrata]	PREDICTED: uncharacterized protein LOC106053297 isoform X2	PREDICTED: Biomphalaria glabrata uncharacterized LOC106053297 (LOC106053297), transcript variant X2, mRNA	0	0
evglcl|G0WVJSS01C2JH1	334.52	304.22	216.58	283.83	260.45	250.09	333.122	353.842	286.273	220.496	221.246	232.177	-0.529438		-0.534383		0	0	PREDICTED: Biomphalaria glabrata tetraspanin-18-like (LOC106059723), transcript variant X1, mRNA	0	0
evgTRINITY_DN90682_c5_g1_i1	1021	822.98	724.02	917.95	699.01	769.01	1016.73	957.217	957.001	713.118	593.792	713.927	-0.536153	-0.577951			PREDICTED: uncharacterized protein LOC106060986 isoform X2 [Biomphalaria glabrata]	0	PREDICTED: Biomphalaria glabrata uncharacterized LOC106060986 (LOC106060986), transcript variant X3, mRNA	0	0
evgTRINITY_DN76317_c0_g1_i1	241	163	139	191	145	156	239.993	189.587	183.728	148.38	123.174	144.826	-0.557397	-0.605481			PREDICTED: leucine-rich repeat-containing protein 74B-like, partial [Biomphalaria glabrata]	leucine-rich repeat-containing 74B-like	PREDICTED: Biomphalaria glabrata leucine-rich repeat-containing protein 74B-like (LOC106062252), partial mRNA	0	0
evgTRINITY_DN87895_c23_g1_i1	369	332	274	324	295	273	367.458	386.153	362.17	251.703	250.595	253.446	-0.561356				PREDICTED: uncharacterized protein LOC106060777 [Biomphalaria glabrata]	PREDICTED: uncharacterized protein LOC106060777; cyclin-dependent kinase inhibitor 1b	PREDICTED: Biomphalaria glabrata uncharacterized LOC106060777 (LOC106060777), mRNA	P:cellular process	0
evglcl|G0WVJSS01A9G85	718.37	768.14	525.38	589.4	675.63	555.97	715.369	893.432	694.441	457.881	573.931	516.147	-0.572936		-0.728209		PREDICTED: soma ferritin [Biomphalaria glabrata]	soma ferritin; ferritin partial	PREDICTED: Biomphalaria glabrata soma ferritin (LOC106066392), mRNA	P:cellular iron ion homeostasis; F:ferric iron binding; C:cytoplasm; P:iron ion transport; P:oxidation-reduction process; F:ferroxidase activity	Mineral absorption
evgTRINITY_DN92884_c3_g1_i1	748.18	496.64	591.51	666.27	492.41	502.39	745.054	577.647	781.851	517.598	418.29	466.405	-0.585318	-0.664018			Uncharacterized protein K02A2.6, partial [Exaiptasia pallida]	0	PREDICTED: Biomphalaria glabrata flocculation protein FLO11-like (LOC106073069), partial mRNA	0	0
evglcl|HJ4YRIA01DZYLN	202.31	219.7	137.49	164.26	166.18	167.75	201.465	255.535	181.733	127.607	141.166	155.734	-0.588076				PREDICTED: uncharacterized protein LOC106051443 [Biomphalaria glabrata]	PREDICTED: uncharacterized protein LOC106051443	PREDICTED: Biomphalaria glabrata uncharacterized LOC106051443 (LOC106051443), mRNA	0	0
evgTRINITY_DN93405_c11_g1_i1	267	204	222	190	255	176	265.884	237.275	293.437	147.603	216.616	163.393	-0.593276		-0.82644		PREDICTED: solute carrier family 25 member 36-like [Aplysia californica]	0	0	0	0
evgTRINITY_DN92337_c0_g1_i1	182	182	123	183	149	103	181.24	211.686	162.58	142.165	126.572	95.6223	-0.606829	-0.732599			PREDICTED: uncharacterized protein LOC106067429 [Biomphalaria glabrata]	0	PREDICTED: Biomphalaria glabrata uncharacterized LOC106067429 (LOC106067429), mRNA	0	0
evgTRINITY_DN92811_c8_g1_i1	1622.66	1556.92	1414.16	1478.96	1648.62	974.06	1615.88	1810.87	1869.22	1148.94	1400.46	904.29	-0.616581		-0.601606		PREDICTED: dystrophin-like [Aplysia californica]	PREDICTED: dystrophin-like; dystrophin isoform x1	PREDICTED: Biomphalaria glabrata dystrophin-like (LOC106077258), partial mRNA	P:cellular homeostasis; P:regulation of macromolecule metabolic process; P:cellular localization; P:cellular macromolecule metabolic process; P:system development; P:regulation of calcium ion transmembrane transport; C:membrane; C:cell part; P:muscle structure development; P:negative regulation of cellular process; F:binding; P:response to stimulus	Hypertrophic cardiomyopathy (HCM)
evgTRINITY_DN81594_c0_g1_i1	5817.48	5374.78	3584.44	4637.73	4519.27	3668.91	5793.17	6251.46	4737.87	3602.87	3839.01	3406.11	-0.629475	-0.627605			PREDICTED: tetraspanin-18-like [Biomphalaria glabrata]	tetraspanin-18-like isoform X1	PREDICTED: Biomphalaria glabrata tetraspanin-18-like (LOC106059723), transcript variant X3, mRNA	0	0
evgTRINITY_DN89872_c11_g1_i1	179	184	118	170	133	117	178.252	214.012	155.971	132.066	112.98	108.62	-0.630698	-0.717104			PREDICTED: uncharacterized protein LOC101857048 [Aplysia californica]	0	PREDICTED: Biomphalaria glabrata uncharacterized LOC106058405 (LOC106058405), partial mRNA	0	0
evglcl|G0WVJSS02G72W3	136.64	149.18	121.56	102.73	141.17	110.68	136.069	173.513	160.677	79.8068	119.92	102.752	-0.634607		-0.941529		uncharacterized protein LOC106072537 precursor [Biomphalaria glabrata]	uncharacterized protein LOC106072537 precursor; bactericidal permeability-increasing	PREDICTED: Biomphalaria glabrata bactericidal permeability-increasing protein-like (LOC106072537), mRNA	F:lipid binding	0
evgTRINITY_DN88117_c0_g1_i2	122	81	101	89	97	75	121.49	94.212	133.501	69.1405	82.3991	69.6279	-0.656104				PREDICTED: irregular chiasm C-roughest protein-like [Aplysia californica]	0	PREDICTED: Biomphalaria glabrata kin of IRRE-like protein 1 (LOC106061740), transcript variant X1, mRNA	0	0
evgTRINITY_DN81382_c1_g1_i1	1023.06	1097.24	744.52	1053.64	684.73	723.21	1018.79	1276.21	984.097	818.531	581.662	671.408	-0.662248	-0.803011			PREDICTED: four and a half LIM domains protein 2-like [Biomphalaria glabrata]	four and a half LIM domains 2-like; four and a half lim domains protein 2-like	PREDICTED: Biomphalaria glabrata four and a half LIM domains protein 2-like (LOC106077986), transcript variant X2, mRNA	F:zinc ion binding	0
evgTRINITY_DN64857_c1_g1_i1	2373.99	2036	1559	1942	1993.98	1154.99	2364.07	2368.09	2060.67	1508.66	1693.84	1072.26	-0.668022		-0.567981		PREDICTED: putative amine oxidase [copper-containing] [Biomphalaria glabrata]	amine oxidase [copper-containing]	PREDICTED: Biomphalaria glabrata putative amine oxidase [copper-containing] (LOC106062807), mRNA	0	Metabolic pathways
evgTRINITY_DN11254_c0_g1_i1	396	378	275	402	255	239	394.346	439.656	363.492	312.298	216.616	221.881	-0.672678	-0.861261			PREDICTED: uncharacterized protein LOC106064233 [Biomphalaria glabrata]	neurotrypsin isoform X1; neurotrypsin isoform x1	PREDICTED: Biomphalaria glabrata uncharacterized LOC106064233 (LOC106064233), mRNA	C:cell part	0
evglcl|G0WVJSS02HPMHV	163.88	108.49	119.69	129.79	125.41	77.57	163.195	126.186	158.205	100.829	106.533	72.0138	-0.67767	-0.735064			PREDICTED: uncharacterized protein LOC106075958 isoform X2 [Biomphalaria glabrata]	PREDICTED: uncharacterized protein LOC106075958 isoform X2	PREDICTED: Biomphalaria glabrata uncharacterized LOC106075958 (LOC106075958), transcript variant X2, mRNA	0	0
evglcl|G0WVJSS02F58GO	284.39	209.07	213.01	162.85	256.85	169.93	283.202	243.172	281.554	126.512	218.188	157.758	-0.68394		-1.06651		PREDICTED: uncharacterized protein LOC106053297 isoform X2 [Biomphalaria glabrata]	PREDICTED: uncharacterized protein LOC106053297 isoform X2	PREDICTED: Biomphalaria glabrata uncharacterized LOC106053297 (LOC106053297), transcript variant X2, mRNA	0	0
evgTRINITY_DN18300_c0_g1_i1	186	143	158	167	144	100	185.223	166.325	208.842	129.736	122.325	92.8372	-0.698365	-0.790091			PREDICTED: uncharacterized protein LOC106071699 [Biomphalaria glabrata]	PREDICTED: uncharacterized protein LOC106071699	PREDICTED: Biomphalaria glabrata uncharacterized LOC106071699 (LOC106071699), transcript variant X2, mRNA	0	0
evgTRINITY_GG_10644_c0_g1_i1	795.31	866.2	635.86	743.65	642.43	534.11	791.987	1007.49	840.472	577.712	545.729	495.853	-0.704736	-0.756232	-0.589277		PREDICTED: caveolin-1-like [Biomphalaria glabrata]	caveolin-1-like	PREDICTED: Biomphalaria glabrata caveolin-1-like (LOC106076648), mRNA	C:caveola; P:caveola assembly; C:Golgi membrane; F:binding	Endocytosis
evglcl|G0WVJSS01BDZH5	612.65	454	387.9	457.95	382.76	350.36	610.09	528.052	512.721	355.763	325.145	325.264	-0.713681	-0.756458	-0.612492		0	0	PREDICTED: Biomphalaria glabrata uncharacterized LOC106075958 (LOC106075958), transcript variant X2, mRNA	0	0
evgTRINITY_GG_5016_c3_g1_i1	140.57	107.39	97.28	113.04	111.59	60.12	139.983	124.906	128.584	87.8162	94.793	55.8137	-0.719927	-0.793718			FREP12 FBG variant 4, partial [Biomphalaria glabrata]	FREP12 FBG variant 4	Biomphalaria pfeifferi isolate Bpf2 fibrinogen-related protein 2 gene, partial cds	0	0
evgTRINITY_GG_19027_c4_g1_i1	621	667	425	541	527	342	618.405	775.795	561.76	420.281	447.674	317.503	-0.721865	-0.770214			0	polar amino acid ABC transporter permease	PREDICTED: Biomphalaria glabrata DNA annealing helicase and endonuclease ZRANB3-like (LOC106056854), transcript variant X4, mRNA	0	0
evgTRINITY_DN80235_c1_g1_i1	142	172	119	135	131	92	141.407	200.055	157.293	104.876	111.281	85.4102	-0.723615	-0.753364			PREDICTED: uncharacterized protein LOC106061151 [Biomphalaria glabrata]	ENL-like isoform X1	PREDICTED: Biomphalaria glabrata uncharacterized LOC106061151 (LOC106061151), transcript variant X2, mRNA	0	0
evgTRINITY_DN90287_c8_g1_i1	624	568.06	354	425.63	469	354	621.393	660.717	467.913	330.655	398.404	328.644	-0.725801	-0.682404	-0.805541		PREDICTED: uncharacterized protein LOC106060380 [Biomphalaria glabrata]	0	PREDICTED: Biomphalaria glabrata uncharacterized LOC106060380 (LOC106060380), mRNA	0	0
evgTRINITY_DN89096_c5_g1_i1	227	237	181	203	130	193	226.052	275.657	239.244	157.703	110.432	179.176	-0.726594	-0.768267	-0.621144		PREDICTED: uncharacterized protein LOC106065186 [Biomphalaria glabrata]	0	PREDICTED: Biomphalaria glabrata uncharacterized LOC106065186 (LOC106065186), mRNA	0	0
evgTRINITY_DN89920_c4_g1_i1	310	246	246	301	231	135	308.705	286.125	325.16	233.835	196.229	125.33	-0.726889	-0.928251			PREDICTED: N-acylglucosamine 2-epimerase-like, partial [Biomphalaria glabrata]	0	PREDICTED: Biomphalaria glabrata N-acylglucosamine 2-epimerase-like (LOC106080149), partial mRNA	0	Amino sugar and nucleotide sugar metabolism
evglcl|G0WVJSS02HEROG	82	85.51	71	61	80	54	81.6574	99.4576	93.8469	47.3885	67.9581	50.1321	-0.728498				0	epoxyqueuosine reductase	Biomphalaria glabrata BAC clone BG_BBa-137H24 from chromosome unknown, complete sequence	0	0
evgTRINITY_DN50119_c0_g1_i1	153	112	133	115	95	113	152.361	130.268	175.798	89.3389	80.7002	104.906	-0.735069	-0.712996			PREDICTED: tumor necrosis factor receptor superfamily member 10C-like [Biomphalaria glabrata]	tumor necrosis factor receptor superfamily member 11B-like	0	0	0
evgTRINITY_DN46552_c1_g1_i1	113	73	60	77	60	58	112.528	84.9071	79.3073	59.8182	50.9685	53.8456	-0.745114	-0.804428		-	PREDICTED: uncharacterized protein LOC101859951 [Aplysia californica]	AAEL008387- partial	0	0	0
evglcl|G0WVJSS02HZ9EJ	152.8	105.47	85.93	97.26	101.58	74.28	152.162	122.673	113.581	75.5574	86.2897	68.9595	-0.747926	-0.730801			PREDICTED: cell death-inducing p53-target protein 1 homolog [Biomphalaria glabrata]	cell death-inducing p53-target 1 homolog	PREDICTED: Biomphalaria glabrata cell death-inducing p53-target protein 1 homolog (LOC106053641), mRNA	0	0
evgTRINITY_DN91942_c9_g2_i1	128.26	149.67	102.45	120.2	89.46	95.38	127.724	174.083	135.417	93.3786	75.9941	88.5481	-0.758737	-0.818486			PREDICTED: antistasin-like [Biomphalaria glabrata]	PREDICTED: antistasin-like; anta_hydvu ame: full=antistasin short=ats ame: full=blood coagulation factor xa proclotting enzyme inhibitor flags: precursor	PREDICTED: Biomphalaria glabrata antistasin-like (LOC106060607), mRNA	P:negative regulation of catalytic activity; F:enzyme inhibitor activity	0
evgTRINITY_DN99696_c0_g1_i1	2199	2742	1727	2017	1867	1453	2189.81	3189.25	2282.73	1566.93	1585.97	1348.92	-0.767016				PREDICTED: putative ammonium transporter 1 [Biomphalaria glabrata]	ammonium transporter 1	PREDICTED: Biomphalaria glabrata uncharacterized LOC106066543 (LOC106066543), mRNA	P:ammonium transport; C:integral component of membrane	0
evgTRINITY_GG_454Uninf_6457_c4_g15_i1	86.81	69.49	47.82	59.24	65.13	35.21	86.4473	80.8246	63.2079	46.0212	55.3264	32.688	-0.776726				PREDICTED: uncharacterized protein LOC106060062 [Biomphalaria glabrata]	PREDICTED: uncharacterized protein LOC106060062	PREDICTED: Biomphalaria glabrata uncharacterized LOC106051780 (LOC106051780), mRNA	0	0
evgTRINITY_DN99929_c0_g1_i1	1447	1290	1189	1272	864	955	1440.95	1500.41	1571.61	988.166	733.947	886.595	-0.790466	-0.891272	-0.587265		PREDICTED: caveolin-1-like [Biomphalaria glabrata]	caveolin-1-like	PREDICTED: Biomphalaria glabrata caveolin-1-like (LOC106070624), mRNA	C:Golgi apparatus; C:membrane part; P:single-organism process; C:plasma membrane	Endocytosis
evgTRINITY_DN92562_c8_g1_i1	299	224	246	185	220	192	297.751	260.537	325.16	143.719	186.885	178.247	-0.794479	-0.685613	-1.01494		PREDICTED: protein O-linked-mannose beta-1,4-N-acetylglucosaminyltransferase 2-like [Biomphalaria glabrata]	0	PREDICTED: Biomphalaria glabrata protein O-linked-mannose beta-1,4-N-acetylglucosaminyltransferase 2-like (LOC106069623), transcript variant X4, mRNA	0	Metabolic pathways
evgTRINITY_DN93472_c13_g1_i1	501	403	271	394	301	214	498.907	468.734	358.204	306.083	255.692	198.672	-0.801036	-0.958904			PREDICTED: uncharacterized protein LOC106068391 [Biomphalaria glabrata]	0	PREDICTED: Biomphalaria glabrata uncharacterized LOC106068391 (LOC106068391), mRNA	0	0
evglcl|G0WVJSS01A3PEZ	149.16	172.77	133.34	90.49	136.82	123.28	148.537	200.951	176.247	70.298	116.225	114.45	-0.80228	-0.598887	-1.28629		0	0	0	0	0
evgTRINITY_GG_454Uninf_294_c0_g1_i1	428.29	481.16	312.46	371.49	309.66	267.84	426.501	559.642	413.006	288.596	263.049	248.655	-0.805025	-0.865304			PREDICTED: protein deglycase DJ-1zDJ-1-like [Biomphalaria glabrata]	deglycase DJ-1-like; protein deglycase dj-1-like	PREDICTED: Biomphalaria glabrata protein deglycase DJ-1zDJ-1-like (LOC106054229), transcript variant X2, mRNA	C:nucleus; C:transcription factor complex; F:glyoxalase III activity; F:transcription coactivator activity; P:methylglyoxal catabolic process to D-lactate via S-lactoyl-glutathione; C:mitochondrion; C:cytosol; P:positive regulation of transcription, DNA-templated; P:cellular response to hydrogen peroxide; P:lactate biosynthetic process; P:regulation of transcription from RNA polymerase II promoter	Parkinson's disease
evgTRINITY_DN76079_c0_g1_i1	469	312	349	372	341	165	467.041	362.891	461.304	288.992	289.671	153.181	-0.818132	-0.959318			PREDICTED: trichohyalin-like [Biomphalaria glabrata]	cysteine-rich secretory LCCL domain-containing 2-like; cysteine-rich secretory protein lccl domain-containing 2-like	PREDICTED: Biomphalaria glabrata trichohyalin-like (LOC106074862), mRNA	C:extracellular exosome; P:palate development; P:cartilage morphogenesis; P:face morphogenesis	0
evglcl|G0WVJSS01DT8UO	147.51	107.69	98.4	106.94	102.98	60.9	146.894	125.255	130.064	83.0774	87.479	56.5379	-0.821405	-0.888432			PREDICTED: putative uncharacterized protein DDB_G0272516 [Biomphalaria glabrata]	PREDICTED: putative uncharacterized protein DDB_G0272516	PREDICTED: Biomphalaria glabrata putative uncharacterized protein DDB_G0272516 (LOC106068878), mRNA	0	0
evglcl|G0WVJSS02I63F8	85.06	99.11	86.75	65.66	61.23	79.09	84.7046	115.276	114.665	51.0086	52.0134	73.4249	-0.830261		-1.00404		hypothetical protein [Trichomonas vaginalis G3]	hypothetical protein	Biomphalaria glabrata poly-ubiquitin gene, complete cds	0	0
evglcl|HJ4YRIA01ERORD	194	177	199	142	158	128	193.189	205.871	263.036	110.314	134.217	118.832	-0.863512	-0.79803	-0.982761		PREDICTED: alpha-crystallin B chain-like [Biomphalaria glabrata]	alpha-crystallin B chain-like	PREDICTED: Biomphalaria glabrata alpha-crystallin B chain-like (LOC106057310), mRNA	0	0
evgTRINITY_DN93670_c0_g1_i1	469	326	218	281	247.01	209	467.041	379.174	288.15	218.298	209.829	194.03	-0.865296	-0.904935			PREDICTED: endoglucanase A-like [Biomphalaria glabrata]	endoglucanase A-like; endoglucanase a-like	PREDICTED: Biomphalaria glabrata endoglucanase A-like (LOC106054849), mRNA	P:polysaccharide catabolic process; F:hydrolase activity, hydrolyzing O-glycosyl compounds; F:carbohydrate binding	Metabolic pathways
evgTRINITY_DN45443_c0_g1_i1	176	196	111	147	102	107	175.265	227.97	146.718	114.198	86.6465	99.3358	-0.870899	-0.975003			PREDICTED: uncharacterized protein LOC106071545 [Biomphalaria glabrata]	pre-rRNA-processing FHL1-like	PREDICTED: Biomphalaria glabrata uncharacterized LOC106071545 (LOC106071545), mRNA	0	0
evgTRINITY_DN5749_c0_g1_i1	283	188	126	179	144	110	281.818	218.665	166.545	139.058	122.325	102.121	-0.873644	-0.984676			PREDICTED: uncharacterized protein LOC106066570 [Biomphalaria glabrata]	methylmalonyl- mutase	PREDICTED: Biomphalaria glabrata uncharacterized LOC106066570 (LOC106066570), mRNA	0	0
evgTRINITY_BU_DN82520_c7_g1_i1	93.55	111.56	64.12	64.93	74.01	58.02	93.1592	129.757	84.753	50.4415	62.8697	53.8641	-0.875373				PREDICTED: craniofacial development protein 2-like [Biomphalaria glabrata]	0	PREDICTED: Biomphalaria glabrata craniofacial development protein 2-like (LOC106053454), mRNA	0	0
evglcl|G0WVJSS02HWAV2	636.38	430.94	324.77	362.06	382.96	260.97	633.721	501.231	429.277	281.27	325.315	242.277	-0.88093	-0.878084			PREDICTED: uncharacterized protein LOC106053682 [Biomphalaria glabrata]	DNA methylase	PREDICTED: Biomphalaria glabrata uncharacterized LOC106053682 (LOC106053682), transcript variant X3, mRNA	0	0
evglcl|G0WVJSS01C7HQF	110.88	102.39	65.16	61.2	80.97	58.64	110.417	119.091	86.1277	47.5438	68.782	54.4397	-0.881672	-0.762903	-1.10597		PREDICTED: uncharacterized protein LOC106072719 [Biomphalaria glabrata]	PREDICTED: uncharacterized protein LOC106072719	Biomphalaria glabrata BAC clone BG_BBa-136O24 from chromosome unknown, complete sequence	0	0
evgTRINITY_DN91766_c9_g1_i1	161	111	151	97	125	89	160.327	129.105	199.59	75.3554	106.184	82.6251	-0.885497				PREDICTED: N-acyl-phosphatidylethanolamine-hydrolyzing phospholipase D-like [Biomphalaria glabrata]	0	PREDICTED: Biomphalaria glabrata N-acyl-phosphatidylethanolamine-hydrolyzing phospholipase D-like (LOC106064809), transcript variant X2, mRNA	0	Retrograde endocannabinoid signaling
evgTRINITY_DN89636_c4_g1_i1	363	345	298	302	293	152	361.483	401.273	393.893	234.612	248.896	141.113	-0.887643	-0.982024	-0.693178		PREDICTED: electroneutral sodium bicarbonate exchanger 1-like isoform X1 [Biomphalaria glabrata]	0	PREDICTED: Biomphalaria glabrata electroneutral sodium bicarbonate exchanger 1-like (LOC106078427), transcript variant X5, mRNA	0	0
evgTRINITY_DN63252_c0_g1_i1	3500.94	3950	2596.72	2566.95	2778	2000	3486.31	4594.29	3432.31	1994.16	2359.84	1856.74	-0.890287	-0.866161	-0.93269		PREDICTED: uncharacterized protein LOC106061434 [Biomphalaria glabrata]	Noggin- partial	PREDICTED: Biomphalaria glabrata uncharacterized LOC106061434 (LOC106061434), mRNA	0	0
evgTRINITY_DN91713_c15_g1_i1	131	188	156	131	112	110	130.453	218.665	206.199	101.769	95.1413	102.121	-0.890386				PREDICTED: CD9 antigen-like [Biomphalaria glabrata]	0	PREDICTED: Biomphalaria glabrata CD9 antigen-like (LOC106070514), mRNA	0	Hematopoietic cell lineage
evgTRINITY_DN57009_c0_g1_i1	363	227	212	270	156	157	361.483	264.026	280.219	209.752	132.518	145.754	-0.890512	-1.11371			PREDICTED: angiotensin-converting enzyme-like [Biomphalaria glabrata]	angiotensin-converting enzyme-like	PREDICTED: Biomphalaria glabrata angiotensin-converting enzyme-like (LOC106059089), mRNA	F:peptidase activity, acting on L-amino acid peptides	Renin secretion
[truncated: 902 more rows]

## Sheet: 3d_up
B. pfeifferi CDS	raw.Control-R1	raw.Control-R2	raw.Control-R3	raw.3d-R1	raw.3d-R2	raw.3d-R3	norm.Control-R1	norm.Control-R2	norm.Control-R3	norm.3d-R1	norm.3d-R2	norm.3d-R3	3v3	3v2	3v1	Correlation	BLASTP (top hit)	BLASTP (consensus)	BLASTN NT	GO term	KEGG pathway
[truncated: 3,259 more rows]

[truncated: 3 more sheets: 3d_down, Shedding_up, Shedding_down]
